# Supplementary material for: Diversity hotspot and unique community structure of foraminifera in the world’s deepest marine blue hole – Sansha Yongle Blue Hole
Source: Sci Rep. 2020 Jun 24;10:10257. doi: 10.1038/s41598-020-67221-0 (PMC7314809; doi:10.1038/s41598-020-67221-0)
Supplement: Supplementary file 3 — Supplementary Information. [file 41598_2020_67221_MOESM3_ESM.xlsx]

## Sheet: Samples Metadata
Table S1
The supplementary information of the sediment samples
Site	Habitat	Date of collection	Coordinates	Depth (m)	Method
SYBH1	Sansha Yongle Blue Hole	2017-05-17	111°46’06’’E,16°31’30’’N	3.1	SCUBA diving
SYBH2	Sansha Yongle Blue Hole	2017-05-17	111°46’06’’E,16°31’30’’N	5.6	SCUBA diving
SYBH3	Sansha Yongle Blue Hole	2017-05-17	111°46’06’’E,16°31’30’’N	9	SCUBA diving
SYBH4	Sansha Yongle Blue Hole	2017-05-17	111°46’06’’E,16°31’30’’N	15.4	SCUBA diving
SYBH5	Sansha Yongle Blue Hole	2017-05-17	111°46’06’’E,16°31’30’’N	16.2	SCUBA diving
SYBH6	Sansha Yongle Blue Hole	2017-05-17	111°46’06’’E,16°31’30’’N	18.4	SCUBA diving
SYBH7	Sansha Yongle Blue Hole	2017-05-17	111°46’06’’E,16°31’30’’N	23.2	SCUBA diving
SYBH8	Sansha Yongle Blue Hole	2017-05-17	111°46’06’’E,16°31’30’’N	28	SCUBA diving
SYBH9	Sansha Yongle Blue Hole	2017-05-17	111°46’06’’E,16°31’30’’N	35	SCUBA diving
SYBH10	Sansha Yongle Blue Hole	2017-05-17	111°46’06’’E,16°31’30’’N	38.6	SCUBA diving
SYBH11	Sansha Yongle Blue Hole	2017-05-28	111°46’06’’E,16°31’30’’N	150	ROV
SYBH12	Sansha Yongle Blue Hole	2017-05-23	111°46’06’’E,16°31’30’’N	300	ROV
NWP01	Northwest Pacific Ocean	2017-03-23	145°28’00’’E,35°42’00’’N	5700	box corer
NWP02	Northwest Pacific Ocean	2017-03-12	156°47’00’’E,35°42’00’’N	5400	box corer
NWP03	Northwest Pacific Ocean	2017-03-24	145°28’00’’E,34°53’00’’N	5780	box corer
NWP04	Northwest Pacific Ocean	2017-03-11	156°47’00’’E,34°53’00’’N	5100	box corer
NWP05	Northwest Pacific Ocean	2017-03-25	145°28’00’’E,34°06’00’’N	5700	box corer
NWP06	Northwest Pacific Ocean	2017-03-08	156°47’00’’E,33°16’00’’N	5040	box corer
NWP07	Northwest Pacific Ocean	2017-02-17	146°16’00’’E,32°27’00’’N	5830	box corer
NWP08	Northwest Pacific Ocean	2017-03-07	154°22’00’’E,32°27’00’’N	4900	box corer
NWP09	Northwest Pacific Ocean	2017-03-07	155°10’00’’E,32°27’00’’N	4370	box corer
NWP10	Northwest Pacific Ocean	2017-03-08	155°58’00’’E,32°27’00’’N	4600	box corer
NWP11	Northwest Pacific Ocean	2017-03-08	156°47’00’’E,32°27’00’’N	4080	box corer
JZB01	Jiaozhou Bay	2016-11-16	120°14’53’’E,36°09’28’’N	3.6	grab sampler
JZB02	Jiaozhou Bay	2016-11-16	120°19’44’’E,36°09’12’’N	6.1	grab sampler
JZB03	Jiaozhou Bay	2016-11-16	120°11’11’’E,36°07’36’’N	3.7	grab sampler
JZB04	Jiaozhou Bay	2016-11-17	120°14’07’’E,36°02’15’’N	4.8	grab sampler
JZB05	Jiaozhou Bay	2016-11-17	120°25’47’’E,35°59’03’’N	15.1	grab sampler
