# Supplementary material for: Diversity hotspot and unique community structure of foraminifera in the world’s deepest marine blue hole – Sansha Yongle Blue Hole
Source: Sci Rep. 2020 Jun 24;10:10257. doi: 10.1038/s41598-020-67221-0 (PMC7314809; doi:10.1038/s41598-020-67221-0)
Supplement: Supplementary file 4 — Supplementary Information. [file 41598_2020_67221_MOESM4_ESM.xlsx]

## Sheet: Table S2
Table S2
Sequencing data statistics and quality control results
Name	Raw paired-end reads	Raw reads	Effective reads	OTUs	Retained OTUs	Retained reads
JZB01	95358	87199	74984	548	485	70633
JZB02	83834	78584	64412	569	511	62506
JZB03	88306	82311	72860	559	506	69497
JZB04	88074	82562	72764	534	473	67982
JZB05	86128	81095	72657	511	465	69939
Mean of JZB	88340	82350.2	71535.4	544.2	488	68111.4
NWP01	89694	70853	59112	835	771	54886
NWP02	83888	70194	61496	462	447	61465
NWP03	86641	71708	60694	751	710	60176
NWP04	90882	72224	61429	768	724	59033
NWP05	70676	55089	47423	693	648	46577
NWP06	104086	72663	62491	518	467	54051
NWP07	112558	85329	76704	568	527	74618
NWP08	79104	63102	57012	475	451	54973
NWP09	86420	70185	59737	886	774	56174
NWP10	99094	65921	52337	655	602	50834
NWP11	85906	65673	56629	740	662	44297
Mean of NWP	89904	69358	59551.3	668.273	616.636	56098.5
SYBH1	80677	79190	67109	818	788	66812
SYBH2	87208	85173	67910	1348	1248	66879
SYBH3	80922	78736	68419	1147	1076	66929
SYBH4	84519	82949	70823	1361	1275	69680
SYBH5	71161	69650	59907	1301	1242	59647
SYBH6	51888	50103	41757	1371	1308	41146
SYBH7	65465	63642	45118	1333	1259	44240
SYBH8	74109	72236	62846	1245	1170	62474
SYBH9	76200	72848	59898	1053	982	56032
SYBH10	77683	76411	66896	1030	981	66658
SYBH11	87298	84780	74992	1231	1179	74906
SYBH12	95744	93420	82588	1243	1181	82242
Mean of SYBH	77740	75762	64021.9	1206.75	1140.75	63137.1
Sum/Avg of 28 samples	2363523	2083830	1781004	3870	3098	1715286
Mean of JZB represents the average of each indice of the five JZB samples.
Mean of NWP represents the average of each indice of the eleven NWP samples.
Mean of SYBH represents the average of each indice of the twelve JZB samples.
The raw paired-end reads, raw reads, effective reads and retained reads of 28 samples were summed, respectively.
OTUs referred to the OTUs before filtration.
1,781,004 effective reads were clustered into 3870 OTUs.
3,098 OTUs and 1,715,286 reads were finally retained after filtration.
