# Supplementary material for: Diversity hotspot and unique community structure of foraminifera in the world’s deepest marine blue hole – Sansha Yongle Blue Hole
Source: Sci Rep. 2020 Jun 24;10:10257. doi: 10.1038/s41598-020-67221-0 (PMC7314809; doi:10.1038/s41598-020-67221-0)
Supplement: Supplementary file 5 — Supplementary Information. [file 41598_2020_67221_MOESM5_ESM.xlsx]

## Sheet: Raw dataset
Table S3
The 3870 OTUs including 3098 retained OTUs
OTU ID	Total reads	Occurrence	SYBH	JZB	NWP	SYBH1	SYBH2	SYBH3	SYBH4	SYBH5	SYBH6	SYBH7	SYBH8	SYBH9	SYBH10	SYBH11	SYBH12	JZB01	JZB02	JZB03	JZB04	JZB05	NWP01	NWP02	NWP03	NWP04	NWP05	NWP06	NWP07	NWP08	NWP09	NWP10	NWP11	OTU RETAINED	REASON	Sequence	Identity	Taxonomy	Reference	Rank 1	Rank 2	Rank 3	Rank 4	Rank 5	Rank 6	Rank 7	Rank 8
OTU_1224	51461	12	51461	0	0	48437	537	81	288	809	344	65	58	18	43	283	498	0	0	0	0	0	0	0	0	0	0	0	0	0	0	0	0	YES	*	AAGGAATTGACGGAAGGGCACCACAAGAACGCGTGGAGCATGTGGCTTAATTTGACTCAACGCGGGAAATCTTACCGGGTCCGGACACACTGAGGATTGACAGGCGTTTGTGGTTGGAAGGCAGTCTTGACTTCGGTCTGGCTGTTCCGACCTTCCACTATAAATATGCTAGTCCTTTCATGATTGTGTGATAGGTGGTGCATGGCCGTTCTTAGTTCGTGGAGTGATCTGTCTGCTTAATTGCGTTTCACAAAGAACTCTTTAACTTTTGCCTGTTGCGCGGCGTGTGTTCTCTCTGAGACCACGTCTGTGCACGGCAAAGAAAAAGTTCTGAAG	91.964	Eukaryota;Rhizaria;Foraminifera;Monothalamids;Monothalamids_Clade-E;Monothalamids_Clade-E_X;Psammophaga;Psammophaga_sp.	HE998683.1.3256_U	Eukaryota	Rhizaria	Foraminifera	Monothalamids	Monothalamids_Clade-E	Monothalamids_Clade-E_X	Psammophaga	Psammophaga_sp.
OTU_3685	29562	10	29562	0	0	20	671	35	52	73	77	96	47	74	28417	0	0	0	0	0	0	0	0	0	0	0	0	0	0	0	0	0	0	YES	*	AAGGAATTGACGGAAGGGCACCACAAGAACGCGTGGAGCATGTGGCTTAATTTGACTCAACGCGGGAAATCTTACCGGGTCCGGACACACTGAGGATTGACAGGCAATATTAAAGCGCTTATCGCGCTTTATGTTAAATATGCTAGTCCTTTCATGATTATGTGATAGGTGGTGCATGGCCGTTCTTAGTTCGTGGAGTGATCTGTCTGCTTAATTGCGTTTCACATAGGGCCTATAAACAAGTGTGTTGCAGTTCCTCTTTGACCCCTGTATCATTTCTTGATACTAGCGCGTGTCTTAGAAGATTGTGCTCGCACAAGTAGGTCCTGAAA	89.614	Eukaryota;Rhizaria;Foraminifera;Globothalamea;Rotaliida;Clade-3;Nonionidae;Cibicidoides_pachyderma	DQ408652.1.3409_U	Eukaryota	Rhizaria	Foraminifera	Globothalamea	Rotaliida	Clade-3	Nonionidae	Cibicidoides_pachyderma
OTU_4129	12267	10	12267	0	0	8	261	14	14	18	34	53	23	169	11673	0	0	0	0	0	0	0	0	0	0	0	0	0	0	0	0	0	0	YES	*	AAGGAATTGACGGAAGGGCACCACAAGAACGCGTGGAGCATGTGGCTTAATTTGACTCAACGCGGGAAATCTTACCGGGTCCGGACACACTGAGGATTGACAGGCAATATTAAAGCGCTTATCGCGTTTTATGTTAAATATGCTAGTCCTTTCATGATTATGTGATAGGTGGTGCATGGCCGTTCTTAGTTCGTGGAGTGATCTGTCTGCTTAATTGCGTTTCACATAGGGCCTATAAACAAGTGTGTTGCAGTTCCTCTTTGACCCCTGTATCATTTCTTGATACTAGCGCGTGTCTTAGAGGATTGTGCTCGCACAAGTAGGTCCTGAAA	89.614	Eukaryota;Rhizaria;Foraminifera;Globothalamea;Rotaliida;Clade-3;Nonionidae;Cibicidoides_pachyderma	DQ408652.1.3409_U	Eukaryota	Rhizaria	Foraminifera	Globothalamea	Rotaliida	Clade-3	Nonionidae	Cibicidoides_pachyderma
OTU_113	11701	12	11701	0	0	11	29	136	4757	72	3403	438	2245	369	24	125	92	0	0	0	0	0	0	0	0	0	0	0	0	0	0	0	0	YES	*	AAGGAATTGACGGAAGGGCACCACAAGAACGCGTGGAGCATGTGGCTTAATTTGACTCAACGCGGGAAATCTTACCGGGTCCGGACATACTGAGGATTGACAGGCGCTTGCAGAATTTGTTTTGGATTTTTTCCTTAACAAATGTCTGCAGTAAATATGCTAGTCCTTTCATGATTGTGTGATAGGTGGTGCATGGCCGTTCTTAGTTCGTGGAGTGATCTGTCTGCTTAATTGCGTTTCACTAAGGATCTTTAAACGCCGCGTGCTGCGCTTTCCTTCTTGGATTGTGCGCCGTGGCTAAAGGATCTTGAAG	90	Eukaryota;Rhizaria;Foraminifera;Monothalamids;Monothalamids_Clade-I;Monothalamids_Clade-I_X;Astrammina;Astrammina_triangularis	AJ318224.1.4066_U	Eukaryota	Rhizaria	Foraminifera	Monothalamids	Monothalamids_Clade-I	Monothalamids_Clade-I_X	Astrammina	Astrammina_triangularis
OTU_591	10957	12	10957	0	0	5	33	4	9	9	10	248	499	316	465	2092	7267	0	0	0	0	0	0	0	0	0	0	0	0	0	0	0	0	YES	*	AAGGAATTGACGGAAGGGCACCACAAGAACGCGTGGAGCATGTGGCTTAATTTGACTCAACGCGGGAAATCTTACCGGGTCCGGACACACTGAGGATTGACAGGCGATATCATAACTTTCATTCTTCCTTTATTGTGAAGATTTGCATTGTTATGTGTTAAATATGCTAGTCCTTTCATGATTATGTGATAGGTGGTGCATGGCCGTTCTTAGTTCGTGGAGTGATCTGTCTGCTTAATTGCGTTTCACCAAGGGCCTATATCATTATAGCATGTTGCGGGCGCATTGACCCCTCACCTTTAAAACGGTGTTTGCGCGTGTCTTTGATTAACGTCTTGCTCATGCGTTTTAGGTCCTGAAA	91.44	Eukaryota;Rhizaria;Foraminifera;Globothalamea;Textulariida;Textulariida_X;Leptohyalis;Leptohyalis_scotti	HE998676.1.3149_U	Eukaryota	Rhizaria	Foraminifera	Globothalamea	Textulariida	Textulariida_X	Leptohyalis	Leptohyalis_scotti
OTU_779	9583	12	9583	0	0	12	55	39	825	44	161	51	7845	458	21	45	27	0	0	0	0	0	0	0	0	0	0	0	0	0	0	0	0	YES	*	AAGGAATTGACGGAAGGTCACCACAAGCGCGTGGAGCATGTGGCTTAATTCGACTCAACACGGAGAAACCTTACCGGGTCCGGACACATTTGTAGGATTGACAGGTGtttttttcttaaaattttacttttttAAGAAATCAAATATGCGAGTCCTTTCATGATTATGTGATAGGTGGTGCATGGCCGTTCTTAGTTCGTGGAGTGATCTGTCTGCTTAATTGCGTTTCATAAATAAAAGACGTAATTCAAATTGAAGCTCTTTCTTTTTTTAAAAGAAGAGTCCATTCAATATTCGGTCTGAGAAA	87.764	Eukaryota;Rhizaria;Foraminifera;Globothalamea;Rotaliida;Nummulitoidea;Nummulitidae;Nummulites_venosus	AJ318226.1.3366_U	Eukaryota	Rhizaria	Foraminifera	Globothalamea	Rotaliida	Nummulitoidea	Nummulitidae	Nummulites_venosus
OTU_2335	8889	11	8889	0	0	17	59	35	55	46	44	300	44	7815	466	8	0	0	0	0	0	0	0	0	0	0	0	0	0	0	0	0	0	YES	*	AAGGAATTGACGGAAGGGCACCACAAGAACGCGTGGAGCATGTGGCTTAATTTGACTCAACGCGGGAAATCTTACCGGGTCCGGACACACTGAGGATTGACAGGCACTATTATGCTGATATGTCCTTTGTGGCTGTCAGCATATGTTAAATATGCTAGTCCTTTCATGATTATGTGATAGGTGGTGCATGGCCGTTCTTAGTTCGTGGAGTGATCTGTCTGCTTAATTGCGTTTCACTAAGGGTCCATATAATTATGTACGTTGCGGCGCTTTGACCCCTATGCATCTGCTCATCGTTAGTAGTATGTTATAGCGCGAGTCTCTGTCAGCTTAGCTCGTGCGGTTGGATCCTGAAA	97.479	Eukaryota;Rhizaria;Foraminifera;Globothalamea;Rotaliida;Planorbulinidae;Planorbulinacea;Planorbulinella_sp.	DQ452687.1.3365_U	Eukaryota	Rhizaria	Foraminifera	Globothalamea	Rotaliida	Planorbulinidae	Planorbulinacea	Planorbulinella_sp.
OTU_1113	8841	12	8841	0	0	38	565	1372	1290	1937	2115	1	433	355	12	389	334	0	0	0	0	0	0	0	0	0	0	0	0	0	0	0	0	YES	*	AAGGAATTGACGGAAGGTCACCACAAGCGCGTGGAGCATGTGGCTTAATTCGACTCAACACGGAGAAATCTTACCGGGTCCGGACACATTTGTAGGATTGACAGGTTCTAATCTTCAAGTTATTTTTAACTTGTTGCAAAGATGCTAGTCCTTTCATGATTATGTGATAGGTGGTGCATGGCCGTTCTTAGTTCGTGGAGTGATCTGTCTGCTTAATTGCGTTTCATTTGAAACAATAGGAAAGAATAAGTTACAACTTTGTTGTTCTTATTTCTTAATCCTTTTTCTCGAAG	90.476	Eukaryota;Rhizaria;Foraminifera;Globothalamea;Rotaliida;Glabratelloidea;Glabratellidae;Glabratellina_sp.	FJ705895.1.2890_U	Eukaryota	Rhizaria	Foraminifera	Globothalamea	Rotaliida	Glabratelloidea	Glabratellidae	Glabratellina_sp.
OTU_1557	7372	12	7372	0	0	16	1148	2560	587	2176	306	1	106	8	12	224	228	0	0	0	0	0	0	0	0	0	0	0	0	0	0	0	0	YES	*	AAGGAATTGACGGAAGGGCACCACAAGAACGCGTGGAGCATGTGGCTTAATTTGACTCAACGCGGGAAATCTTACCGGGTCCGGACATACTGAGGATTGACAGGCGCTTGTAGTTTTCCTTCGGGAAATCTGCAGTAAATATGCTAGTCCTTTCATGATTGTGTGATAGGTGGTGCATGGCCGTTCTTAGTTCGTGGAGTGATCTGTCTGCTTAATTGCGTTTCACTAAGGACTTTTAAGTGTCGCCTGTTGCGCTTCGCATTTCTTGTGTTGTGCACGGTGGCCGTAAAGTCTTGAAG	93.061	Eukaryota;Rhizaria;Foraminifera;Monothalamids;Monothalamids_X;Monothalamids_XX;Vellaria;Vellaria_sp.	HE998684.1.3224_U	Eukaryota	Rhizaria	Foraminifera	Monothalamids	Monothalamids_X	Monothalamids_XX	Vellaria	Vellaria_sp.
OTU_1890	7297	12	7297	0	0	217	855	4173	78	1349	44	79	40	7	6	275	174	0	0	0	0	0	0	0	0	0	0	0	0	0	0	0	0	YES	*	AAGGAATTGACGGAAGGGCACCACAAGACGCGTGGAGCATGTGGCTTAATTCGACTCAACGCGGGAAATCTTACCGGGTCCGGACGTGCTGAGGATTGACAGGTTTTGTGCACTTTTACATCACACACTCTGTGTTGTATTTGTGTACTCAAAGATGCTAGTCCTTTCATGATTGTGCGATAGGTGGTGCATGGCCGTTCTTAGTTCGTGGAGTGATCTGTCTGCTTAATTGCGTTTCGCAAATGGCTAATATACACGCTAATACTTGTGCACCAATGCTGTGTTCGCACACATTCATTTGTGTGTTTGTAGCACCATTGGGTTTTGTTCACTCGTATGGCGTATTGGCCTGGAAA	89.716	Eukaryota;Rhizaria;Foraminifera;Monothalamids;Monothalamids_X;Monothalamids_XX;Astrorhizida;Astrorhizida_sp.	FJ646888.1.1120_U	Eukaryota	Rhizaria	Foraminifera	Monothalamids	Monothalamids_X	Monothalamids_XX	Astrorhizida	Astrorhizida_sp.
OTU_2224	7192	10	7192	0	0	2	3	1	7154	11	8	4	6	2	1	0	0	0	0	0	0	0	0	0	0	0	0	0	0	0	0	0	0	YES	*	AAGGAATTGACGGAAGGGCACCACAAGAACGCGTGGAGCATGTGGCTTAATTTGACTCAACGCGGGAAATCTTACCGGGTCCGGACACACTGAGGATTGACAGGTGTTTCGTAAAAAATATTTGCTGTTATATTTTTATATAATAGCTTTTATTTATTTACATATCAAATATGCTAGTCCTTTCATGATTGTGTGATAGGTGGTGCATGGCCGTTCTTAGTTCGTGGAGTGATCTGTCTGCTTAATTGCGTTTCACTTATGGCTTTGGTACATCCTTATTGTTCATTGCGACCTCACTTACTGTATAGCCTACAGGTGACTACGGTAGTGATTGCGTCCGGTTCAATATGTGTGCTTTAGCCTCGAAG	91.473	Eukaryota;Rhizaria;Foraminifera;Monothalamids;Monothalamids_Clade-I;Monothalamids_Clade-I_X;Astrammina;Astrammina_rara	AJ318223.1.4140_U	Eukaryota	Rhizaria	Foraminifera	Monothalamids	Monothalamids_Clade-I	Monothalamids_Clade-I_X	Astrammina	Astrammina_rara
OTU_2779	7191	12	7191	0	0	5	21	5419	374	631	193	34	296	66	8	66	78	0	0	0	0	0	0	0	0	0	0	0	0	0	0	0	0	YES	*	AAGGAATTGACGGAAAGACACCACAAGAACGCGTGGAGCATGTGGCTTAATTTGACTCAACGCGGGGAAACTTACCGGGTCCGGACACACTGAGGATTGACAGGCGCTTACAATCTGTGAAGAGTTGAATTTTCGGATTCTTCTCGGATCAGTTGTAAACCAAAGATGCTAGCCCTTTCATGATTGTGTGATAGGTGGTGCATGGCCGTTCTTAGTTCGTGGAGTGATCTGTCTGCTTAATTGCGTTTCACTTATAATGGAGTAAGTCATATGCCGCTTGGCGCCCTTCATTGCGGACCAGTGAGCATAATTGACTTTCATCTCCAGAAG	85.992	Eukaryota;Rhizaria;Foraminifera;Globothalamea;Rotaliida;Globorotaliidae;Globorotalia;Globorotalia_hirsuta	EU199448.1.3592_U	Eukaryota	Rhizaria	Foraminifera	Globothalamea	Rotaliida	Globorotaliidae	Globorotalia	Globorotalia_hirsuta
OTU_269	6944	12	6942	0	2	10	179	9	18	22	29	47	14	104	6510	0	0	0	0	0	0	0	0	1	0	0	0	0	1	0	0	0	0	YES	*	AAGGAATTGACGGAAGGGCACCACAAGAACGCGTGGAGCATGTGGCTTAATTTGACTCAACGCGGGAAATCTTACCGGGTCCGGACACACTGAGGATTGACAGGCAATATTGGAATGTTTTTACGCATTCCATGTTAAATATGCTAGTCCTTTCATGATTATGTGATAGGTGGTGCATGGCCGTTCTTAGTTCGTGGAGTGATCTGTCTGCTTAATTGCGTTTCACTAAGGGCTTATTAATTACGTGTGTTGCACTCTCTTTGACCCCTCATTTTATGAGCGCGCGTCTTAGATGATTATGCGCACACAATTAAGTCCTGAAA	96.154	Eukaryota;Rhizaria;Foraminifera;Globothalamea;Textulariida;Reophacidae;Reophax;Reophax_sp.	JN003662.1.1015_U	Eukaryota	Rhizaria	Foraminifera	Globothalamea	Textulariida	Reophacidae	Reophax	Reophax_sp.
OTU_91	6937	6	6937	0	0	0	0	0	0	1	0	1	1	0	27	4299	2608	0	0	0	0	0	0	0	0	0	0	0	0	0	0	0	0	YES	*	AAGGAATTGACGGAAGGGCACCACAAGAACGCGTGGAGCATGTGGCTTAATTTGACTCAACGCGGGAAATCTTACCGGGTCCGGACACACTGAGGATTGACAGGCAATATTAGCACACCTTCGGGTTGTGTTATGTTAAATATGCTAGTCCTTTCATGATTATGTGATAGGTGGTGCATGGCCGTTCTTAGTTCGTGGAGTGATCTGTCTGCTTAATTGCGTTTCACTAAGGGCCTATATTTTAACGTGTGTTGCGGCACTTTGACCCCTCTTTCTTAAGAGCGCGTGTCTTAGTTTGCTCTGCTCGCACAACTAGGTCCTGAAA	94.545	Eukaryota;Rhizaria;Foraminifera;Globothalamea;Rotaliida;Clade-3;Buliminacea;Bulimina_marginata	DQ408646.1.3462_U	Eukaryota	Rhizaria	Foraminifera	Globothalamea	Rotaliida	Clade-3	Buliminacea	Bulimina_marginata
OTU_2001	6612	12	6612	0	0	7	60	29	387	33	65	650	2735	2271	137	106	132	0	0	0	0	0	0	0	0	0	0	0	0	0	0	0	0	YES	*	AAGGAATTGACGGAAGGTCACCACAAGCGCGTGGAGCATGTGGCTTAATTCGACTCAACACGGAGAAACCTTACCGGGTCCGGACACATTTGTAGGATTGACAGGTGTTTTTTTCTAAATTCTTCTTACTTTTTTGGTAAGTTGAAATTTTTAGAAATCAAATATGCGAGTCCTTTCATGATTATGTGATAGGTGGTGCATGGCCGTTCTTAGTTCGTGGAGTGATCTGTCTGCTTAATTGCGTTTCATAAATAAAAGACGCAAAAAAATCGAAACTTTCTTCTTCTTTTGAAGGGAAATGTTACTCGATGTTGGTCTGAGAAA	86.611	Eukaryota;Rhizaria;Foraminifera;Globothalamea;Rotaliida;Rotaliida_X;Rotaliida_XX;Rotaliida_XX_sp.	AJ307748.1.1172_U	Eukaryota	Rhizaria	Foraminifera	Globothalamea	Rotaliida	Rotaliida_X	Rotaliida_XX	Rotaliida_XX_sp.
OTU_3335	6162	9	6162	0	0	1	4	9	5997	109	8	14	12	0	8	0	0	0	0	0	0	0	0	0	0	0	0	0	0	0	0	0	0	YES	*	AAGGAATTGACGGAAGGGCACCACAAGAACGCGTGGAGCATGTGGCTTAATTTGACTCAACGCGGGAAATCTTACCGGGTCCGGACACACTGAGGATTGACAGGCAATATCTCATCTGTATTTATTATACAGACTTGAGTGTTAAAGATGCTAGTCCTTTCATGATTATGTGATAGGTGGTGCATGGCCGTTCTTAGTTCGTGGAGTGATCTGTCTGCTTAATTGCGTTTCACTAAGGTTCTACTTTCATATGTACGTTGTTAGCGCATTGACCCCTCGTCATTAATTTGACGCAGCGTGTGTCTTTGATTCTCGTCTAGCTCGTGCGATTAGAACCTGAAA	91.166	Eukaryota;Rhizaria;Foraminifera;Globothalamea;Rotaliida;Planorbulinidae;Planorbulinacea;Planorbulinella_sp.	DQ452687.1.3365_U	Eukaryota	Rhizaria	Foraminifera	Globothalamea	Rotaliida	Planorbulinidae	Planorbulinacea	Planorbulinella_sp.
OTU_713	5579	12	5579	0	0	40	2892	460	542	784	321	180	158	40	30	73	59	0	0	0	0	0	0	0	0	0	0	0	0	0	0	0	0	YES	*	AAGGAATTGACGGAAGGGCACCACAAGAACGCGTGGAGCATGTGGCTTAATTTGACTCAACGCGGGAAATCTTACCAGGTCCAGACATACTGAGGATTGACAGGCGATTGTGATTTGCAATTTTTATTGCATTTCGCAGCAAATATGCTAGTCCTTTCATGATTGTGTGATAGGTGGTGCATGGCCGTTCTTAGTTCGTGGAGTGATCTGTCTGCTTAATTGCGTTTCACTATGGACCCTTACATGTCGCTTGTCGCGCGAGCTTTCTTAAGCTCTGTGCACGGTGACTAAAGGCGTCTTGAAG	91.703	Eukaryota;Rhizaria;Foraminifera;Tubothalamea;Miliolida;Soritidae;Parasorites;Parasorites_sp.	AJ404305.1.2325_U	Eukaryota	Rhizaria	Foraminifera	Tubothalamea	Miliolida	Soritidae	Parasorites	Parasorites_sp.
OTU_3630	5115	12	5115	0	0	23	153	324	973	57	689	243	781	36	111	1310	415	0	0	0	0	0	0	0	0	0	0	0	0	0	0	0	0	YES	*	AAGGAATTGACGGAAGGGCACCACAAGAACGCGTGGAGCATGTGGCTTAATTTGACTCAACGCGGGAAATCTTACCGGGTCCGGACACACTGAGGATTGACAGGTATTATTGTTGTACATCTCATACTTTGTATGTTTGATGTGCAACATGTTAAATATGCTAGTCCTTTCATGATTATGTGATAGGTGGTGCATGGCCGTTCTTAGTTCGTGGAGTGATCTGTCTGCTTAATTGCGTTTCATTAAGAATCTATAACAAACGCATGTTGCGGCACTTTGACCCCTCATATCATTGATATTGAGTGCGTTGTCTCTGTTTTGCTTAGCACTTGCATTTAGATTCTGAAA	92.014	Eukaryota;Rhizaria;Foraminifera;Globothalamea;Rotaliida;Nummulitoidea;Nummulitidae;Heterostegina_depressa	AJ879131.1.3425_U	Eukaryota	Rhizaria	Foraminifera	Globothalamea	Rotaliida	Nummulitoidea	Nummulitidae	Heterostegina_depressa
OTU_1491	4859	12	4859	0	0	139	1985	547	119	614	135	62	90	27	6	581	554	0	0	0	0	0	0	0	0	0	0	0	0	0	0	0	0	YES	*	AAGGAATTGACGGAAGGGCACCACAAGAACGCGTGGAGCATGTGGCTTAATTTGACTCAACGCGGGAAATCTTACCGGGTCCGGACACACTGAGGATTGACAGGTTTTCGTGGATAACTACTTCGGTAGTTTGACACCATAAAGATGCTAGTCCTTTCATGATTGTGTGATAGGTGGTGCATGGCCGTTCTTAGTTCGTGGAGTGATCTGTCTGCTTAATTGCGTTTCACACAGGAAGTTTAACGTACATGTGAATGTGGGCTGACGCGGCTCTCTTTTGAGCCTTGCTGTCGCTCCGTTCCGTGTATAAACTATTCCTGACT	93.506	Eukaryota;Rhizaria;Foraminifera;Monothalamids;Monothalamids_Clade-I;Monothalamids_Clade-I_X;Allogromia;Allogromia_crystallifera	AJ317986.1.976_U	Eukaryota	Rhizaria	Foraminifera	Monothalamids	Monothalamids_Clade-I	Monothalamids_Clade-I_X	Allogromia	Allogromia_crystallifera
OTU_3608	4624	12	4624	0	0	2	319	3539	65	342	149	96	18	78	13	2	1	0	0	0	0	0	0	0	0	0	0	0	0	0	0	0	0	YES	*	AAGGAATTGACGGAAGGGCACCACAAGAACGCGTGGAGCATGTGGCTTAATTTGACTCAACGCGGGAAATCTTACCGGGTCCGGACACACTGAGGATTGACAGGCAAAAGATACAAGTTTTTAACTTGCATTGTAAAATATGCGAGTCCTTTCATGATTATGTGATAGGTGGTGCATGGCCGTTCTTAGTTCGTGGAGTGATCTGTCTGCTTAATTGCGTTTCATAACGATTTAAAATACTGTGTTTTTACGTTTGCTGTTCATCTGACTACGGTTAGATTCGAACGCACGTGACATAGTTACAAATAATCGGAAA	91.411	Eukaryota;Rhizaria;Foraminifera;Globothalamea;Rotaliida;Rotaliida_X;Rotaliida_XX;Rotaliida_XX_sp.	HQ867754.1.1596_U	Eukaryota	Rhizaria	Foraminifera	Globothalamea	Rotaliida	Rotaliida_X	Rotaliida_XX	Rotaliida_XX_sp.
OTU_3652	4514	12	4514	0	0	312	2904	279	60	304	435	32	17	11	7	104	49	0	0	0	0	0	0	0	0	0	0	0	0	0	0	0	0	YES	*	AAGGAATTGACGGAAGGGCACCACAAGAACGCGTGGAGCATGTGGCTTAATTTGACTCAACGCGGGAAATCTTACCGGGTCCGGACACACTGAGGATTGACAGGTTTTATCATGCTCTGCTCCGGCGAGCATGTGTTAAATATGCTAGTCCTTTCATGATTATGTGATAGGTGGTGCATGGCCGTTCTTAGTTCGTGGAGTGATCTGTCTGCTTAATTGCGTTTCACTACGAATCTACATTTAAAACGTATGTTTGTGAGACAGTTTGACCCCTGTCTTTGACAGTCGCGCGTCTCTCTGTCGCCATCACATCATACAAAGTAGATTCTGAAA	90.511	Eukaryota;Rhizaria;Foraminifera;Globothalamea;Rotaliida;Clade-3;Stainforthiidae;Stainforthia_fusiformis	HE998670.1.3470_U	Eukaryota	Rhizaria	Foraminifera	Globothalamea	Rotaliida	Clade-3	Stainforthiidae	Stainforthia_fusiformis
OTU_3641	4490	10	4490	0	0	24	312	197	95	420	3061	81	252	32	16	0	0	0	0	0	0	0	0	0	0	0	0	0	0	0	0	0	0	YES	*	AAGGAATTGACGGAAGGGCACCACAAGAACGCGTGGAGCATGTGGCTTAATTTGACTCAACGCGGGAAATCTTACCAGGTCCGGACATACTGAGGATTGACAGGCGATTGCGATTTGTAAATTTTATTTGCATTTCGCAGCAAATATGCTAGTCCTTTCATGATTGTGTGATAGGTGGTGCATGGCCGTTCTTAGTTCGTGGAGTGATCTGTCTGCTTAATTGCGTTTCACTATGGACCCTTACATGTCGCTTGTAGCGCGAGACCTTTTGCGTCTCTGTGCACGGTGACTAAAGGCGTCTTGAAG	91.667	Eukaryota;Rhizaria;Foraminifera;Globothalamea;Rotaliida;Calcarinoidea;Calcarinidae;Pararotalia_nipponica	AJ508454.1.3168_U	Eukaryota	Rhizaria	Foraminifera	Globothalamea	Rotaliida	Calcarinoidea	Calcarinidae	Pararotalia_nipponica
OTU_191	4215	10	4215	0	0	2	117	4	5	8	13	27	10	65	3964	0	0	0	0	0	0	0	0	0	0	0	0	0	0	0	0	0	0	YES	*	AAGGAATTGACGGAAGGGCACCACAAGAACGCGTGGAGCATGTGGCTTAATTTGACTCAACGCGGGAAATCTTACCGGGTCCGGACACACTGAGGATTGACAGGCAATATTAAAGCGCTTATCGCGTTTTATGTTAAATATGCTAGTCCTTTCATGATTATGTGATAGGTGGTGCATGGCCGTTCTTAGTTCGTGGAGTGATCTGTCTGCTTAATTGCGTTTCACATAGGGCCTATAAACAAGTGTGTTGCAGTTCCTCTTTGACCCCTGTACCATTTCTTGGTACTAGCGCGTGTCTTAGAGGATTGTGCTCGCACAAGTAGGTCCTGAAA	89.318	Eukaryota;Rhizaria;Foraminifera;Globothalamea;Rotaliida;Clade-3;Nonionidae;Cibicidoides_pachyderma	DQ408652.1.3409_U	Eukaryota	Rhizaria	Foraminifera	Globothalamea	Rotaliida	Clade-3	Nonionidae	Cibicidoides_pachyderma
OTU_537	4118	12	4118	0	0	160	560	1167	100	1356	36	36	23	19	5	436	220	0	0	0	0	0	0	0	0	0	0	0	0	0	0	0	0	YES	*	AAGGAATTGACGGAAGGGCACCACAAGACGCGTGGAGCATGTGGCTTAATTCGACTCAACGCGGGAAATCTTACCGGGTCCGGACGTGCTGAGGATTGACAGGTTTTGTGCACTTTTACACCACACTATTGTGTGTGTGTATTTGTGTACTCAAAGATGCTAGTCCTTTCATGATTGTGCGATAGGTGGTGCATGGCCGTTCTTAGTTCGTGGAGTGATCTGTCTGCTTAATTGCGTTTCGCAAATGGCTAATATACACGCTAATACTTGTGCACCAATGCTGTGTTCGCACGCATTCATTTGTGTGTTTGTAGCACCATTGGGTTTTGTTCACTCGTATGGCGTATTGGCCTGGAAA	89.753	Eukaryota;Rhizaria;Foraminifera;Monothalamids;Monothalamids_X;Monothalamids_XX;Astrorhizida;Astrorhizida_sp.	FJ646888.1.1120_U	Eukaryota	Rhizaria	Foraminifera	Monothalamids	Monothalamids_X	Monothalamids_XX	Astrorhizida	Astrorhizida_sp.
OTU_3686	4008	2	4008	0	0	0	0	0	0	0	0	0	0	0	0	2959	1049	0	0	0	0	0	0	0	0	0	0	0	0	0	0	0	0	YES	*	AAGGAATTGACGGAAGGGCACCACAAGAACGCGTGGAGCATGTGGCTTAATTTGACTCAACGCGGGAAATCTTACCGGGTCCGGACACACTGAGGATTGACAGGCAATATCCATTCATACGATTGGTGTCAAAGATGCTAGTCCTTTCATGATTATGTGATAGGTGGTGCATGGCCGTTCTTAGTTCGTGGAGTGATCTGTCTGCTTAATTGCGTTTCACTAAGGTCCTATAATTATTATGTACGTTGTCAGCGCATTGACCCCTCGTTTCGATTATTCTCATCTGAGTATAGTTTGCATACGCAGCGCGTGTCTTTGATTACGTCTGGCTCGTACGGTTAGGACCTGAAA	93.455	Eukaryota;Rhizaria;Foraminifera;Globothalamea;Rotaliida;Rotaliida_X;Rotaliida_XX;Rotaliida_XX_sp.	FJ705892.1.3301_U	Eukaryota	Rhizaria	Foraminifera	Globothalamea	Rotaliida	Rotaliida_X	Rotaliida_XX	Rotaliida_XX_sp.
OTU_4030	3851	12	3851	0	0	3669	31	1	25	27	20	9	3	2	2	41	21	0	0	0	0	0	0	0	0	0	0	0	0	0	0	0	0	YES	*	AAGGAATTGACGGAAGGGCACCACAAGAACGCGTGGAGCATGTGGCTTAATTTGACTCAACGCGGGAAATCTTACCGGGTCCGGACACACTGAGGATTGACAGGCGCTTGTGGTTGGAAGGCAGTTTTGACTTCGCGGTCTGGCTGTTCCGACCTTCCACTATAAATATGCTAGTCCTTTCATGATTGTGTGATAGGTGGTGCATGGCCGTTCTTAGTTCGTGGAGTGATCTGTCTGCTTAATTGCGTTTCACAAAGAACTCTTTAACTTTTGCCTGTTGCGCGGCGTGTGTTCTCTCTGAGGCCACGTCTGTGCACGGCAAAGAAAAAGTTCTGAAG	90.533	Eukaryota;Rhizaria;Foraminifera;Monothalamids;Monothalamids_Clade-E;Monothalamids_Clade-E_X;Psammophaga;Psammophaga_sp.	HE998683.1.3256_U	Eukaryota	Rhizaria	Foraminifera	Monothalamids	Monothalamids_Clade-E	Monothalamids_Clade-E_X	Psammophaga	Psammophaga_sp.
OTU_3874	3705	12	3705	0	0	97	717	515	334	847	292	28	90	34	3	467	281	0	0	0	0	0	0	0	0	0	0	0	0	0	0	0	0	YES	*	AAGGAATTGACGGAAGGGCACCACAAGAACGCGTGGAGCATGTGGCTTAATTTGACTCAACGCGGGAAATCTTACCGGGTCCGGACACACTGAGGATTGACAGGTTTTCGTGTTCATTCTACTCTCGGGTAGTTTGACACAATAAAGATGCTAGTCCTTTCATGATTGTGTGATAGGTGGTGCATGGCCGTTCTTAGTTCGTGGAGTGATCTGTCTGCTTAATTGCGTTTCACACAGGACGTTTAACGTACATGTGAGTGTGGGCTGACGCGGCTTCGGCCTGCTGTCGCTCCGTTCCGTGTATAAACTGTTCCTGCAT	91.968	Eukaryota;Rhizaria;Foraminifera;Monothalamids;Monothalamids_X;Monothalamids_XX;Vellaria;Vellaria_sp.	HE998684.1.3224_U	Eukaryota	Rhizaria	Foraminifera	Monothalamids	Monothalamids_X	Monothalamids_XX	Vellaria	Vellaria_sp.
OTU_2381	3593	12	3593	0	0	16	566	518	394	929	286	240	333	90	19	110	92	0	0	0	0	0	0	0	0	0	0	0	0	0	0	0	0	YES	*	AAGGAATTGACGGAAGGGCACCACAAGAACGCGTGGAGCATGTGGCTTAATTTGACTCAACGCGGGAAATCTTACCAGGTCCAGACATACTGAGGATTGACAGGCGATTGTGATTTGCACTCGTGCATTTCGCAGCAAATATGCTAGTCCTTTCATGATTGTGTGATAGGTGGTGCATGGCCGTTCTTAGTTCGTGGAGTGATCTGTCTGCTTAATTGCGTTTCACTATGGACCCTTACATGTCGCTTGTAGCGCGAGGTACTTTGTTACCTCTGTGCACAGTGACTAAAGGCGTCTTGAAG	92.444	Eukaryota;Rhizaria;Foraminifera;Foraminifera_X;Foraminifera_XX;Foraminifera_XXX;Foraminifera_XXXX;Foraminifera_XXXX_sp.	AY452786.1.837_U	Eukaryota	Rhizaria	Foraminifera	Foraminifera_X	Foraminifera_XX	Foraminifera_XXX	Foraminifera_XXXX	Foraminifera_XXXX_sp.
OTU_3774	3570	12	3570	0	0	54	2059	273	188	643	83	65	106	29	11	16	43	0	0	0	0	0	0	0	0	0	0	0	0	0	0	0	0	YES	*	AAGGAATTGACGGAAGGGCACCACAAGAACGCGTGGAGCATGTGGCTTAATTTGACTCAACGCGGGAAATCTTACCAGGTCCAGACATACTGAGGATTGACAGGCGATTGTGATTTGCACTTCAATTTTTAATTGTTGTGCATTTCGCAGCAAATATGCTAGTCCTTTCATGATTGTGTGATAGGTGGTGCATGGCCGTTCTTAGTTCGTGGAGTGATCTGTCTGCTTAATTGCGTTTCACTATGGATGCCCAAACGTCGCTTGTCGCGCGGGGCTTTTTGCGCTTCGGTGCATAGCTTCTGTGCACGGTGACTAAGGTATCTTTGAAG	88.8	Eukaryota;Rhizaria;Foraminifera;Foraminifera_X;Foraminifera_XX;Foraminifera_XXX;Allogromida;Allogromida_sp.	EU213260.1.917_U	Eukaryota	Rhizaria	Foraminifera	Foraminifera_X	Foraminifera_XX	Foraminifera_XXX	Allogromida	Allogromida_sp.
OTU_495	3459	12	3459	0	0	4	28	22	16	19	25	52	34	3220	19	9	11	0	0	0	0	0	0	0	0	0	0	0	0	0	0	0	0	YES	*	AAGGAATTGACGGAAGGGCACCACAAGAACGCGTGGAGCATGTGGCTTAATTTGACTCAACGCGGGAAATCTTACTGGGTCCGGACACATTGAGGATTGACAGGTTCAATACTAAAACCTTATGGTTTTTGTATATTTAAATATGATAGTCCTTTCATTATTATGTGATAGGTGGTGCATGGCCGTTCTTAGTTCGTGGAGTGATCTGTCTGCTTAATTGCGTTACAAATCACAAATTGTTTTAGTTAAACGTTGAAACAAATTTATTTTGTTATCACACTGTACAACTAACAATTTATATATTAGTAA	92.609	Eukaryota;Rhizaria;Foraminifera;Tubothalamea;Miliolida;Rzehakinidae;Miliammina;Miliammina_sp.	FN396827.1.2780_U	Eukaryota	Rhizaria	Foraminifera	Tubothalamea	Miliolida	Rzehakinidae	Miliammina	Miliammina_sp.
OTU_3819	3327	11	3327	0	0	3	44	532	948	896	427	0	266	64	8	70	69	0	0	0	0	0	0	0	0	0	0	0	0	0	0	0	0	YES	*	AAGGAATTGACGGAAGGGCACCACAAGAACGCGTGGAGCATGTGGCTTAATTTGACTCAACGCGGGAAATCTTACCAGGTCCAGACATACTGAGGATTGACAGGCGATTGTGGTTCGCACTCGTGCGTTCCGCAGCAAATATGCTAGTCCTTTCATGATTGTGTGATAGGTGGTGCATGGCCGTTCTTAGTTCGTGGAGTGATCTGTCTGCTTAATTGCGTTTCACTATGGACCCTTACATGTCGCTTGTCGCGCGAGACTCCTGTCTCTGTGCACAGTGACTAAAGGCGTCTTGAAG	93.548	Eukaryota;Rhizaria;Foraminifera;Monothalamids;Monothalamids_X;Monothalamids_XX;Vellaria;Vellaria_pellucidus	EU213221.1.838_U	Eukaryota	Rhizaria	Foraminifera	Monothalamids	Monothalamids_X	Monothalamids_XX	Vellaria	Vellaria_pellucidus
OTU_3941	3282	12	3282	0	0	18	1390	45	391	932	140	27	198	15	4	35	87	0	0	0	0	0	0	0	0	0	0	0	0	0	0	0	0	YES	*	AAGGAATTGACGGAAGGTCACCACAAGCGCGTGGAGCATGTGGCTTAATTCGACTCAACACGGAGAAACCTTACCGGGTCCGGACACATTTGTAGGATTGACAGGTgttttttattcattttctcttatatccaattttttttgggttttgagattttGAAAAATCAAATATGCGAGTCCTTTCATGATTATGTGATAGGTGGTGCATGGCCGTTCTTAGTTCGTGGAGTGATCTGTCTGCTTAATTGCGTTTCATAAATAAAAGACGCAAAAAAGTCGTTAACCTTTTTAAAAGGTCTTTCGACATTGGTCTGAGAAA	82.186	Eukaryota;Rhizaria;Foraminifera;Monothalamids;Monothalamids_Clade-I;Monothalamids_Clade-I_X;Astrammina;Astrammina_triangularis	Z69609.1.1444_U	Eukaryota	Rhizaria	Foraminifera	Monothalamids	Monothalamids_Clade-I	Monothalamids_Clade-I_X	Astrammina	Astrammina_triangularis
OTU_2358	3190	11	3190	0	0	0	9	14	8	67	15	7	2428	32	9	471	130	0	0	0	0	0	0	0	0	0	0	0	0	0	0	0	0	YES	*	AAGGAATTGACGGAAGGGCACCACAAGAACGCGTGGAGCATGTGGCTTAATTTGACTCAACGCGGGAAATCTTACCGGGTCCGGACACACTGAGGATTGACAGGCAATATCCAGTGCAATTCAACTACGGTTGGGAGCTCTGGTGTTAAAGATGCTAGTCCTTTCATGATTATGTGATAGGTGGTGCATGGCCGTTCTTAGTTCGTGGAGTGATCTGTCTGCTTAATTGCGTTTCACTAAGGTTCTATAATTTTATGTGCGTTGTCAGCGTGCACTGACCCCTCGTATCGTGTATTCGATACGCAGCGCGTGTCTCTTGCATTGTACTGTACTCGTACGATTAGAACCTGAAA	87.536	Eukaryota;Rhizaria;Foraminifera;Globothalamea;Rotaliida;Planorbulinidae;Planorbulinacea;Planorbulina_mediterranensis	DQ452709.1.1078_U	Eukaryota	Rhizaria	Foraminifera	Globothalamea	Rotaliida	Planorbulinidae	Planorbulinacea	Planorbulina_mediterranensis
OTU_657	3144	13	3142	0	2	32	160	1102	213	417	256	199	156	115	13	256	223	0	0	0	0	0	0	2	0	0	0	0	0	0	0	0	0	YES	*	AAGGAATTGACGGAAAGACACCACAAGAACGCGTGGAGCATGTGGCTTAATTTGACTCAACGCGGGGAAACTTACCGGGTCCGGACACACTGAGGATTGACAGGCGCTTACCATGTGGTGCGAATTACTTCGGTAGTTCAATCCGCTGGTAAACCAAAGATGCTAGCCCTTTCATGATTGTGTGATAGGTGGTGCATGGCCGTTCTTAGTTCGTGGAGTGATCTGTCTGCTTAATTGCGTTTCACTTAACATGGGGTGAGTCTGATTGCTACTGTGTTTTCCTTAATTGGAGACCAGTACGCATAATAGGCTTGAGACCCCAGAAG	87.097	Eukaryota;Rhizaria;Foraminifera;Monothalamids;Monothalamids_X;Lagynidae;Nemogullmia;Nemogullmia_sp.	HE998685.1.4215_U	Eukaryota	Rhizaria	Foraminifera	Monothalamids	Monothalamids_X	Lagynidae	Nemogullmia	Nemogullmia_sp.
OTU_3919	3138	3	3138	0	0	0	0	0	0	0	0	0	0	0	11	2059	1068	0	0	0	0	0	0	0	0	0	0	0	0	0	0	0	0	YES	*	AAGGAATTGACGGAAGGGCACCACAAGAACGCGTGGAGCATGTGGCTTAATTTGACTCAACGCGGGAAATCTTACCGGGTCCGGACACACTGAGGATTGACAGGCAATATTAGCACACCTTCGGGTTGTGTTATGTTAAATATGCTAGTCCTTTCATGATTATGTGATAGGTGGTGCATGGCCGTTCTTAGTTCGTGGAGTGATCTGTCTGCTTAATTGCGTTTCACTAAGGGCCTATATTTTAACGTGTGTTGCGGCACTTTGACCCCTCTTCTTTAAGAGCGCGTGTCTTAGTTTGCTCTGCTCGCACAACTAGGTCCTGAAA	94.545	Eukaryota;Rhizaria;Foraminifera;Globothalamea;Rotaliida;Clade-3;Buliminacea;Bulimina_marginata	DQ408646.1.3462_U	Eukaryota	Rhizaria	Foraminifera	Globothalamea	Rotaliida	Clade-3	Buliminacea	Bulimina_marginata
OTU_4052	3067	4	3067	0	0	0	0	0	0	0	0	1	0	23	0	466	2577	0	0	0	0	0	0	0	0	0	0	0	0	0	0	0	0	YES	*	AAGGAATTGACGGAAGGGCACCACAAGAACGCGTGGAGCATGTGGCTTAATTTGACTCAACGCGGGAAATCTTACCGGGTCCGGACACACTGAGGATTGACAGGCGTTATCAACAATTAATCTCTCACACATAACATCTCtgtgtgtgtgagagatgtgtgttgtgtTAAAAATGCTAGTCCTTTCATGATTATGTGATAGGTGGTGCATGGCCGTTCTTAGTTCGTGGAGTGATCTGTCTGCTTAATTGCGTTTCACCAAGGGCCTATATCATTACATGCATGTTGCAAGCGCATTGACCCCTCACCATTATAGGTGTTTGCGCGTGTCTTTGATTTTTACGTCTTGCTCGTGCGTTTAGGTCCTGAAA	87.395	Eukaryota;Rhizaria;Foraminifera;Globothalamea;Rotaliida;Discorboidea;Rosalidae;Rosalina_sp.	AJ504682.1.1102_U	Eukaryota	Rhizaria	Foraminifera	Globothalamea	Rotaliida	Discorboidea	Rosalidae	Rosalina_sp.
OTU_3841	3056	12	3056	0	0	1	12	4	1527	11	6	17	1365	2	93	6	12	0	0	0	0	0	0	0	0	0	0	0	0	0	0	0	0	YES	*	AAGGAATTGACGGAAGGGCACCACAAGAACGCGTGGAGCATGTGGCTTAATTTGACTCAACGCGGGAAATCTTACCGGGTCCGGACACACTGAGGATTGACAGGCAATATCGAATTCACTCTTGTGAGTTCGTGTTAAATATGCTAGTCCTTTCATGATTATGTGATAGGTGGTGCATGGCCGTTCTTAGTTCGTGGAGTGATCTGTCTGCTTAATTGCGTTTCACTAAGGTTCTACTTTCATATGTACGTTGTCAGCGCATTGACCCCTCGTCATTTCACGATGACGCAGCGTGTGTCTTTGAATTACGTCTGGCTCGTGCGATTAGAACCTGAAA	92.492	Eukaryota;Rhizaria;Foraminifera;Globothalamea;Rotaliida;Planorbulinidae;Planorbulinacea;Planorbulina_mediterranensis	DQ452709.1.1078_U	Eukaryota	Rhizaria	Foraminifera	Globothalamea	Rotaliida	Planorbulinidae	Planorbulinacea	Planorbulina_mediterranensis
OTU_3963	2921	12	2921	0	0	49	220	413	497	339	201	8	657	54	3	276	204	0	0	0	0	0	0	0	0	0	0	0	0	0	0	0	0	YES	*	AAGGAATTGACGGAAGGGCACCACAAGAACGCGTGGAGCATGTGGCTTAATTTGACTCAACGCGGGAAATCTTACCGGGTCCGGACACACTGAGGATTGACAGGTTTTAGTGGATTGTTACTTCGGTAGCATGACACAAGAAAGATGCTAGTCCTTTCATGATTGTGTGATAGGTGGTGCATGGCCGTTCTTAGTTCGTGGAGTGATCTGTCTGCTTAATTGCGTTTCACACAGGAAGTTTAACGTACACGAGAACGTGAGCTGACGCGGCTTTCGGGCCTTGCTGTCGTTCCGTTCCGTGTATAAACTATTCCTGACT	92.704	Eukaryota;Rhizaria;Foraminifera;Globothalamea;Rotaliida;Nummulitoidea;Nummulitidae;Operculina_ammonoides	DQ440526.1.3401_U	Eukaryota	Rhizaria	Foraminifera	Globothalamea	Rotaliida	Nummulitoidea	Nummulitidae	Operculina_ammonoides
OTU_3885	2892	12	2892	0	0	12	297	1170	202	793	82	6	71	3	6	36	214	0	0	0	0	0	0	0	0	0	0	0	0	0	0	0	0	YES	*	AAGGAATTGACGGAAGGGCACCACAAGAACGCGTGGAGCATGTGGCTTAATTTGACTCAACGCGGGAAATCTTACCGGGTCCGGACACACTGAGGATTGACAGGTTTTCGTGGATAGTTACTTCGGTAGCTTGACACCATAAAGATGCTAGTCCTTTCATGATTGTGTGATAGGTGGTGCATGGCCGTTCTTAGTTCGTGGAGTGATCTGTCTGCTTAATTGCGTTTCACACAGGAAGTTTAACGTACATGTGAATGTGGGCTGACGCGGCTGTTCTGCAGCCTGCTGTCGCTCCGTTCCGTGTATAAACTATTCCTGACT	93.75	Eukaryota;Rhizaria;Foraminifera;Monothalamids;Monothalamids_X;Monothalamids_XX;Vellaria;Vellaria_sp.	AY452787.1.867_U	Eukaryota	Rhizaria	Foraminifera	Monothalamids	Monothalamids_X	Monothalamids_XX	Vellaria	Vellaria_sp.
OTU_4041	2835	12	2835	0	0	23	213	1108	62	942	63	15	74	36	3	132	164	0	0	0	0	0	0	0	0	0	0	0	0	0	0	0	0	YES	*	AAGGAATTGACGGAAGGGCACCACAAGAACGCGTGGAGCATGTGGCTTAATTTGACTCAACGCGGGAAATCTTACCGGGTCCGGACACACTGAGGATTGACAGGTGTTTGTGGTTAGTCCCTCGTTGGACTTTCCACTATAAATATGCTAGTCCTTTCATGATTGTGTGATAGGTGGTGCATGGCCGTTCTTAGTTCGTGGAGTGATCTGTCTGCTTAATTGCGTTTCACAATGGACTCTGAAATCTCTGTAAGTTGCACGGCATTGCTTAATCGCGTGTCTGTTGCGCTGCAGACAAGGAGTCCTGAAG	94.942	Eukaryota;Rhizaria;Foraminifera;Monothalamids;Monothalamids_X;Monothalamids_XX;Vellaria;Vellaria_sp.	AY452787.1.867_U	Eukaryota	Rhizaria	Foraminifera	Monothalamids	Monothalamids_X	Monothalamids_XX	Vellaria	Vellaria_sp.
OTU_3974	2786	12	2786	0	0	53	232	547	236	395	154	396	207	246	29	157	134	0	0	0	0	0	0	0	0	0	0	0	0	0	0	0	0	YES	*	AAGGAATTGACGGAAGGGCACCACAAGAACGCGTGGAGCATGTGGCTTAATTTGACTCAACGCGGGAAATCTTACCGGGTCCGGACATACTGAGGATTGACAGGCGCTTGTAGGCTTCCTTTTTAAGGTAGCCTGCAGTAAATATGATAGTCCTTTCATGATTGTGTGATAGGTGGTGCATGGCCGTTCTTAGTTCGTGGAGTGATCTGTCTGCTTAATTGCGTTTCACTAAAGACCTTAAACGTCGCCTGTTGCGGACGCGCACTCTTCACTGAGTGTGTCGTTATGCACGGTGACTAAAGCGTCTTGAAG	94.068	Eukaryota;Rhizaria;Foraminifera;Foraminifera_X;Foraminifera_XX;Foraminifera_XXX;Allogromida;Allogromida_sp.	EU213260.1.917_U	Eukaryota	Rhizaria	Foraminifera	Foraminifera_X	Foraminifera_XX	Foraminifera_XXX	Allogromida	Allogromida_sp.
OTU_813	2776	12	2776	0	0	27	131	309	122	588	99	45	236	50	6	623	540	0	0	0	0	0	0	0	0	0	0	0	0	0	0	0	0	YES	*	AAGGAATTGACGGAAAGGCACCACAAGAACGCGTGGAGCATGTGGCTTAATTTGACTCAACGCGGGGAAACTTACCAGGTCCGGACACACTGAGGATTGACAGGCGTTTACTTATTATTAGCTACAAGTCTCTTTATCGGGATTTGGCGTTGATATTAAGTATAGCAAATATGCTAGTCCTTTCATGATTGTGTGATAGGTGGTGCATGGCCGTTCTTAGTTCGTGGAGTGATCTGTCTGCTTAATTGCGTTTCACATATAAGGGTAAATAAATCCCGGCATTATATATTGGTACGCCAATATTATGCCTTTAACGTGGATTTTTATTAAACCCTGAAG	89.354	Eukaryota;Rhizaria;Foraminifera;Monothalamids;Monothalamids_X;Monothalamids_XX;Monothalamids_XXX;Monothalamids_XXX_sp.	JN003663.1.902_U	Eukaryota	Rhizaria	Foraminifera	Monothalamids	Monothalamids_X	Monothalamids_XX	Monothalamids_XXX	Monothalamids_XXX_sp.
OTU_4007	2738	12	2738	0	0	6	6	426	704	11	7	1084	12	4	81	303	94	0	0	0	0	0	0	0	0	0	0	0	0	0	0	0	0	YES	*	AAGGAATTGACGGAAGGGCACCACAAGAACGCGTGGAGCATGTGGCTTAATTTGACTCAACGCGGGAAATCTTACCGGGTCCGGACACACTGAGGATTGACAGGCAATATTAATACGTATGTTTCGGCATCGTATTATGTTAAATATGCTAGTCCTTTCATGATTATGTGATAGGTGGTGCATGGCCGTTCTTAGTTCGTGGAGTGATCTGTCTGCTTAATTGCGTTTCACTAAGGGCCTATAAATTTACGTGTGTTGCGGCACTTTGACCCCTTCTTCGAAGCGCGCGTCTTAGTTTGCTTTGCTCACACAATTAGGTCCTGAAA	97.264	Eukaryota;Rhizaria;Foraminifera;Globothalamea;Rotaliida;Clade-3;Nonionidae;Cibicidoides_pachyderma	DQ408652.1.3409_U	Eukaryota	Rhizaria	Foraminifera	Globothalamea	Rotaliida	Clade-3	Nonionidae	Cibicidoides_pachyderma
OTU_2223	82812	28	2645	650	79517	531	12	13	7	25	266	28	17	14	6	1206	520	56	83	58	4	449	4579	36051	916	6216	3401	5642	6059	5171	4737	3864	2881	YES	*	AAGGAATTGACGGAAGGGCACCACAAGAACGCGTGGAGCATGTGGCTTAATTTGACTCAACGCGGGAAATCTTACCGGGTCCGGACACACTGAGGATTGACAGGCAATATTGAAATATATTTATATATTTCATGTTAAATATGCTAGTCCTTTCATGATTATGTGATAGGTGGTGCATGGCCGTTCTTAGTTCGTGGAGTGATCTGTCTGCTTAATTGCGTTTCACTAAGGGCTTATTAATTACGTGTGTTGTAGGTACTTTGACCCCTATGTTGAAATATTACATAGTGCGTGTCTTAGTTTGCTTTTACTCACACAATTAAGTCCTGAAA	97.935	Eukaryota;Rhizaria;Foraminifera;Globothalamea;Textulariida;Trochamminidae;Trochammina;Trochammina_hadai	DQ408637.1.3475_U	Eukaryota	Rhizaria	Foraminifera	Globothalamea	Textulariida	Trochamminidae	Trochammina	Trochammina_hadai
OTU_3663	2599	12	2599	0	0	79	730	469	85	352	114	34	51	2	6	366	311	0	0	0	0	0	0	0	0	0	0	0	0	0	0	0	0	YES	*	AAGGAATTGACGGAAGGGCACCACAAGAACGCGTGGAGCATGTGGCTTAATTTGACTCAACGCGGGAAATCTTACCGGGTCCGGACACACTGAGGATTGACAGGTTTTCGTGGATAGTTACTTCGGTAGCTTGACACCATAAAGATGCTAGTCCTTTCATGATTGTGTGATAGGTGGTGCATGGCCGTTCTTAGTTCGTGGAGTGATCTGTCTGCTTAATTGCGTTTCACACAGGAAGTTTAACGTACATGTGAGTGTGGGCTGACGCGGCTCTTTTTTAAAGGGCCTTGCTGTCGCTCCGTTCCGTGTATAAACTATTCCTGACT	93.75	Eukaryota;Rhizaria;Foraminifera;Monothalamids;Monothalamids_X;Monothalamids_XX;Vellaria;Vellaria_sp.	AY452787.1.867_U	Eukaryota	Rhizaria	Foraminifera	Monothalamids	Monothalamids_X	Monothalamids_XX	Vellaria	Vellaria_sp.
OTU_4069	2594	12	2594	0	0	91	477	620	121	503	110	58	77	32	4	284	217	0	0	0	0	0	0	0	0	0	0	0	0	0	0	0	0	YES	*	AAGGAATTGACGGAAGGGCACCACAAGAACGCGTGGAGCATGTGGCTTAATTTGACTCAACGCGGGAAATCTTACCGGGTCCGGACACACTGAGGATTGACAGGTTTCAGTCAGTTTGTTGGCATGCTCGCATGTCTTCTCTGGCGATAAAGATGCTAGTCCTTTCATGATTGTGTGATAGGTGGTGCATGGCCGTTCTTAGTTCGTGGAGTGATCTGTCTGCTTAATTGCGTTTCACACAGGGCGTACTTTGGGTGCTTGGGACTTGTGCTGACGCGCTTCGGTGCTGTCGCCGCCCTTGCCGCCCATAATTTGTCCCTGCAT	90.041	Eukaryota;Rhizaria;Foraminifera;Globothalamea;Rotaliida;Serioidea;Bolivinidae;Bolivina_argentea	JQ013745.1.1156_U	Eukaryota	Rhizaria	Foraminifera	Globothalamea	Rotaliida	Serioidea	Bolivinidae	Bolivina_argentea
OTU_450	2504	10	2504	0	0	2	12	5	18	15	15	69	6	1896	466	0	0	0	0	0	0	0	0	0	0	0	0	0	0	0	0	0	0	YES	*	AAGGAATTGACGGAAGGGCACCACAAGAACGCGTGGAGCATGTGGCTTAATTTGACTCAACGCGGGAAATCTTACCGGGTCCGGACACACTGAGGATTGACAGGCACTATTATTGTTGTATGTCCTTTGTGGCTACAGCAATATGTTAAATATGCTAGTCCTTTCATGATTATGTGATAGGTGGTGCATGGCCGTTCTTAGTTCGTGGAGTGATCTGTCTGCTTAATTGCGTTTCACTAAGGGTCCATATAATTATGTACGTTGCGGCGCTTTGACCCCTATGCATCTGCTCATCGTTAGCAGTATGTTATAGCGCGAGTCTCTGTCAGCTTAGCTCGTGCGGTTGGATCCTGAAA	96.639	Eukaryota;Rhizaria;Foraminifera;Globothalamea;Rotaliida;Planorbulinidae;Planorbulinacea;Planorbulinella_sp.	DQ452687.1.3365_U	Eukaryota	Rhizaria	Foraminifera	Globothalamea	Rotaliida	Planorbulinidae	Planorbulinacea	Planorbulinella_sp.
OTU_3	2493	12	2493	0	0	3	56	252	155	678	478	12	348	50	6	221	234	0	0	0	0	0	0	0	0	0	0	0	0	0	0	0	0	YES	*	AAGGAATTGACGGAAGGGCACCACAAGAACGCGTGGAGCATGTGGCTTAATTTGACTCAACGCGGGAAATCTTACCGGGTCCGGACATACTGAGGATTGACAGGCGCTTGTAGTTTTCTTCTTCGGAAGAAATCTGCAGTAAATATGCTAGTCCTTTCATGATTGTGTGATAGGTGGTGCATGGCCGTTCTTAGTTCGTGGAGTGATCTGTCTGCTTAATTGCGTTTCACTAAGGACTTTTAAGTGTCGCCTGTTGCGTAGCACTTCTTTTGTGCTGTGCACGGTGACCGTAAAGTCTTGAAG	92.683	Eukaryota;Rhizaria;Foraminifera;Monothalamids;Monothalamids_X;Monothalamids_XX;Vellaria;Vellaria_sp.	HE998684.1.3224_U	Eukaryota	Rhizaria	Foraminifera	Monothalamids	Monothalamids_X	Monothalamids_XX	Vellaria	Vellaria_sp.
OTU_447	2481	12	2481	0	0	20	413	269	135	252	44	76	19	500	31	507	215	0	0	0	0	0	0	0	0	0	0	0	0	0	0	0	0	YES	*	AAGGAATTGACGGAAGGGCACCACAAGAACGCGTGGAGCATGTGGCTTAATTTGACTCAACGCGGGAAATCTTACCGGGTCCGGACACACTGAGGATTGACAGGCAATATTGTGTTGTTTACAACGCATGTTAAATATGCTAGTCCTTTCATGATTATGTGATAGGTGGTGCATGGCCGTTCTTAGTTCGTGGAGTGATCTGTCTGCTTAATTGCGTTTCACTAAGGGCCTATAACAATACGCATGTTGTTGACTGCTTTGACCCCTCCTTTTGGTGCGCGTGTCTTTGTCTGTTCAACTCATGCAATTAGGTCCTGAAA	95.378	Eukaryota;Rhizaria;Foraminifera;Globothalamea;Textulariida;Reophacidae;Reophax;Reophax_sp.	HE998675.1.3119_U	Eukaryota	Rhizaria	Foraminifera	Globothalamea	Textulariida	Reophacidae	Reophax	Reophax_sp.
OTU_595	2385	9	2385	0	0	0	10	2	1693	4	5	667	1	1	2	0	0	0	0	0	0	0	0	0	0	0	0	0	0	0	0	0	0	YES	*	AAGGAATTGACGGAAGGGCACCACAAGAACGCGTGGAGCATGTGGCTTAATTTGACTCAACGCGGGGAATCTTACCGGGTCCGGACACACTGAGGATTGACAGGCAATTGCCACTACTCTTAAACTTCGGTTTAGAGTGTGGTTTCTAAATATGCTAGTCCTTTCATGATTATGTGGTAGGTGGTGCATGGCCGTTCTTAGTTCGTGGAGTGATCTGTCTGCTTAATTGCGTTTCACAAAGGTTCTATAATCAACATGCATGTTGTCAGCTCATTGACCCCTTGAGGTTCTTATAACCATCATGCGCGTGTCTATGATTTCTGTTGGCTCATGCGACTAGAACCTGAAA	87.059	Eukaryota;Rhizaria;Foraminifera;Globothalamea;Rotaliida;Rotaliida_X;Rotaliida_XX;Rotaliida_XX_sp.	EU213229.1.913_U	Eukaryota	Rhizaria	Foraminifera	Globothalamea	Rotaliida	Rotaliida_X	Rotaliida_XX	Rotaliida_XX_sp.
OTU_80	2332	12	2332	0	0	23	210	489	99	651	71	25	127	5	6	304	322	0	0	0	0	0	0	0	0	0	0	0	0	0	0	0	0	YES	*	AAGGAATTGACGGAAGGGCACCACAAGAACGCGTGGAGCATGTGGCTTAATTTGACTCAACGCGGGAAACCTTACCGGGTCCGGACACACTGAGGATTGACAGGCGAGAGTTCTCTTTTGAACTCGCTACATATGCTAGCCCTTTCATGATTGTGTGATAGGTGGTGCATGGCCGTTCTTAGTTCGTGGAGTGATCTGTCTGCTTAATTGCGTTTCAGATATAATATAGTAAGGTAATCATGCGAGGTACTGCATGCTACTGTACTTTGTGCATAGTATGCTTGCTGAGCAGCCTACTATATATGAAA	93.897	Eukaryota;Rhizaria;Foraminifera;Monothalamids;Monothalamids_X;Monothalamids_XX;Ovammina;Ovammina_opaca	AJ307755.1.910_U	Eukaryota	Rhizaria	Foraminifera	Monothalamids	Monothalamids_X	Monothalamids_XX	Ovammina	Ovammina_opaca
OTU_258	2261	12	2261	0	0	2	74	1538	4	10	1	5	5	2	22	135	463	0	0	0	0	0	0	0	0	0	0	0	0	0	0	0	0	YES	*	AAGGAATTGACGGAAGGGCACCACAAGAACGCGTGGAGCATGTGGCTTAATTTGACTCAACGCGGGAAATCTTACCGGGTCCGGACACACTGAGGATTGACAGGTTTTATCACGCGCCTTCGGGTGTCGTGTGCTAAATATGCTAGTCCTTTCATGATTATGTGATAGGTGGTGCATGGCCGTTCTTAGTTCGTGGAGTGATCTGTCTGCTTAATTGCGTTTCAATATCTTCTTACGTCAAACGTATGTTTGCGTGATAGCGTTGATCCCTCCCTCGGGAGCGTGTGTCTTCCTATCGTCATCGCATCATACTCAGTAAGTTGTGAAA	87.622	Eukaryota;Rhizaria;Foraminifera;Globothalamea;Rotaliida;Glabratelloidea;Glabratellidae;Glabratella_milletti	AF194077.1.1021_U	Eukaryota	Rhizaria	Foraminifera	Globothalamea	Rotaliida	Glabratelloidea	Glabratellidae	Glabratella_milletti
OTU_4141	2249	10	2249	0	0	5	27	13	46	21	16	556	18	1414	133	0	0	0	0	0	0	0	0	0	0	0	0	0	0	0	0	0	0	YES	*	AAGGAATTGACGGAAGGGCACCACAAGAACGCGTGGAGCATGTGGCTTAATTTGACTCAACGCGGGAAATCTTACCGGGTCCGGACACACTGAGGATTGACAGGCAATATTAATACGTATGCAGTATTTCATTATATTGTCATTTCGTATTATGTTAAATATGCTAGTCCTTTCATGATTATGTGATAGGTGGTGCATGGCCGTTCTTAGTTCGTGGAGTGATCTGTCTGCTTAATTGCGTTTCACTAAGGGCCTATAAATTTACGTGTGTTGCGGCACTTTGACCCCTTTCTTATTTTTGAAAGCGCGCGTCTTAGTTTGCTTTGCTCACACAATTAGGTCCTGAAA	92.113	Eukaryota;Rhizaria;Foraminifera;Globothalamea;Rotaliida;Clade-3;Nonionidae;Nonionella_labradorica	FJ705896.1.3785_U	Eukaryota	Rhizaria	Foraminifera	Globothalamea	Rotaliida	Clade-3	Nonionidae	Nonionella_labradorica
OTU_1624	2210	12	2210	0	0	32	52	57	104	136	275	219	384	211	19	279	442	0	0	0	0	0	0	0	0	0	0	0	0	0	0	0	0	YES	*	AAGGAATTGACGGAAGGGCACCACAAGAACGCGTGGAGCATGTGGCTTAATTTGACTCAACGCGGGAAATCTTACCGGGTCCGGACACACTGAGGATTGACAGGCAATATTAAAAGTGCAATTAAAATTTTTAATTTTAATTTGCCTTTTATGTTAAATATGCTAGTCCTTTCATGATTATGTGATAGGTGGTGCATGGCCGTTCTTAGTTCGTGGAGTGATCTGTCTGCTTAATTGCGTTTCACTAAGGGCTCATATTTTACGTGCATTGTGGCACTTTGACCACCGTCTCTGACGTGCAGCGTCTTAGTTTTGCTCACTTGCACACTTGAGTCCTGAAA	92.754	Eukaryota;Rhizaria;Foraminifera;Globothalamea;Textulariida;Textulariida_XX;Liebusella;Liebusella_goesi	FR754402.1.1057_U	Eukaryota	Rhizaria	Foraminifera	Globothalamea	Textulariida	Textulariida_XX	Liebusella	Liebusella_goesi
OTU_180	2204	12	2204	0	0	1	11	1	5	1	5	1754	320	68	33	3	2	0	0	0	0	0	0	0	0	0	0	0	0	0	0	0	0	YES	*	AAGGAATTGACGGAAGGACACCACAAGACGCGTGGAGCATGTGGCTTAATTTGACTCAACGCGGGAAATCTTACCGGGTCCGAACACATCGAGGATTGACAGGCGACGCGCGCGTGTCCCTACACGTGGCACGCGCGTCAAATATGCTAGTCCTTTCATGATTATGTGATAGGTGGTGCATGGCCGTTCTTAGTTCGTGGAGTGATCTGTCTGCTTAATTGCGTATCACACTGGACCTAACTACTACAACACGCGCCGTGCTTTGCGTGCATTGACCCCAGGGTTCGCCCTGCGCGCGTCTATGCCCACGCGACACGCGCGCCGTGTTACTAGGTCCTGATA	88.745	Eukaryota;Rhizaria;Foraminifera;Globothalamea;Rotaliida;Calcarinoidea;Calcarinidae;Calcarina_hispida	FM877706.1.2988_U	Eukaryota	Rhizaria	Foraminifera	Globothalamea	Rotaliida	Calcarinoidea	Calcarinidae	Calcarina_hispida
OTU_36	2198	13	2194	4	0	29	357	207	207	467	168	20	160	135	8	217	219	4	0	0	0	0	0	0	0	0	0	0	0	0	0	0	0	YES	*	AAGGAATTGACGGAAGGGCACCACAAGAACGCGTGGAGCATGTGGCTTAATTTGACTCAACGCGGGAAATCTTACCGGGTCCGGACACACTGAGGATTGACAGGTTTTAGTGTTTATTCTACTCCGGTAGTTTAGCGCAATAAAGATGCTAGTCCTTTCATGATTGTGTGATAGGTGGTGCATGGCCGTTCTTAGTTCGTGGAGTGATCTGTCTGCTTAATTGCGTTTCACACAGGACGTTTAACGTACATGTGAGTGTGAGCTGACGCGGCTTCGGCCAGCTGTCGCTCCGTTCCGTGTATAAACTGTTCCTGCAT	91.915	Eukaryota;Rhizaria;Foraminifera;Monothalamids;Monothalamids_Clade-I;Monothalamids_Clade-I_X;Allogromia;Allogromia_crystallifera	AJ317986.1.976_U	Eukaryota	Rhizaria	Foraminifera	Monothalamids	Monothalamids_Clade-I	Monothalamids_Clade-I_X	Allogromia	Allogromia_crystallifera
OTU_174	2170	12	2170	0	0	18	133	99	179	97	131	109	13	55	24	594	718	0	0	0	0	0	0	0	0	0	0	0	0	0	0	0	0	YES	*	AAGGAATTGACGGAAGGGCACCACAAGAACGCGTGGAGCATGTGGCTTAATTTGACTCAACGCGGGAAATCTTACCGGGTCCGGACACACTGAGGATTGACAGGTAACATCTCACAATTACGTCTCGGCGTATTGTGGGTATAAATATGCTAGTCCTTTCATGATTATGTGATAGGTGGTGCATGGCCGTTCTTAGTTCGTGGAGTGATCTGTCTGCTTAATTGCGTTTCACTATTGGATCTATATACCGTGCATGTGTTGCGGCATTGACCCCATTGATTTCACTATCAATGTGCGCGTCTTTCGCTTAGCTCACTGCGCTTTAGATCCTGAAA	99.686	Eukaryota;Rhizaria;Foraminifera;Globothalamea;Rotaliida;Serioidea;Bolivinacea;Streptochilus_globigerus	GQ265804.1.1032_U	Eukaryota	Rhizaria	Foraminifera	Globothalamea	Rotaliida	Serioidea	Bolivinacea	Streptochilus_globigerus
OTU_1194	2137	12	2137	0	0	58	793	7	41	48	38	19	313	4	14	626	176	0	0	0	0	0	0	0	0	0	0	0	0	0	0	0	0	YES	*	AAGGAATTGACGGAAGGGCACCACAAGAACGCGTGGAGCATGTGGCTTAATTTGACTCAACGCGGGAAATCTTACCGGGTCCGGACACACTGAGGATTGACAGGCAGTTTTGATAAAAAAATAGCATTTTTGCTGTTTTTCTATCTCATGAAAGATGCTAGTCCTTTCATGATTATGTGATAGGTGGTGCATGGCCGTTCTTAGTTCGTGGAGTGATCTGTCTGCTTAATTGCGTTTCATTAAGAGCCTATTTTCAACGTATGTCGCAGGCGCTTTGACCCCACCATTTTTGGTGCGCGTTGTCCTAGTTTGCTTTTTGCGCATACAATTAGGCTCTGAAA	89.362	Eukaryota;Rhizaria;Foraminifera;Globothalamea;Textulariida;Trochamminidae;Trochammina;Trochammina_hadai	DQ408637.1.3475_U	Eukaryota	Rhizaria	Foraminifera	Globothalamea	Textulariida	Trochamminidae	Trochammina	Trochammina_hadai
OTU_58	2131	12	2131	0	0	2	22	470	477	707	211	15	154	32	7	14	20	0	0	0	0	0	0	0	0	0	0	0	0	0	0	0	0	YES	*	AAGGAATTGACGGAAGGTCACCACAAGCGCGTGGAGCATGTGGCTTAATTCGACTCAACACGGAGAAACCTTACCGGGTCCGGACACATTTGTAGGATTGACAGGTGTTTTTTTCTTGTCTTGCTCTCTTTTTTCTTACTTGTAAGAAAAAGAAACAAAACAGAAAATCAAATATGCGAGTCCTTTCATGATTATGTGATAGGTGGTGCATGGCCGTTCTTAGTTCGTGGAGTGATCTGTCTGCTTAATTGCGTTTCATAAATAAAAGACGCAAAAAAATCAAGTTACTCTTTTTTGAGTTTAACTCTGATATTGGTCTGAGAAA	85.317	Eukaryota;Rhizaria;Foraminifera;Monothalamids;Monothalamids_Group4;Monothalamids_Group4_X;Monothalamids_Group4_XX;Monothalamids_Group4_XX_sp.	GU433648.1.962_U	Eukaryota	Rhizaria	Foraminifera	Monothalamids	Monothalamids_Group4	Monothalamids_Group4_X	Monothalamids_Group4_XX	Monothalamids_Group4_XX_sp.
OTU_47	2117	12	2117	0	0	92	14	212	60	160	248	121	726	21	10	169	284	0	0	0	0	0	0	0	0	0	0	0	0	0	0	0	0	YES	*	AAGGAATTGACGGAAGGGCACCACAAGAACGCGTGGAGCATGTGGCTTAATTTGACTCAACGCGGGAAATCTTACCGGGTCCGGACACACTGAGGATTGACAGGTTCTATCACATTTCCTTCGGGGAATGTGTGCTAAATATGCTAGTCCTTTCATGATTATGTGATAGGTGGTGCATGGCCGTTCTTAGTTCGTGGAGTGATCTGTCTGCTTAATTGCGTTTCATATTGAATTTACATTAAACGTATGTTTGTGAGACAGCATTGATCCCTCACTCTGTGAGTCGTGTGTCTTTCTGTCACAATCACATCATACTCAGTAAATTCTGAAA	89.815	Eukaryota;Rhizaria;Foraminifera;Globothalamea;Rotaliida;Glabratelloidea;Glabratellidae;Glabratella_milletti	AF194077.1.1021_U	Eukaryota	Rhizaria	Foraminifera	Globothalamea	Rotaliida	Glabratelloidea	Glabratellidae	Glabratella_milletti
OTU_569	2107	9	2107	0	0	0	0	0	81	69	6	3	81	17	2	693	1155	0	0	0	0	0	0	0	0	0	0	0	0	0	0	0	0	YES	*	AAGGAATTGACGGAAGGGCACCACAAGAACGCGTGGAGCATGTGGCTTAATTTGACTCAACGCGGGAAATCTTACCGGGTCCGGACACACTGAGGATTGACAGGCGATATCCAATTCGCTGTAGCTTTATGTTACATGCGATTGGTGTTAAATATGCTAGTCCTTTCATGATTATGTGATAGGTGGTGCATGGCCGTTCTTAGTTCGTGGAGTGATCTGTCTGCTTAATTGCGTTTCACTAAGGGTCTATAAACCTATGCATGCTGTTGGAGCATTGACCCCTCGTCATTTAATGGCGCAGCGTGTGTCTTTGATATCTCCCGCTCATGCGATTAGATCCTGAAA	86.648	Eukaryota;Rhizaria;Foraminifera;Globothalamea;Rotaliida;Clade-3;Nonionidae;Cibicidoides_lobatulus	DQ408650.1.3632_U	Eukaryota	Rhizaria	Foraminifera	Globothalamea	Rotaliida	Clade-3	Nonionidae	Cibicidoides_lobatulus
OTU_236	2074	12	2074	0	0	20	159	143	94	8	95	31	240	130	50	205	899	0	0	0	0	0	0	0	0	0	0	0	0	0	0	0	0	YES	*	AAGGAATTGACGGAAGGGCACCACAAGAACGCGTGGAGCATGTGGCTTAATTTGACTCAACGCGGGAAATCTTACCGGGTCCGGACACACTGAGGATTGACAGGTATTATTGTTGTACATCTCATACCCTGTATGTTTGGTGTGCAACATGTTAAATATGCTAGTCCTTTCATGATTATGTGATAGGTGGTGCATGGCCGTTCTTAGTTCGTGGAGTGATCTGTCTGCTTAATTGCGTTTCATTAAGAATCTATCATAAACGCATGTTGCGGCACTTTGACCCCTCATATCTTTGATATTGAGTGCGTTGTCTCTGTTTTGCTTAGCACTTGCATTTAGATTCTGAAA	91.319	Eukaryota;Rhizaria;Foraminifera;Globothalamea;Rotaliida;Nummulitoidea;Nummulitidae;Planoperculina_heterosteginoides	AJ879135.1.3410_U	Eukaryota	Rhizaria	Foraminifera	Globothalamea	Rotaliida	Nummulitoidea	Nummulitidae	Planoperculina_heterosteginoides
OTU_4229	2061	12	2061	0	0	3	78	190	680	490	300	59	146	13	6	51	45	0	0	0	0	0	0	0	0	0	0	0	0	0	0	0	0	YES	*	AAGGAATTGACGGAAGGGCACCACAAGAACGCGTGGAGCATGTGGCTTAATTTGACTCAACGCGGGAAATCTTACCAGGTCCGGACATACTGAGGATTGACAGGCGATTGTGATTTGTAAATTTATTTACATTTCGCAGCAAATATGCTAGTCCTTTCATGATTGTGTGATAGGTGGTGCATGGCCGTTCTTAGTTCGTGGAGTGATCTGTCTGCTTAATTGCGTTTCACTATGGACCCTTACATGTCGCTTGTTTTGCGCGAGGTTTTTATGCCTCTGTGCACAGTGACTAAAGGCGTCTTGAAG	91.703	Eukaryota;Rhizaria;Foraminifera;Tubothalamea;Miliolida;Soritidae;Parasorites;Parasorites_sp.	AJ404305.1.2325_U	Eukaryota	Rhizaria	Foraminifera	Tubothalamea	Miliolida	Soritidae	Parasorites	Parasorites_sp.
OTU_458	2052	12	2052	0	0	43	85	67	128	28	66	242	58	25	40	699	571	0	0	0	0	0	0	0	0	0	0	0	0	0	0	0	0	YES	*	AAGGAATTGACGGAAGGGCACCACAAGAACGCGTGGAGCATGTGGCTTAATTTGACTCAACGCGGGAAATCTTACCGGGTCCGGACACACTGAGGATTGACAGGTAACATCTCATACATCGCTTCGGCATGTGTGGGTATAAATATGCTAGTCCTTTCATGATTATGTGATAGGTGGTGCATGGCCGTTCTTAGTTCGTGGAGTGATCTGTCTGCTTAATTGCGTTTCACTATTGGATCTATATACCGTGCATGTGTTGCGGCATTGACCCCATTGATTTCACTATCAATGCGCGCGTCTTTCGCTTAGCTCACTGCGCTTTAGATCCTGAAA	99.688	Eukaryota;Rhizaria;Foraminifera;Globothalamea;Rotaliida;Serioidea;Bolivinidae;Bolivina_variabilis	AY359139.1.1054_U	Eukaryota	Rhizaria	Foraminifera	Globothalamea	Rotaliida	Serioidea	Bolivinidae	Bolivina_variabilis
OTU_393	2037	7	2037	0	0	2	0	43	0	32	26	0	10	0	0	1139	785	0	0	0	0	0	0	0	0	0	0	0	0	0	0	0	0	YES	*	AAGGAATTGACGGAAGGGCACCACAAGAACGCGTGGAGCATGTGGCTTAATTTGACTCAACGCGGGAAATCTTACCGGGTCCGGACTCTTTGAGGATTGACAGATAGTTATTGTTCACTATTAATTCATTTTTTACACTTTTGTGTCTAAGATGTTTTAATAATATGTGAACAATATTAAAAATGCTAGTTCTTTCATGATTATGTGATAGGTGGTGCATGGCCGTTCTTAGTTCGTGGAGTGATCTGTCTGCTTAATTGCGTTTCAATACGAATCTTTAAAAATTTATACACATGTTTCATTCAATCTCATGAGACCCCGTGTTAAACTTCTGTTTACATGTGTGTTTGTCTCATTGTAGATGATGACTGTGTAATTTCAGATTCTGAAA	86.517	Eukaryota;Rhizaria;Foraminifera;Globothalamea;Rotaliida;Nummulitoidea;Nummulitidae;Planostegina_operculinoides	DQ440527.1.3473_U	Eukaryota	Rhizaria	Foraminifera	Globothalamea	Rotaliida	Nummulitoidea	Nummulitidae	Planostegina_operculinoides
OTU_225	2025	9	2025	0	0	0	48	2	6	6	4	2	2	31	1924	0	0	0	0	0	0	0	0	0	0	0	0	0	0	0	0	0	0	YES	*	AAGGAATTGACGGAAGGGCACCACAAGAACGCGTGGAGCATGTGGCTTAATTTGACTCAACGCGGGAAATCTTACCGGGTCCGGACACACTGAGGATTGACAGGCAATATTAAAGCGCTTATTGCGTTTTATGTTAAATATGCTAGTCCTTTCATGATTATGTGATAGGTGGTGCATGGCCGTTCTTAGTTCGTGGAGTGATCTGTCTGCTTAATTGCGTTTCACATAGGGCCTATAAACAAGTGTGTTGCAGTTCCTCTTTGACCCCTGTATCATTTCTTGGTACTAGCGCGTGTCTTAGAGGATTGTGCTCGCACAAGTAGGTCCTGAAA	89.318	Eukaryota;Rhizaria;Foraminifera;Globothalamea;Rotaliida;Clade-3;Nonionidae;Cibicidoides_pachyderma	DQ408652.1.3409_U	Eukaryota	Rhizaria	Foraminifera	Globothalamea	Rotaliida	Clade-3	Nonionidae	Cibicidoides_pachyderma
OTU_114	2020	12	2020	0	0	17	447	84	490	7	16	43	2	2	4	172	736	0	0	0	0	0	0	0	0	0	0	0	0	0	0	0	0	YES	*	AAGGAATTGACGGAAGGGCACCACAAGAACGCGTGGAGCATGTGGCTTAATTTGACTCAACGCGGGAAATCTTACCGGGTCCGGACACACTGAGGATTGACAGGCGATATCAAGTATCATCTCTGATGCATACTTGTGTTAAATATGCTAGTCCTTTCATGATTATGTGATAGGTGGTGCATGGCCGTTCTTAGTTCGTGGAGTGATCTGTCTGCTTAATTGCGTTTCACTAAGGAACTATACTTAATACATGTTGTCAGCGCATTGACCCCTCGTTCTTCGCAACGCAGCGTGTGTCTTTGATTACGCTTGGCTCATGTGAATGGTTCCTGAAA	90.06	Eukaryota;Rhizaria;Foraminifera;Globothalamea;Rotaliida;Planorbulinidae;Planorbulinacea;Planorbulina_mediterranensis	DQ452709.1.1078_U	Eukaryota	Rhizaria	Foraminifera	Globothalamea	Rotaliida	Planorbulinidae	Planorbulinacea	Planorbulina_mediterranensis
OTU_169	1974	12	1974	0	0	53	593	387	70	345	182	46	109	25	7	91	66	0	0	0	0	0	0	0	0	0	0	0	0	0	0	0	0	YES	*	AAGGAATTGACGGAAAGACACCACAAGAACGCGTGGAGCATGTGGCTTAATTTGACTCAACGCGGGGAAACTTACCGGGTCCGGACACACTGAGGATTGACAGGCGCTTACCATGTGGGGCGGATTGCTTCGGCATTCCAAACTACTGGTAAACCAAAGATGCTAGCCCTTTCATGATTGTGTGATAGGTGGTGCATGGCCGTTCTTAGTTCGTGGAGTGATCTGTCTGCTTAATTGCGTTTCACTTAACATGGGGTGAGTCTGATTGCTACTGTGTTTTCCTTAATTGGAGACCAGTACGCATAATAGGCTTGAGACCCCAGAAG	87.5	Eukaryota;Rhizaria;Foraminifera;Monothalamids;Monothalamids_X;Lagynidae;Nemogullmia;Nemogullmia_sp.	HE998685.1.4215_U	Eukaryota	Rhizaria	Foraminifera	Monothalamids	Monothalamids_X	Lagynidae	Nemogullmia	Nemogullmia_sp.
OTU_347	1942	11	1942	0	0	7	186	800	177	181	195	3	6	0	1	213	173	0	0	0	0	0	0	0	0	0	0	0	0	0	0	0	0	YES	*	AAGGAATTGACGGAAGGGCACCACAAGAACGCGTGGAGCATGTGGCTTAATTTGACTCAACGCGGGAAATCTTACCGGGTCCGGACACACTGAGGATTGACAGGTTTTCGTGGATAGCTACTTCGGTAGCTTGACACCATAAAGATGCTAGTCCTTTCATGATTGTGTGATAGGTGGTGCATGGCCGTTCTTAGTTCGTGGAGTGATCTGTCTGCTTAATTGCGTTTCACACAGGAAGTTTAACGTACATGTGAATGTGGGCTGACGCGGCTCTCCGGGGCCTTGCTGTCGCCTCGTTCCGTGTATAAACTATTCCTGACT	93.304	Eukaryota;Rhizaria;Foraminifera;Monothalamids;Monothalamids_X;Monothalamids_XX;Vellaria;Vellaria_sp.	AY452787.1.867_U	Eukaryota	Rhizaria	Foraminifera	Monothalamids	Monothalamids_X	Monothalamids_XX	Vellaria	Vellaria_sp.
OTU_213	1897	12	1897	0	0	61	828	112	53	307	235	30	45	2	1	105	118	0	0	0	0	0	0	0	0	0	0	0	0	0	0	0	0	YES	*	AAGGAATTGACGGAAGGGCACCACAAGAACGCGTGGAGCATGTGGCTTAATTTGACTCAACGCGGGAAATCTTACCGGGTCCGGACACACTGAGGATTGACAGGTTTCAGTCAGGCTGGCATGTTCGCATGCCTCCTGGCGATAAAGATGCTAGTCCTTTCATGATTGTGTGATAGGTGGTGCATGGCCGTTCTTAGTTCGTGGAGTGATCTGTCTGCTTAATTGCGTTTCACACAGGGCGTACTTTGGGTGCTTGGGACTGTGCTGACGCGCTTCGGTGCTGTCGCCGCCCTTGCCGCCCATAATTTGTCCCTGCAT	91.416	Eukaryota;Rhizaria;Foraminifera;Globothalamea;Rotaliida;Glabratelloidea;Glabratellidae;Glabratellina_sp.	FJ705895.1.2890_U	Eukaryota	Rhizaria	Foraminifera	Globothalamea	Rotaliida	Glabratelloidea	Glabratellidae	Glabratellina_sp.
OTU_302	1826	11	1826	0	0	8	722	53	163	476	152	0	26	13	4	103	106	0	0	0	0	0	0	0	0	0	0	0	0	0	0	0	0	YES	*	AAGGAATTGACGGAAGGTCACCACAAGCGCGTGGAGCATGTGGCTTAATTCGACTCAACACGGAGAAATCTTACCGGGTCCGGACACATTTGTAGGATTGACAGGTTCTAATCTTCAAGTTATTTATTTAACTTGTTGCAAAGATGCTAGTCCTTTCATGATTATGTGATAGGTGGTGCATGGCCGTTCTTAGTTCGTGGAGTGATCTGTCTGCTTAATTGCGTTTCATTTGAAACCATAGGAAAGAATAAGTTTCAACTTTGTTGTACTTATTTCTTTATCCTTTTTCTCGAAG	89.655	Eukaryota;Rhizaria;Foraminifera;Globothalamea;Textulariida;Reophacidae;Reophax;Reophax_sp.	HE998675.1.3119_U	Eukaryota	Rhizaria	Foraminifera	Globothalamea	Textulariida	Reophacidae	Reophax	Reophax_sp.
OTU_691	1794	12	1794	0	0	1	9	4	2	5	22	1306	93	212	15	88	37	0	0	0	0	0	0	0	0	0	0	0	0	0	0	0	0	YES	*	AAGGAATTGACGGAAGGGCACCACAAGAACGCGTGGAGCATGTGGCTTAATTTGACTCAACGCGGGAAATCTTACCGGGTCCGGACATACTGAGGATTGACAGGCGCTTGTAGTCTCCTTTCGAGGAGTCTGCAGTAAATATGCTAGTCCTTTCATGATTGTGTGATAGGTGGTGCATGGCCGTTCTTAGTTCGTGGAGTGATCTGTCTGCTTAATTGCGTTTCACTATGGGCCTCTAAATGTCGCCTGTTGCGCATTTGGACCTTTGGTTCCTTTTGTGCACGGTGACTGTGGGGTCTTGAAG	93.103	Eukaryota;Rhizaria;Foraminifera;Monothalamids;Monothalamids_X;Monothalamids_XX;Vellaria;Vellaria_sp.	HE998684.1.3224_U	Eukaryota	Rhizaria	Foraminifera	Monothalamids	Monothalamids_X	Monothalamids_XX	Vellaria	Vellaria_sp.
OTU_535	2035	25	1791	139	105	1	4	43	57	58	4	203	229	12	13	336	831	2	4	130	2	1	25	6	0	61	1	0	1	1	5	0	5	YES	*	AAGGAATTGACGGAAGGGCACCACAAGAACGCGTGGAGCATGTGGCTTAATTTGACTCAACGCGGGAAATCTTACCGGGTCCGGACACACTGAGGATTGACAGGTATTATTAAAAAAATATTGAATTTCGGTTTAATATTTTTTTATGTTAAATATGCTAGTCCTTTCATGATTATGTGATAGGTGGTGCATGGCCGTTCTTAGTTCGTGGAGTGATCTGTCTGCTTAATTGCGTTTCACTAAGGGCTTATTAAATTTACGTGTGTTGTGAGTACTTTGACCCCTACATTGAAATATATGTAGTGCGCGTCTTAGTTTGCTTCACACACACAATTAAGTCCTGAAA	94.395	Eukaryota;Rhizaria;Foraminifera;Globothalamea;Textulariida;Textulariida_XX;Liebusella;Liebusella_goesi	FR754402.1.1057_U	Eukaryota	Rhizaria	Foraminifera	Globothalamea	Textulariida	Textulariida_XX	Liebusella	Liebusella_goesi
OTU_1824	1790	12	1790	0	0	58	407	142	10	31	36	6	312	10	1	457	320	0	0	0	0	0	0	0	0	0	0	0	0	0	0	0	0	YES	*	AAGGAATTGACGGAAGGGCACCACAAGAACGCGTGGAGCATGTGGCTTAATTTGACTCAACACGGGAAATCTTACCGGGTCCGGACACACTGAGGATTGACAGGCAGTTTTGATAAGTTCTCTTCTTCGGCAGGGTTCTTATCTCATGAAAGATGCTAGTCCTTTCATGATTATGTGATAGGTGGTGCATGGCCGTTCTTAGTTCGTGGAGTGATCTGTCTGCTTAATTGCGTTTCATTAAGGGCCTATCTTTTACGTACGCTCACTGTGCTTTCTTTGACCCCACCTCTTTTGGTGCGCGTTGTCTCAGTTCGCTTCAGTGTCGTGCTCTTTAGGCTCTGAAA	91.538	Eukaryota;Rhizaria;Foraminifera;Globothalamea;Rotaliida;Clade-3;Nonionidae;Cibicidoides_lobatulus	DQ408648.1.3628_U	Eukaryota	Rhizaria	Foraminifera	Globothalamea	Rotaliida	Clade-3	Nonionidae	Cibicidoides_lobatulus
OTU_18	1782	12	1782	0	0	84	633	97	31	321	26	10	67	32	1	228	252	0	0	0	0	0	0	0	0	0	0	0	0	0	0	0	0	YES	*	AAGGAATTGACGGAAGGGCACCACAAGAACGCGTGGAGCATGTGGCTTAATTTGACTCAACGCGGGAAATCTTACCGGGTCCGGACACACTGAGGATTGACAGGTTTTCGTGGATAACTACTTCGGTAGTTTGACACCATAAAGATGCTAGTCCTTTCATGATTGTGTGATAGGTGGTGCATGGCCGTTCTTAGTTCGTGGAGTGATCTGTCTGCTTAATTGCGTTTCACACAGGAAGTTTAACGTACATGTGAATGTGGGCTGACGCGGCTCTCTTTTGAGCCTTGCTGTCGCTCCGTTTCGTGTATAAACTATTCCTGACT	93.506	Eukaryota;Rhizaria;Foraminifera;Monothalamids;Monothalamids_Clade-I;Monothalamids_Clade-I_X;Allogromia;Allogromia_crystallifera	AJ317986.1.976_U	Eukaryota	Rhizaria	Foraminifera	Monothalamids	Monothalamids_Clade-I	Monothalamids_Clade-I_X	Allogromia	Allogromia_crystallifera
OTU_336	1725	12	1725	0	0	14	204	557	138	276	113	35	66	29	6	125	162	0	0	0	0	0	0	0	0	0	0	0	0	0	0	0	0	YES	*	AAGGAATTGACGGAAGGGCACCACAAGAACGCGTGGAGCATGTGGCTTAATTTGACTCAACGCGGGAAATCTTACCGGGTCCGGACATACTGAGGATTGACAGGCGCTTGTAGTCTAGTGTATTGTACTTTTGTACTTTGCACTTAGTCTGCAGTAAATATGATAGTCCTTTCATGATTGTGTGATAGGTGGTGCATGGCCGTTCTTAGTTCGTGGAGTGATCTGTCTGCTTAATTGCGTTTCACTAAGGATTCTTAAACGTCGCCTGTTGTTACACTGCACTTTACTGTGCTTTTGTACACGGTGACTAAAGAATCTTGAAG	88.889	Eukaryota;Rhizaria;Foraminifera;Monothalamids;Monothalamids_Clade-E;Monothalamids_Clade-E_X;Psammophaga;Psammophaga_sp.	HE998683.1.3256_U	Eukaryota	Rhizaria	Foraminifera	Monothalamids	Monothalamids_Clade-E	Monothalamids_Clade-E_X	Psammophaga	Psammophaga_sp.
OTU_480	1725	12	1725	0	0	31	432	201	35	408	15	8	23	21	1	342	208	0	0	0	0	0	0	0	0	0	0	0	0	0	0	0	0	YES	*	AAGGAATTGACGGAAGGGCACCACAAGAACGCGTGGAGCATGTGGCTTAATTTGACTCAACGCGGGAAATCTTACCGGGTCCGGACACACTGAGGATTGACAGGTTTTAGTGCTCTTCTCTCTTCGGAGGGTTGACACAATAAAGATGCTAGTCCTTTCATGATTGTGTGATAGGTGGTGCATGGCCGTTCTTAGTTCGTGGAGTGATCTGTCTGCTTAATTGCGTTTCACACAGGCGTTTAACGTGTGCGTTATCGTGGCTGACGCCACCTTCGGGTTGAGCTGTCCCATGTGCGTACACACAACTGTCCTGCAT	92.405	Eukaryota;Rhizaria;Foraminifera;Monothalamids;Monothalamids_X;Monothalamids_XX;Vellaria;Vellaria_sp.	HE998684.1.3224_U	Eukaryota	Rhizaria	Foraminifera	Monothalamids	Monothalamids_X	Monothalamids_XX	Vellaria	Vellaria_sp.
OTU_20	1710	11	1710	0	0	6	18	324	47	59	195	308	704	6	42	1	0	0	0	0	0	0	0	0	0	0	0	0	0	0	0	0	0	YES	*	AAGGAATTGACGGAAGGGCACCACAAGAACGCGTGGAGCATGTGGCTTAATTTGACTCAACGCGGGAAATCTTACCGGGTCCGGACACACTGAGGATTGACAGGCAATATTAAAATGCTTGCATTTTATGTTAAATATGCTAGTCCTTTCATGATTATGTGATAGGTGGTGCATGGCCGTTCTTAGTTCGTGGAGTGATCTGTCTGCTTAATTGCGTTTCACTAAGGGCTCATAAATCACGTGTATTGCTGGGCACTTTGACCCCTGTGCTTCCTCTGGTCGCACACGGTTGTGTCTTAGCTGCTTTTGCGTACACAATTGAGTCCTGAAA	93.885	Eukaryota;Rhizaria;Foraminifera;Globothalamea;Rotaliida;Clade-3;Nonionidae;Cibicidoides_pachyderma	DQ408652.1.3409_U	Eukaryota	Rhizaria	Foraminifera	Globothalamea	Rotaliida	Clade-3	Nonionidae	Cibicidoides_pachyderma
OTU_247	1698	13	1688	8	2	77	100	385	179	362	76	0	129	49	0	167	164	2	0	0	0	6	0	0	0	0	0	0	2	0	0	0	0	YES	*	AAGGAATTGACGGAAGGGCACCACAAGAACGCGTGGAGCATGTGGCTTAATTTGACTCAACGCGGGAAAACTTACCGGGTCCGGACACACTGAGGATTGACAGGCGACCATTTTGTAAATATGCTAGTCCTTTCATGATTGTGTGATAGGTGGTGCATGGCCGTTCTTAGTTCGTGGAGTGATCTGTCTGCTTAATTGCGTTTCAGATAATTGGAGGATTAGAGCAGGTCGGCAGTGTTTCGCCAAAACGAGACATCTCTGGCTTCTGTTCCCCTCCTTTGAAA	97.642	Eukaryota;Rhizaria;Foraminifera;Monothalamids;Monothalamids_X;Monothalamids_XX;Saccamminidae_X;Saccamminidae_X_sp.	JN003664.1.940_U	Eukaryota	Rhizaria	Foraminifera	Monothalamids	Monothalamids_X	Monothalamids_XX	Saccamminidae_X	Saccamminidae_X_sp.
OTU_280	1644	12	1644	0	0	10	73	191	268	437	115	71	361	45	4	21	48	0	0	0	0	0	0	0	0	0	0	0	0	0	0	0	0	YES	*	AAGGAATTGACGGAAGGGCACCACAAGAACGCGTGGAGCATGTGGCTTAATTTGACTCAACGCGGGAAATCTTACCAGGTCCAGACATACTGAGGATTGACAGGCGATTGTGATTTGCACTTGTGCATTTCGCAGCAAATATGCTAGTCCTTTCATGATTGTGTGATAGGTGGTGCATGGCCGTTCTTAGTTCGTGGAGTGATCTGTCTGCTTAATTGCGTTTCACTATGGACCCTTACATGTCGCTTGTCGCGCGAGATTTCATTATCTCTGTGCACAGTGACTAAAGGCGTCTTGAAG	91.597	Eukaryota;Rhizaria;Foraminifera;Monothalamids;Monothalamids_X;Monothalamids_XX;Vellaria;Vellaria_sp.	HE998684.1.3224_U	Eukaryota	Rhizaria	Foraminifera	Monothalamids	Monothalamids_X	Monothalamids_XX	Vellaria	Vellaria_sp.
OTU_369	1639	13	1636	2	1	0	14	51	62	18	462	0	496	163	3	175	192	0	1	0	0	1	0	0	0	0	0	0	1	0	0	0	0	YES	*	AAGGAATTGACGGAAGGGCACCACAAGAACGCGTGGAGCATGTGGCTTAATTTGACTCAACGCGGGAAAACTTACCGGGTCCGGACACACTGAGGATTGACAGGCGACCAATTGTAAATATGCTAGTCCTTTCATGATTGTGTGATAGGTGGTGCATGGCCGTTCTTAGTTCGTGGAGTGATCTGTCTGCTTAATTGCGTTTCAGATACATGTGAGGTTTACGAGTATTACGTCGCGCTGGTCTGCGTCTTGCCGTTTAACTCGGCGGCAGCAGCCGGCGGAGCTCGCCTCCATTGAAA	90.941	Eukaryota;Rhizaria;Foraminifera;Monothalamids;Monothalamids_X;Monothalamids_XX;Saccamminidae_X;Saccamminidae_X_sp.	JN003664.1.940_U	Eukaryota	Rhizaria	Foraminifera	Monothalamids	Monothalamids_X	Monothalamids_XX	Saccamminidae_X	Saccamminidae_X_sp.
OTU_1846	1635	12	1635	0	0	30	354	325	47	290	84	12	39	51	5	176	222	0	0	0	0	0	0	0	0	0	0	0	0	0	0	0	0	YES	*	AAGGAATTGACGGAAGGGCACCACAAGAACGCGTGGAGCATGTGGCTTAATTTGACTCAACGCGGGAAATCTTACCGGGTCCGGACACACTGAGGATTGACAGGTTTTAGTTGAAGGTTGCTTCGGTAGCCTGACACAAGAAAGATGCTAGTCCTTTCATGATTGTGTGATAGGTGGTGCATGGCCGTTCTTAGTTCGTGGAGTGATCTGTCTGCTTAATTGCGTTTCACACAGGAAGTTTAACGTACACGTGAATGTGAGCTGACGCGGCTTTTTGGCCTGCTGTCGTTCCGCTCCGTGTATAAACTATTCCTGACT	92.241	Eukaryota;Rhizaria;Foraminifera;Globothalamea;Rotaliida;Nummulitoidea;Nummulitidae;Operculinella_cumingii	AJ879136.1.3419_U	Eukaryota	Rhizaria	Foraminifera	Globothalamea	Rotaliida	Nummulitoidea	Nummulitidae	Operculinella_cumingii
OTU_491	1633	11	1633	0	0	3	184	398	7	40	91	244	8	3	0	493	162	0	0	0	0	0	0	0	0	0	0	0	0	0	0	0	0	YES	*	AAGGAATTGACGGAAGGGCACCACAAGAACGCGTGGAGCATGTGGCTTAATTTGACTCAACGCGGGAAATCTTACCGGGTCCGGACACACTGAGGATTGACAGGCAATATTGTGTCTGCGTTTCGGCGCAGCACATGTTAAATATGCTAGTCCTTTCATGATTATGTGATAGGTGGTGCATGGCCGTTCTTAGTTCGTGGAGTGATCTGTCTGCTTAATTGCGTTTCACTAAGGGCCTATACAATACGCATGTCGCGGCGCTTTGACCCCTCCTTTTGGTGCGCGTGTCTTTGTCTGCTTAGCGCATGCAATTAGGTCCTGAAA	93.252	Eukaryota;Rhizaria;Foraminifera;Globothalamea;Rotaliida;Nummulitoidea;Nummulitidae;Operculina_ammonoides	DQ440525.1.3403_U	Eukaryota	Rhizaria	Foraminifera	Globothalamea	Rotaliida	Nummulitoidea	Nummulitidae	Operculina_ammonoides
OTU_291	1624	6	1624	0	0	0	0	5	0	0	21	1	1	0	0	1167	429	0	0	0	0	0	0	0	0	0	0	0	0	0	0	0	0	YES	*	AAGGAATTGACGGAAGGGCACCACAAGAACGCGTGGAGCATGTGGCTTAATTTGACTCAACGCGGGAAATCTTACCGGGTCCGGACACACTGAGGATTGACAGGCAATATCCATTGCAACGTTTAACGTATGCATTGGTGTTAAAGATGCTAGTCCTTTCATGATTATGTGATAGGTGGTGCATGGCCGTTCTTAGTTCGTGGAGTGATCTGTCTGCTTAATTGCGTTTCACTAAGGTTCTATAATTTTATGTGCGTTGTCAGCGTGCACTGACCCCTCGTATCGTGTATTCGATACGCAGCGCGTGTCTCTTGCATTGTACTGTACTCGTACGATTAGAACCTGAAA	90.071	Eukaryota;Rhizaria;Foraminifera;Globothalamea;Rotaliida;Nummulitoidea;Nummulitidae;Operculina_ammonoides	DQ440526.1.3401_U	Eukaryota	Rhizaria	Foraminifera	Globothalamea	Rotaliida	Nummulitoidea	Nummulitidae	Operculina_ammonoides
OTU_72	1615	12	1615	0	0	11	8	1	31	11	63	194	168	198	53	259	618	0	0	0	0	0	0	0	0	0	0	0	0	0	0	0	0	YES	*	AAGGAATTGACGGAAGGGCACCACAAGAACGCGTGGAGCATGTGGCTTAATTTGACTCAACGCGGGAAATCTTACCGGGTCCGGACACACTGAGGATTGACAGGCAATATTAATATGAACTCATTATGCTTCGGCGTAATGTAGCTTTCATATTATGTTAAATATGCTAGTCCTTTCATGATTATGTGATAGGTGGTGCATGGCCGTTCTTAGTTCGTGGAGTGATCTGTCTGCTTAATTGCGTTTCACTAAGGGCTTATTAAATTTACGTGTGTTGTGGGTACTTTGACCCCTACATTGAAATATTATGTAGTGCGCGTCTCAGTTTGCTTCACTCACACAATTAAGTCCTGAAA	91.884	Eukaryota;Rhizaria;Foraminifera;Globothalamea;Textulariida;Textulariida_XX;Liebusella;Liebusella_goesi	FR754402.1.1057_U	Eukaryota	Rhizaria	Foraminifera	Globothalamea	Textulariida	Textulariida_XX	Liebusella	Liebusella_goesi
OTU_959	1614	12	1614	0	0	55	15	2	12	7	4	12	792	160	8	130	417	0	0	0	0	0	0	0	0	0	0	0	0	0	0	0	0	YES	*	AAGGAATTGACGGAAGGGCACCACAAGAACGCGTGGAGCATGTGGCTTAATTTGACTCAACGCGGGAAATCTTACCGGGTCCGGACACACTGAGGATTGACAGGCAATATCACGTATTTCAACTTTACTGTTGTATTACGTGTGTTAAATATGCTAGTCCTTTCATGATTATGTGATAGGTGGTGCATGGCCGTTCTTAGTTCGTGGAGTGATCTGTCTGCTTAATTGCGTTTCACTAAGGGATTATATTATTATGCATGTTGTCAGCGCATTGACCCCTACGTTTGTTTAACCCCTGGTTGCAGATGTCAGCGTGCGTCTTTGATTACGTCTGGCTCATGCGATTAATCCCTGAAA	89.518	Eukaryota;Rhizaria;Foraminifera;Globothalamea;Rotaliida;Discorboidea;Rosalidae;Rosalina_sp.	FR839735.1.1094_U	Eukaryota	Rhizaria	Foraminifera	Globothalamea	Rotaliida	Discorboidea	Rosalidae	Rosalina_sp.
OTU_469	1585	10	1585	0	0	49	560	13	9	21	13	27	18	869	6	0	0	0	0	0	0	0	0	0	0	0	0	0	0	0	0	0	0	YES	*	AAGGAATTGACGGAAGGGCACCACAAGAACGCGTGGAGCATGTGGCTTAATTTGACTCAACGCGGGAAATCTTACCGGGTCCGGACACACTGAGGATTGACAGGCAATATTATTTAAATGAGAACTCTCGGGTTTTCATTTTTATATGTAAATATGCTAGTCCTTTCATGATTATGTGATAGGTGGTGCATGGCCGTTCTTAGTTCGTGGAGTGATCTGTCTGCTTAATTGCGTTTCACTAAGAGCTTATAAATTAACGTATGTTTGCTAGCATATTTGACCCCCATTTTCTTGTTGACTTAGTCAATAAGAATTTGTGTGTGTTGTCATTTATGTGTTTAAGCAGCATACAATTAAGCTCTGAAA	97.491	Eukaryota;Rhizaria;Foraminifera;Globothalamea;Rotaliida;Clade-3;Chilostomellacea;Chilostomella_ovoidea	AY641479.1.1145_U	Eukaryota	Rhizaria	Foraminifera	Globothalamea	Rotaliida	Clade-3	Chilostomellacea	Chilostomella_ovoidea
OTU_1259	1577	11	1577	0	0	53	50	4	10	0	5	18	498	33	31	249	626	0	0	0	0	0	0	0	0	0	0	0	0	0	0	0	0	YES	*	AAGGAATTGACGGAAGGGCACCACAAGAACGCGTGGAGCATGTGGCTTAATTTGACTCAACGCGGGAAATCTTACCGGGTCCGGACACACTGAGGATTGACAGGCAATATCACGTTTCAACTCTACTGTTGTAAACGTGTGTTAAATATGCTAGTCCTTTCATGATTATGTGATAGGTGGTGCATGGCCGTTCTTAGTTCGTGGAGTGATCTGTCTGCTTAATTGCGTTTCACTAAGGGATTATATTACTATGTATGTTGTCAGCGCATTGACCCCTACGTTTGTTTAACCCCTGGTTGCAGATGTCAGCGTGCGTCTTTGATTACGTCTGGCTCATGCGATTAATCCCTGAAA	89.946	Eukaryota;Rhizaria;Foraminifera;Globothalamea;Rotaliida;Discorboidea;Rosalidae;Rosalina_sp.	DQ408643.1.3402_U	Eukaryota	Rhizaria	Foraminifera	Globothalamea	Rotaliida	Discorboidea	Rosalidae	Rosalina_sp.
OTU_85	1550	10	1550	0	0	5	20	6	8	7	6	27	9	1450	12	0	0	0	0	0	0	0	0	0	0	0	0	0	0	0	0	0	0	YES	*	AAGGAATTGACGGAAGGGCACCACAAGAACGCGTGGAGCATGTGGCTTAATTTGACTCAACGCGGGAAATCTTACTGGGTCCGGACACATTGAGGATTGACAGGTTCAAAAATACAAATTTAATTTGTGTTTTATTTAAATATGATAGTCCTTTCATTATTATGTGATAGGTGGTGCATGGCCGTTCTTAGTTCGTGGAGTGATATCACTGTCTGCTTAATTGCGTTACAAATCACAAATTGTTTTAGTTAAACGTTGAAACAAATTTATTTTGTTATCACACTGTACAACTAACAATTTATATATTAGTAA	91.453	Eukaryota;Rhizaria;Foraminifera;Tubothalamea;Miliolida;Rzehakinidae;Miliammina;Miliammina_sp.	FN396827.1.2780_U	Eukaryota	Rhizaria	Foraminifera	Tubothalamea	Miliolida	Rzehakinidae	Miliammina	Miliammina_sp.
OTU_202	1540	10	1540	0	0	5	14	7	361	15	14	66	15	1027	16	0	0	0	0	0	0	0	0	0	0	0	0	0	0	0	0	0	0	YES	*	AAGGAATTGACGGAAGGGCACCACAAGAACGCGTGGAGCATGTGGCTTAATTTGACTCAACGCGGGAAATCTTACCGGGTCCGGACACACTGAGGATTGACAGGCAATATTAATACGTATGCAGTATTCTTCATCGATGCTGTCATTTCGTATTATGTTAAATATGCTAGTCCTTTCATGATTATGTGATAGGTGGTGCATGGCCGTTCTTAGTTCGTGGAGTGATCTGTCTGCTTAATTGCGTTTCACTAAGGGCCTATAAATTTACGTGTGTTGCGGCACTTTGACCCCTTTCATTATTTTTGAAAGCGCGCGTCTTAGTTTGCTTTGCTCACACAATTAGGTCCTGAAA	94.69	Eukaryota;Rhizaria;Foraminifera;Globothalamea;Rotaliida;Clade-3;Nonionidae;Melonis_sp.	AB234891.1.1022_U	Eukaryota	Rhizaria	Foraminifera	Globothalamea	Rotaliida	Clade-3	Nonionidae	Melonis_sp.
OTU_546	1528	8	1528	0	0	0	276	171	0	12	7	3	1	0	0	220	838	0	0	0	0	0	0	0	0	0	0	0	0	0	0	0	0	YES	*	AAGGAATTGACGGAAGGGCACCACAAGAACGCGTGGAGCATGTGGCTTAATTTGACTCAACGCGGGAAATCTTACCGGGTCCGGACACACTGAGGATTGACAGGTGTTATTGAATCAGCTTCGGCTGTTTCATGTTAAATATGCTAGTCCTTTCATGATTATGTGATAGGTGGTGCATGGCCGTTCTTAGTTCGTGGAGTGATCTGTCTGCTTAATTGCGTTTCACTAAGGACTCAGATTTCATGTGTGTATGCGGCCGGCTTTGACCCTTAACTGCGTGTCTTAGTTCGGCTTGCGCACACTTCCGAGTCCTCATA	89.935	Eukaryota;Rhizaria;Foraminifera;Foraminifera_X;Foraminifera_XX;Foraminifera_XXX;Foraminifera_XXXX;Foraminifera_XXXX_sp.	EU213235.1.835_U	Eukaryota	Rhizaria	Foraminifera	Foraminifera_X	Foraminifera_XX	Foraminifera_XXX	Foraminifera_XXXX	Foraminifera_XXXX_sp.
OTU_307	1520	12	1520	0	0	25	46	117	86	261	83	16	221	72	3	257	333	0	0	0	0	0	0	0	0	0	0	0	0	0	0	0	0	YES	*	AAGGAATTGACGGAAAGGCACCACAAGAACGCGTGGAGCATGTGGCTTAATTTGACTCAACGCGGGGAAACTTACCAGGTCCGGACACACTGAGGATTGACAGGCGTTTACTTATTATTAGCTACAAGTCTTTTAGGATTTGGCGTTGATATTAAGTATAGCAAATATGCTAGTCCTTTCATGATTGTGTGATAGGTGGTGCATGGCCGTTCTTAGTTCGTGGAGTGATCTGTCTGCTTAATTGCGTTTCACATATAAGGGTAAATAAATCCCGGCATTATATATTGGTACGCCAATATTATGCCTTTAACGTGGATTTTTATTAAACCCTGAAG	88.506	Eukaryota;Rhizaria;Foraminifera;Monothalamids;Monothalamids_X;Monothalamids_XX;Monothalamids_XXX;Monothalamids_XXX_sp.	JN003663.1.902_U	Eukaryota	Rhizaria	Foraminifera	Monothalamids	Monothalamids_X	Monothalamids_XX	Monothalamids_XXX	Monothalamids_XXX_sp.
OTU_413	1512	12	1512	0	0	32	194	342	30	248	103	49	41	60	8	224	181	0	0	0	0	0	0	0	0	0	0	0	0	0	0	0	0	YES	*	AAGGAATTGACGGAAGGGCACCACAAGAACGCGTGGAGCATGTGGCTTAATTTGACTCAACGCGGGAAATCTTACCGGGTCCGGACATACTGAGGATTGACAGGCGCTTGTAGACTTACATTCTACTTTCGGGTAGTTTGTGGTCTGCAGTAAATATGATAGTCCTTTCATGATTGTGTGATAGGTGGTGCATGGCCGTTCTTAGTTCGTGGAGTGATCTGTCTGCTTAATTGCGTTTCAGATAGGATCTTTAAACGTCGCCTGTTGCGCGCACATTCATTGTGTGTGCACGGTGACTAAAGGATCTTGAAG	88.722	Eukaryota;Rhizaria;Foraminifera;Monothalamids;Monothalamids_Clade-E;Monothalamids_Clade-E_X;Psammophaga;Psammophaga_magnetica	FN995278.1.904_U	Eukaryota	Rhizaria	Foraminifera	Monothalamids	Monothalamids_Clade-E	Monothalamids_Clade-E_X	Psammophaga	Psammophaga_magnetica
OTU_434	1480	12	1480	0	0	4	317	178	143	376	172	89	58	4	67	43	29	0	0	0	0	0	0	0	0	0	0	0	0	0	0	0	0	YES	*	AAGGAATTGACGGAAGGGCACCACAAGAACGCGTGGAGCATGTGGCTTAATTTGACTCAACGCGGGAAATCTTACCAGGTCCAGACATACTGAGGATTGACAGGCGATTGTGATTTGCAATTCTATTGCATTTCGCAGCAAATATGCTAGTCCTTTCATGATTGTGTGATAGGTGGTGCATGGCCGTTCTTAGTTCGTGGAGTGATCTGTCTGCTTAATTGCGTTTCACTATGGACCCTTACATGTCGCTTGTCGCGCGGGCTCTCGTTAGCCCTGTGCACGGTGACTAAAGGCGTCTTGAAG	91.416	Eukaryota;Rhizaria;Foraminifera;Globothalamea;Rotaliida;Glabratelloidea;Glabratellidae;Glabratellina_sp.	FJ705895.1.2890_U	Eukaryota	Rhizaria	Foraminifera	Globothalamea	Rotaliida	Glabratelloidea	Glabratellidae	Glabratellina_sp.
OTU_893	1475	12	1475	0	0	5	7	2	83	7	21	842	138	126	69	132	43	0	0	0	0	0	0	0	0	0	0	0	0	0	0	0	0	YES	*	AAGGAATTGACGGAAGGGCACCACAAGAACGCGTGGAGCATGTGGCTTAATTTGACTCAACGCGGGAAATCTTACCGGGTCCGGACACACTGAGGATTGACAGGCAATATTAAAAATGCTTGCATTTTTATGTTAAATATGCTAGTCCTTTCATGATTATGTGATAGGTGGTGCATGGCCGTTCTTAGTTCGTGGAGTGATCTGTCTGCTTAATTGCGTTTCACTAAGGGCTCATTAACACGTGTATTGCTTGGCGCTTTGACCCCTATGCTTCCTCTGGTTGCATACGGCTGTGTCTTAGTTGCTTTCGCGTACACAATTGAGTCCTGAAA	89.504	Eukaryota;Rhizaria;Foraminifera;Globothalamea;Textulariida;Trochamminidae;Trochammina;Trochammina_hadai	DQ408637.1.3475_U	Eukaryota	Rhizaria	Foraminifera	Globothalamea	Textulariida	Trochamminidae	Trochammina	Trochammina_hadai
OTU_746	1448	12	1448	0	0	49	519	207	56	102	77	95	139	74	3	70	57	0	0	0	0	0	0	0	0	0	0	0	0	0	0	0	0	YES	*	AAGGAATTGACGGAAAGACACCACAAGAACGCGTGGAGCATGTGGCTTAATTTGACTCAACGCGGGGAAACTTACCGGGTCCGGACACACTGAGGATTGACAGGCGCTTACCATGTGGGGAGGTGACTTCGGTCGCTATAACCACTGGTAAACCAAAGATGCTAGCCCTTTCATGATTGTGTGATAGGTGGTGCATGGCCGTTCTTAGTTCGTGGAGTGATCTGTCTGCTTAATTGCGTTTCACTTAACATGGGGTGAGTCTGATTGCTACTGTGTTTTCCTTAATTGGAGACCAGTACGCATAATAGGCTTGAGACCCCAGAAG	87.6	Eukaryota;Rhizaria;Foraminifera;Monothalamids;Monothalamids_X;Lagynidae;Nemogullmia;Nemogullmia_sp.	HE998685.1.4215_U	Eukaryota	Rhizaria	Foraminifera	Monothalamids	Monothalamids_X	Lagynidae	Nemogullmia	Nemogullmia_sp.
OTU_1560	1432	11	1432	0	0	57	612	245	62	171	41	7	19	19	0	132	67	0	0	0	0	0	0	0	0	0	0	0	0	0	0	0	0	YES	*	AAGGAATTGACGGAAGGGCACCACAAGAAGGCGTGGAGCATGTGGCTTAATTTGACTCAACGCGGGAAATCTTACCGGGTCCGGACACACTGAGGATTGACAGGTTCTAGCCAGGCTGGCTTCTCACCCTCGCGGTGCGTGCCTCCTGGCGATAAAGATGCTAGTCCTTTCATGATTGTGTGATAGGTGGTGCATGGCCGTTCTTAGTTCGTGGAGTGATCTGTCTGCTTAATTGTGTTTCACACAGGGCGTACTTTGGGGGATTGGTGTTGCGCTGACTACACTTCGGTGCTGTCGCCCGCCTCTCTTTCCCATAATTTGTCCCTGCAT	88.066	Eukaryota;Rhizaria;Foraminifera;Globothalamea;Rotaliida;Glabratelloidea;Glabratellidae;Glabratellina_sp.	FJ705895.1.2890_U	Eukaryota	Rhizaria	Foraminifera	Globothalamea	Rotaliida	Glabratelloidea	Glabratellidae	Glabratellina_sp.
OTU_558	1412	12	1412	0	0	9	276	157	397	224	179	72	45	2	2	20	29	0	0	0	0	0	0	0	0	0	0	0	0	0	0	0	0	YES	*	AAGGAATTGACGGAAGGGCACCACAAGAACGCGTGGAGCATGTGGCTTAATTTGACTCAACGCGGGAAATCTTACCAGGTCCGGACATACTGAGGATTGACAGGCGATTGTGATTTGTAAACTTGTTTTGCATTTCGCAGCAAATATGCTAGTCCTTTCATGATTGTGTGATAGGTGGTGCATGGCCGTTCTTAGTTCGTGGAGTGATCTGTCTGCTTAATTGCGTTTCACTATGGACCCTTACATGTCGCTTGTTTTGCGCGGGACCTCGTGTCTCTGTGCACGGTGACTAAAGGCGTCTTGAAG	92.511	Eukaryota;Rhizaria;Foraminifera;Monothalamids;Monothalamids_X;Monothalamids_XX;Vellaria;Vellaria_sp.	EU213254.1.848_U	Eukaryota	Rhizaria	Foraminifera	Monothalamids	Monothalamids_X	Monothalamids_XX	Vellaria	Vellaria_sp.
OTU_646	1385	9	1385	0	0	1230	101	3	0	17	8	0	2	0	2	6	16	0	0	0	0	0	0	0	0	0	0	0	0	0	0	0	0	YES	*	AAGGAATTGACGGAAGGGCACCACAAGAACGCGTGGAGCATGTGGCTTAATTTGACTCAACGCGGGAAAACTTACCGGGTCCGGACACACTGAGGATTGACAGGTTCTCAATATGCTAGTCCTTTCATGATTGTGTGATAGGTGGTGCATGGCCGTTCTTAGTTCGTGGAGTGATCTGTCTGCTTAATTGCGTTTCAGATAGTGAGTACTGTCAGAGAGGGGTTGTACTATACGGTGCTTCACCTACTCGGGTGCTCAGTGAAA	97.059	Eukaryota;Rhizaria;Foraminifera;Monothalamids;Monothalamids_Clade-Y;Monothalamids_Clade-Y_X;Monothalamids_Clade-Y_XX;Monothalamids_Clade-Y_XX_sp.	HE998686.1.2700_U	Eukaryota	Rhizaria	Foraminifera	Monothalamids	Monothalamids_Clade-Y	Monothalamids_Clade-Y_X	Monothalamids_Clade-Y_XX	Monothalamids_Clade-Y_XX_sp.
OTU_1291	1381	12	1381	0	0	10	71	28	53	200	110	69	43	10	11	222	554	0	0	0	0	0	0	0	0	0	0	0	0	0	0	0	0	YES	*	AAGGAATTGACGGAAGGGCACCACAAGAACGCGTGGAGCATGTGGCTTAATTTGACTCAACGCGGGAAATCTTACCGGGTCCGGACACACTGAGGATTGACAGGCAATATTAATATTCTATTTTTTAAATGGGATATTATGTTAAATATGCTAGTCCTTTCATGATTATGTGATAGGTGGTGCATGGCCGTTCTTAGTTCGTGGAGTGATCTGTCTGCTTAATTGCGTTTCACTAAGGGCCTATACTTTTACGTGTGTTGCGGCGCTTTGACCCCTCATTCTCTAATGAGCGCGCGTCTTAGTTTGCTTAGCTCACACAATTAGGTCCTGAAA	93.215	Eukaryota;Rhizaria;Foraminifera;Globothalamea;Rotaliida;Clade-3;Nonionidae;Cibicidoides_refulgens	DQ195540.1.1990_U	Eukaryota	Rhizaria	Foraminifera	Globothalamea	Rotaliida	Clade-3	Nonionidae	Cibicidoides_refulgens
OTU_60	1381	9	1381	0	0	0	17	7	74	10	11	754	368	134	6	0	0	0	0	0	0	0	0	0	0	0	0	0	0	0	0	0	0	YES	*	AAGGAATTGACGGAAGGGCACCACAAGAACGCGTGGAGCATGTGGCTTAATTTGACTCAACGCGGGAAATCTTACCGGGTCCGGACACACTGAGGATTGACAGGCAATATTAAAATGCTTGCATTTTATGTTAAATATGCTAGTCCTTTCATGATTATGTGATAGGTGGTGCATGGCCGTTCTTAGTTCGTGGAGTGATCTGTCTGCTTAATTGCGTTTCACTAAGGGCTCATAAATCACGTGTATTTGCTGGGTACTTTGACCCCTGTGCTTCCTCTGGTCGCACACGGTTGTGTCTTAGCTGCTTTGGCGTACACAATTGAGTCCTGAAA	93.75	Eukaryota;Rhizaria;Foraminifera;Globothalamea;Rotaliida;Clade-3;Stainforthiidae;Stainforthia_fusiformis	HE998670.1.3470_U	Eukaryota	Rhizaria	Foraminifera	Globothalamea	Rotaliida	Clade-3	Stainforthiidae	Stainforthia_fusiformis
OTU_735	1362	12	1362	0	0	2	5	4	23	13	65	431	16	719	10	44	30	0	0	0	0	0	0	0	0	0	0	0	0	0	0	0	0	YES	*	AAGGAATTGACGGAAGGGCACCACAAGAACGCGTGGAGCATGTGGCTTAATTTGACTCAACGCGGGAAATCTTACCGGGTCCGGACATACTGAGGATTGACAGGCGCTTGCAGAATCTGTTTTGTATTTCGGTACTTAATAGATGTCTGCAGTAAATATGCTAGTCCTTTCATGATTGTGTGATAGGTGGTGCATGGCCGTTCTTAGTTCGTGGAGTGATCTGTCTGCTTAATTGCGTTTCACTAAGGATCTTTAAACGCCGCGTGCTGCGCTTCGACTTTTTAAGTCTGTTGTGCGCCGTGGCTAAAGGATCTTGAAG	89.2	Eukaryota;Rhizaria;Foraminifera;Monothalamids;Monothalamids_Clade-I;Monothalamids_Clade-I_X;Astrammina;Astrammina_triangularis	AJ318224.1.4066_U	Eukaryota	Rhizaria	Foraminifera	Monothalamids	Monothalamids_Clade-I	Monothalamids_Clade-I_X	Astrammina	Astrammina_triangularis
OTU_1101	1323	12	1323	0	0	4	89	405	113	63	434	11	45	61	5	33	60	0	0	0	0	0	0	0	0	0	0	0	0	0	0	0	0	YES	*	AAGGAATTGACGGAAAGACACCACAAGAACGCGTGGAGCATGTGGCTTAATTTGACTCAACGCGGGGAAACTTACCGGGTCCGGACACACTGAGGATTGACAGGCGCTTACAATCTGTGAAGGGGAGATCCTTCGGGATCTCTTTCGGATCAGTTGTAAACCAAAGATGCTAGCCCTTTCATGATTGTGTGATAGGTGGTGCATGGCCGTTCTTAGTTCGTGGAGTGATCTGTCTGCTTAATTGCGTTTCACTTATAATGGAGTAAGTCATATGCCATTTCGGTACCCTTCACCGGGTCCGATGCGCATAATTGGCTTTAATCTCCAGAAG	85.317	Eukaryota;Rhizaria;Foraminifera;Monothalamids;Monothalamids_X;Lagynidae;Nemogullmia;Nemogullmia_sp.	HE998685.1.4215_U	Eukaryota	Rhizaria	Foraminifera	Monothalamids	Monothalamids_X	Lagynidae	Nemogullmia	Nemogullmia_sp.
OTU_724	1320	9	1320	0	0	15	484	30	10	732	17	5	26	1	0	0	0	0	0	0	0	0	0	0	0	0	0	0	0	0	0	0	0	YES	*	AAGGAATTGACGGAAGGTCACCACCAGCGCGTGGAGCATGTGGCTTAATTCGACTCAACACGGAGAAATCTTACCGGGTCCGGACACATTTGTAGGATTGACAGGTTCTTACAAAGCATATTCAAATATGCTTTTCAAATATGCTAGTCCTTTCATGATTATGTGATAGGTGGTGCATGGCCGTTCTTAGTTCGTGGAGTGATCTGTCTGCTTAATTGCGTTTCATTTGAAACTATGGGAAAGGTTGGGCTTTAAGCCCCTTCTTTTTTGAAGGTGTTGCTTTCCCTTCCTTTATTCCCTTTTCTCGAAG	88.158	Eukaryota;Rhizaria;Foraminifera;Tubothalamea;Miliolida;Moliolidae;Quinqueloculina;Quinqueloculina_seminulum	HE998688.1.2728_U	Eukaryota	Rhizaria	Foraminifera	Tubothalamea	Miliolida	Moliolidae	Quinqueloculina	Quinqueloculina_seminulum
OTU_935	1320	6	1320	0	0	5	1	0	3	0	0	4	0	0	0	220	1087	0	0	0	0	0	0	0	0	0	0	0	0	0	0	0	0	YES	*	AAGGAATTGACGGAAGGGCACCACAAGAACGCGTGGAGCATGTGGCTTAATTTGACTCAACGCGGGAAATCTTACCGGGTCCGGACACACTGAGGATTGACAGGCAATATCCATTCTTAATTCTTAATTAAGATTGGTGTCAAAGATGCTAGTCCTTTCATGATTATGTGATAGGTGGTGCATGGCCGTTCTTAGTTCGTGGAGTGATCTGTCTGCTTAATTGCGTTTCACTAAGGTCCTATAATTATATGTACGTTGTCAGCGCATTGACCCCTCGTTTCGATTATTCTCATCTGAGTATAGTTTGCATACGCAGCGCGTGTCTTTGATTACGTCTGGCTCGTACGGTTAGGACCTGAAA	91.386	Eukaryota;Rhizaria;Foraminifera;Globothalamea;Rotaliida;Clade-3;Nonionidae;Cibicidoides_dispars	GU113122.1.959_U	Eukaryota	Rhizaria	Foraminifera	Globothalamea	Rotaliida	Clade-3	Nonionidae	Cibicidoides_dispars
OTU_181	1312	12	1312	0	0	41	328	111	86	184	59	14	41	160	3	186	99	0	0	0	0	0	0	0	0	0	0	0	0	0	0	0	0	YES	*	AAGGAATTGACGGAAGGGCACCACAAGAACGCGTGGAGCATGTGGCTTAATTTGACTCAACGCGGGAAATCTTACCGGGTCCGGACACACTGAGGATTGACAGGTTTTAGTGGATTGCTACTTCGGTAGCATGACACAAGAAAGATGCTAGTCCTTTCATGATTGTGTGATAGGTGGTGCATGGCCGTTCTTAGTTCGTGGAGTGATCTGTCTGCTTAATTGCGTTTCACACAGGAAGTTTAACGTACACGTGAATGAGAACTGACGCGGCCTTCGGGCCTTGCTGTCGTTCCGTTCCGTGTATAAACTATTCCTGACT	93.074	Eukaryota;Rhizaria;Foraminifera;Globothalamea;Rotaliida;Nummulitoidea;Nummulitidae;Operculina_ammonoides	DQ440525.1.3403_U	Eukaryota	Rhizaria	Foraminifera	Globothalamea	Rotaliida	Nummulitoidea	Nummulitidae	Operculina_ammonoides
OTU_275	1286	12	1286	0	0	8	316	134	13	132	76	30	11	1	1	339	225	0	0	0	0	0	0	0	0	0	0	0	0	0	0	0	0	YES	*	AAGGAATTGACGGAAGGGCACCACAAGAACGCGTGGAGCATGTGGCTTAATTTGACTCAACGCGGGAAATCTTACCGGGTCCGGACACACTGAGGATTGACAGGTTTACAGCTGTTCAGCTTGCTGTTCAGCTCACTAAAGATGCTAGTTCTTTCATGATTATGTGATAGGTGGTGCATGGCCGTTCTTAGTTCGTGGAGTGATCTGTCTGCTTAATTGCGTTTCATTAACAGTCTATACTCAACGTATGTATTCTTAGCACATTGACCCCGCCTTCGGGTGTGAGCTGTCTCTGCTTGCTTCGAGCATACATTTAGGCTGTGAAA	85.494	Eukaryota;Rhizaria;Foraminifera;Globothalamea;Rotaliida;Nummulitoidea;Nummulitidae;Operculinella_cumingii	AJ879136.1.3419_U	Eukaryota	Rhizaria	Foraminifera	Globothalamea	Rotaliida	Nummulitoidea	Nummulitidae	Operculinella_cumingii
OTU_857	1277	12	1277	0	0	35	346	5	6	72	7	17	9	2	54	525	199	0	0	0	0	0	0	0	0	0	0	0	0	0	0	0	0	YES	*	AAGGAATTGACGGAAGGGCACCACAAGAACGCGTGGAGCATGTGGCTTAATTTGACTCAACGCGGGAAATCTTACCGGGTCCGGACACACTGAGGATTGACAGGCAATATTAATTATTTTGCACTTGTTGTATAAGTAATTATGTTAAATATGCTAGTCCTTTCATGATTATGTGATAGGTGGTGCATGGCCGTTCTTAGTTCGTGGAGTGATCTGTCTGCTTAATTGCGTTTCACTAAGGGCCTATAAATTTACGTATGTTGCGGCACTTTGACCCCTTATCTGTTCAGATAACGGCGTGTCTTAGTTTGCTTAGCTCATACAATTAGGTCCTGAAA	93.605	Eukaryota;Rhizaria;Foraminifera;Globothalamea;Rotaliida;Clade-3;Nonionidae;Cibicidoides_refulgens	DQ195540.1.1990_U	Eukaryota	Rhizaria	Foraminifera	Globothalamea	Rotaliida	Clade-3	Nonionidae	Cibicidoides_refulgens
OTU_7	1263	12	1263	0	0	71	110	145	67	21	89	51	181	33	36	139	320	0	0	0	0	0	0	0	0	0	0	0	0	0	0	0	0	YES	*	AAGGAATTGACGGAAGGGCACCACAAGAACGCGTGGAGCATGTGGCTTAATTTGACTCAACGCGGGAAATCTTACCGGGTCCGGACACACTGAGGATTGACAGGCAGTTTGATAGACTAGTTCTATCTTTTAAAGATGCTAGTCCTTTCATGATTATGTGATAGGTGGTGCATGGCCGTTCTTAGTTCGTGGAGTGATCTGTCTGCTTAATTGCGTTTCATTAAGAGCCTATTTTTACGTATGTTGCAGGCGCTTTGACCCCATCTCTGATGCGCGTTGTCTCAGCTGCTTTTGCGCATACATTTAGGCTCTGAAA	91.513	Eukaryota;Rhizaria;Foraminifera;Globothalamea;Rotaliida;Rotaliida_X;Rotaliida_XX;Rotaliida_XX_sp.	FJ705892.1.3301_U	Eukaryota	Rhizaria	Foraminifera	Globothalamea	Rotaliida	Rotaliida_X	Rotaliida_XX	Rotaliida_XX_sp.
OTU_1180	1256	4	1256	0	0	0	0	0	50	0	1	0	0	0	0	416	789	0	0	0	0	0	0	0	0	0	0	0	0	0	0	0	0	YES	*	AAGGAATTGACGGAAGGGCACCACAAGAACGCGTGGAGCATGTGGCTTAATTTGACTCAACGCGGGAAATCTTACCGGGTCCGGACACGCTGAGGATTGACAGGCAATATCCATTGCTCTATCACGGTGCAATGGTGTTAAAGATGCTAGTCCTTTCATGATTACGTGATAGGTGGTGCATGGCCGTTCTTAGTTCGTGGAGTGATCTGTCTGCTTAATTGCGTTTCACTAAGGTTCTATAAATTACAATGTACGTTGTCAGCGCATTGACCCCTCGTAACTTGTTACGCAGCGCGTGTCTCTGATTTCGTCTGTGCATCGTACTGTTAGGACCTGAAA	91.288	Eukaryota;Rhizaria;Foraminifera;Globothalamea;Rotaliida;Discorboidea;Rosalidae;Rosalina_sp.	HQ698155.1.1081_U	Eukaryota	Rhizaria	Foraminifera	Globothalamea	Rotaliida	Discorboidea	Rosalidae	Rosalina_sp.
OTU_707	1255	10	1255	0	0	2	3	14	2	1	1215	11	3	1	3	0	0	0	0	0	0	0	0	0	0	0	0	0	0	0	0	0	0	YES	*	AAGGAATTGACGGAAGGGCACCACAAGAACGCGTGGAGCATGTGGCTTAATTTGACTCAACGCGGGAAATCTTACCGGGTCCGGACACACTGAGGATTGACAGGCAATATTAATATTAACTACATCACACACTTCACCGTGTGTGTGTACGTTGGTATTATGTCCAAATATGCTAGTCCTTTCATGATTATGTGATAGGTGGTGCATGGCCGTTCTTAGTTCGTGGAGTGATCTGTCTGCTTAATTGCGTTTCATCTAAGGACCTATACATTTACGTGTGTTGCAGTACTTTAAACTTTGACCCCACTTTACGTGCGCGTGTCTTAGCttttttttACTCGCTCGCACAATTAGGTCCTGAAA	88.136	Eukaryota;Rhizaria;Foraminifera;Globothalamea;Rotaliida;Clade-3;Nonionidae;Nonionella_labradorica	DQ452694.1.1126_U	Eukaryota	Rhizaria	Foraminifera	Globothalamea	Rotaliida	Clade-3	Nonionidae	Nonionella_labradorica
OTU_924	1244	10	1244	0	0	2	4	1204	11	2	2	4	7	7	1	0	0	0	0	0	0	0	0	0	0	0	0	0	0	0	0	0	0	YES	*	AAGGAATTGACGGAAGGGCACCACAAGAACGCGTGGAGCATGTGGCTTAATTTGACTCAACGCGGGAAATCTTACCGGGTCCGGACACACTGAGGATTGACAGGCAATATCTCCAGTTATACTCGTTATATACTGGAGTGTTAAATATGCTAGTCCTTTCATGATTATGTGATAGGTGGTGCATGGCCGTTCTTAGTTCGTGGAGTGATCTGTCTGCTTAATTGCGTTTCACTAAGGTTCTACATTCATATGCATGTTGTCAGCGCATTGACCCCTCGTATCATTATACTCTCGTTAGTATTATGTATACGTAGCGTGTGTCTTTGAATTTACGTCTGGCTCGTGCGATTAGAACCTGAAA	90.625	Eukaryota;Rhizaria;Foraminifera;Globothalamea;Rotaliida;Planorbulinidae;Planorbulinacea;Planorbulina_mediterranensis	DQ452709.1.1078_U	Eukaryota	Rhizaria	Foraminifera	Globothalamea	Rotaliida	Planorbulinidae	Planorbulinacea	Planorbulina_mediterranensis
OTU_1081	1241	12	1241	0	0	1	10	11	20	9	128	238	740	23	43	12	6	0	0	0	0	0	0	0	0	0	0	0	0	0	0	0	0	YES	*	AAGGAATTGACGGAAGGGCACCACAAGAACGCGTGGAGCATGTGGCTTAATTTGACTCAACGCGGGAAATCTTACCGGGTCCGGACACACTGAGGATTGACAGGCAATTTTAAAAATGCTTGCATTTTTATGTTAAATATGCTAGTCCTTTCATGATTATGTGATAGGTGGTGCATGGCCGTTCTTAGTTCGTGGAGTGATCTGTCTGCTTAATTGCGTTTCACTAAGGGCTCATTAATACGTGTATTGCTTGGCGCTTTGACCCCTATGCTTCCTCTGGTTGCATATGGCTGTGTCTCAGTTGCTTTTGCATACACAATTGAGTCCTGAAA	89.504	Eukaryota;Rhizaria;Foraminifera;Globothalamea;Textulariida;Trochamminidae;Trochammina;Trochammina_hadai	DQ408637.1.3475_U	Eukaryota	Rhizaria	Foraminifera	Globothalamea	Textulariida	Trochamminidae	Trochammina	Trochammina_hadai
OTU_1090	1230	8	1230	0	0	1	70	7	0	2	6	6	0	10	1128	0	0	0	0	0	0	0	0	0	0	0	0	0	0	0	0	0	0	YES	*	AAGGAATTGACGGAAGGGCACCACAAGAACGCGTGGAGCATGTGGCTTAATTTGACTCAACGCGGGAAATCTTACCGGGTCCGGACACACTGAGGATTGACAGGTTTTATCACGTGCCTTCGGGCATCGTGTGCTAAATATGCTAGTCCTTTCATGATTATGTGATAGGTGGTGCATGGCCGTTCTTAGTTCGTGGAGTGATCTGTCTGCTTAATTGCGTTTCAATATCTTCTTACGTCAAACGTATGTTTGCGTGATAGCGTTGATCCCTCCTTCGGGAGCGCGTGTCTTCCTATCGTCATCGCATCATACTCAGTAAGTTGTGAAA	90.253	Eukaryota;Rhizaria;Foraminifera;Globothalamea;Rotaliida;Glabratelloidea;Glabratellidae;Glabratellina_sp.	FJ705895.1.2890_U	Eukaryota	Rhizaria	Foraminifera	Globothalamea	Rotaliida	Glabratelloidea	Glabratellidae	Glabratellina_sp.
OTU_806	1212	9	1212	0	0	1	1	2	4	3	0	1070	1	1	129	0	0	0	0	0	0	0	0	0	0	0	0	0	0	0	0	0	0	YES	*	AAGGAATTGACGGAAGGGCACCACAAGAACGCGTGGAGCATGTGGCTTAATTTGACTCAACGCGGGAAATCTTACCGGGTCCGGACACACTGAGGATTGACAGGCACTATTATGCTGTATGTCTCCGTACTGCAGCATATGTTAAATATGCTAGTCCTTTCATGATTATGTGATAGGTGGTGCATGGCCGTTCTTAGTTCGTGGAGTGATCTGTCTGCTTAATTGCGTTTCACTAAGGGTCCATATAATTATGTACGTTGCGGCGCTTTGACCCCTATGCAAACTGCTCATCGTTAGTTAGTTTTGTTATAGCGCGAGTCTCTGTCAGCTTAGCTCGTGCGGTTGGATCCTGAAA	98.028	Eukaryota;Rhizaria;Foraminifera;Globothalamea;Rotaliida;Planorbulinidae;Planorbulinacea;Planorbulinella_sp.	DQ452687.1.3365_U	Eukaryota	Rhizaria	Foraminifera	Globothalamea	Rotaliida	Planorbulinidae	Planorbulinacea	Planorbulinella_sp.
OTU_635	1211	11	1211	0	0	2	7	11	47	10	205	0	563	115	7	82	162	0	0	0	0	0	0	0	0	0	0	0	0	0	0	0	0	YES	*	AAGGAATTGACGGAAGGGCACCACAAGAACGCGTGGAGCATGTGGCTTAATTTGACTCAACGCGGGAAAACTTACCGGGTCCGGACACACTGAGGATTGACAGGCGACCATTCAAAATATGCTAGTCCTTTCATGATTGTGTGATAGGTGGTGCATGGCCGTTCTTAGTTCGTGGAGTGATCTGTCTGCTTAATTGCGTTTCAGATAAAGAGAGATATCTTTTCGAGCACAGGTCTTAGAGAGTTTCTTCCGAGATCTCTCTATGTCCTGCTCTCGAATATCTCTTTGAAA	97.585	Eukaryota;Rhizaria;Foraminifera;Monothalamids;Monothalamids_Clade-Y;Monothalamids_Clade-Y_X;Monothalamids_Clade-Y_XX;Monothalamids_Clade-Y_XX_sp.	HE998686.1.2700_U	Eukaryota	Rhizaria	Foraminifera	Monothalamids	Monothalamids_Clade-Y	Monothalamids_Clade-Y_X	Monothalamids_Clade-Y_XX	Monothalamids_Clade-Y_XX_sp.
OTU_1302	1188	8	1188	0	0	1153	11	4	4	5	6	3	0	0	2	0	0	0	0	0	0	0	0	0	0	0	0	0	0	0	0	0	0	YES	*	AAGGAATTGACGGAAGGGCACCACAAGAACGCGTGGAGCATGTGGCTTAATTTGACTCAACGCGGGAAATCTTACCAGGTCCAGACATATTGAGGATTGACAGGTGATCAGTAATATATTTATATATTACTACAAATATGATAGTCCTTTCATGATTATATGATAGGTGGTGCATGGCCGTTCTTAGTTCGTGGAGTGATCTGTCTGCTTAATTGCGTTTCAGTAAAAAATATATATTATATATTTAATTATATTTTTGACGTTCTGCCATTTTTATAATGGATTTGTGAACTCAAATATATTTAATTTATAATATTAATAATTGAAT	94.34	Eukaryota;Rhizaria;Foraminifera;Tubothalamea;Miliolida;Massilina_Group;Massilina;Massilina_secans	Z69606.1.936_U	Eukaryota	Rhizaria	Foraminifera	Tubothalamea	Miliolida	Massilina_Group	Massilina	Massilina_secans
OTU_2002	1166	8	1166	0	0	12	4	0	4	0	8	7	0	0	2	150	979	0	0	0	0	0	0	0	0	0	0	0	0	0	0	0	0	YES	*	AAGGAATTGACGGAAGGGCACCACAAGAACGCGTGGAGCATGTGGCTTAATTTGACTCAACGCGGGGAATCTTACCGGGTCCGGACACACTGAGGATTGACAGGCGTTATTATCGCAACTCGCAATCATTGCGAATAGTTGCGTTATGTTAAAAATGCTAGTCCTTTCATGATTATGTGATAGGTGGTGCATGGCCGTTCTTAGTTCGTGGAGTGATCTGTCTGCTTAATTGCGTTTCACTAAGGGCCTATAAACTTATCAAGCATGTCTGTATTAATCATCGCATTGACCCCTTCACTTACCGCTTGTCGGCCAGATTGTTATATTGTTATATGATAATCAATTGGTCTGCTAGTATTAGTGCTCGCGCGTGTCTTTGATCTCACGTATGATTGCAGC…	90.698	Eukaryota;Rhizaria;Foraminifera;Globothalamea;Rotaliida;Clade-3;Nonionidae;Cibicidoides_ungerianus	FJ705898.1.3496_U	Eukaryota	Rhizaria	Foraminifera	Globothalamea	Rotaliida	Clade-3	Nonionidae	Cibicidoides_ungerianus
OTU_1024	1149	10	1147	1	1	0	1	0	3	0	4	1	0	1	10	243	884	0	1	0	0	0	0	0	0	1	0	0	0	0	0	0	0	YES	*	AAGGAATTGACGGAAGGGCACCACAAGAACGCGTGGAGCATGTGGCTTAATTTGACTCAACGCGGGAAATCTTACCGGGTCCGGACACACTGAGGATTGACAGGTATTATTAAAATATTATATTAACTTCGGTTGTATAATATTTTATGTTAAATATGCTAGTCCTTTCATGATTATGTGATAGGTGGTGCATGGCCGTTCTTAGTTCGTGGAGTGATCTGTCTGCTTAATTGCGTTTCACTAAGGGCTTATTAAATTTACGTGTGTTGTGGGTACTTTGACCCCTACGTTGAAATATACGTAGTGCGCGTCTTAGTTTGCTTCACTCACACAATTAAGTCCTGAAA	93.86	Eukaryota;Rhizaria;Foraminifera;Globothalamea;Textulariida;Textulariida_XX;Liebusella;Liebusella_goesi	FR754402.1.1057_U	Eukaryota	Rhizaria	Foraminifera	Globothalamea	Textulariida	Textulariida_XX	Liebusella	Liebusella_goesi
OTU_1169	1142	8	1142	0	0	41	4	0	1	1	0	6	1	0	0	825	263	0	0	0	0	0	0	0	0	0	0	0	0	0	0	0	0	YES	*	AAGGAATTGACGGAAGGGCACCACAAGAACGCGTGGAGCATGTGGCTTAATTTGACTCAACGCGGGAAATCTTACCGGGTCCGGACACACTGAGGATTGACAGGTTTTATCCATGTTATTACAACATGGTGTCAAAAATGCTAGTCCTTTCATGATTATGTGATAGGTGGTGCATGGCCGTTCTTAGTTCGTGGAGTGATCTGTCTGCTTAATTGCGTTTCACTACGAATCTACTTTAAACGTGTGTTTGTGAGATGGACTGATCCCTCCCACTTCGGTGCGCGAGTTGTGCGTCTTTCCATCGTTATCACATCGCACAACGTGGATTCTGAAA	95.963	Eukaryota;Rhizaria;Foraminifera;Globothalamea;Rotaliida;Glabratelloidea;Glabratellidae;Angulodiscrobis_quadrangularis	AF194076.1.1013_U	Eukaryota	Rhizaria	Foraminifera	Globothalamea	Rotaliida	Glabratelloidea	Glabratellidae	Angulodiscrobis_quadrangularis
OTU_1513	1141	11	1141	0	0	2	9	4	2	0	1	756	222	91	39	14	1	0	0	0	0	0	0	0	0	0	0	0	0	0	0	0	0	YES	*	AAGGAATTGACGGAAGGACACCACAAGACGCGTGGAGCATGTGGCTTAATTTGACTCAACGCGGGAAATCTTACCGGGTCCGAACACATCGAGGATTGACAGGCGACGCGCGCGTGTCCCTACACGTGGCACGCGCGTCAAATATGCTAGTCCTTTCATGATTATGTGATAGGTGGTGCATGGCCGTTCTTAGTTCGTGGAGTGATCTGTCTGCTTAATTGCGTATCACACTGGACCTAACTTACTACAACACGCGCCGTGCTTTGCGTGCATTGACCCCGGGGGTTCACACTCCCGCGCGCGTCTATGCCCCACGCGGACACGCGCGCCGTGTTACTAGGTCCTGATA	88.745	Eukaryota;Rhizaria;Foraminifera;Globothalamea;Rotaliida;Calcarinoidea;Calcarinidae;Calcarina_hispida	FM877706.1.2988_U	Eukaryota	Rhizaria	Foraminifera	Globothalamea	Rotaliida	Calcarinoidea	Calcarinidae	Calcarina_hispida
OTU_868	1136	12	1136	0	0	9	60	379	191	161	53	9	32	31	7	102	102	0	0	0	0	0	0	0	0	0	0	0	0	0	0	0	0	YES	*	AAGGAATTGACGGAAGGGCACCACAAGAACGCGTGGAGCATGTGGCTTAATTTGACTCAACGCGGGAAATCTTACCGGGTCCGGACATACTGAGGATTGACAGGCGCTTGTAGACTAGCTTGCTAGTCTGCAGTAAATATGATAGTCCTTTCATGATTGTGTGATAGGTGGTGCATGGCCGTTCTTAGTTCGTGGAGTGATCTGTCTGCTTAATTGCGTTTCACTAAGGACTCTTAAACGTCGCCTGCTGCGCAGTACACTCTCTGTGTATTTGTGCACGGTGACTAAAGACGTCTTGAAG	95.259	Eukaryota;Rhizaria;Foraminifera;Foraminifera_X;Foraminifera_XX;Foraminifera_XXX;Allogromida;Allogromida_sp.	EU213260.1.917_U	Eukaryota	Rhizaria	Foraminifera	Foraminifera_X	Foraminifera_XX	Foraminifera_XXX	Allogromida	Allogromida_sp.
OTU_1646	1106	9	1106	0	0	0	20	3	1	34	4	1	50	0	0	276	717	0	0	0	0	0	0	0	0	0	0	0	0	0	0	0	0	YES	*	AAGGAATTGACGGAAGGGCACCACAAGAACGCGTGGAGCATGTGGCTTAATTTGACTCAACGCGGGGAATCTTACCGGGTCCGGACACGCTGAGGATTGACAGGTGTTTTGTAGCTTATGtttttttttAAAACAAAAGTTACTTTAAATATGCTAGTCCTTTCATGATTGTGTGATAGGTGGTGCATGGCCGTTCTTAGTTCGTGGAGTGATCTGTCTGCTTAATTGCGTTTCAATTATTATATGATTTTATCATGATTCATTTTTTGTTTTATTATTGTGACACACCTTCGGGTTGATTGTCCATTTTAATTCAATTGAATCGATAAAATCTTTGAAG	91.667	Eukaryota;Rhizaria;Foraminifera;Monothalamids;Monothalamids_Group4;Monothalamids_Group4_X;Monothalamids_Group4_XX;Monothalamids_Group4_XX_sp.	GU433636.1.1029_U	Eukaryota	Rhizaria	Foraminifera	Monothalamids	Monothalamids_Group4	Monothalamids_Group4_X	Monothalamids_Group4_XX	Monothalamids_Group4_XX_sp.
OTU_4031	1098	9	1098	0	0	0	13	3	1	1	5	696	269	85	25	0	0	0	0	0	0	0	0	0	0	0	0	0	0	0	0	0	0	YES	*	AAGGAATTGACGGAAGGACACCACAAGACGCGTGGAGCATGTGGCTTAATTTGACTCAACGCGGGAAATCTTACCGGGTCCGAACACATCGAGGATTGACAGGCGACGCGCGCGTGTCCCTACACGTGGCACGCGCGTCAAATATGCTAGTCCTTTCATGATTATGTGATAGGTGGTGCATGGCCGTTCTTAGTTCGTGGAGTGATCTGTCTGCTTAATTGCGTATCACACTGGACCTAACTTACTACAACACGCGCCGTGATTTGCGTGCATTGACCCCGGGGGTTCACACTCCCGCGCGCGTCTATGCCCCACGCGACACGCGCGCCGTGTTACTAGGTCCTGATA	88.745	Eukaryota;Rhizaria;Foraminifera;Globothalamea;Rotaliida;Calcarinoidea;Calcarinidae;Calcarina_hispida	FM877706.1.2988_U	Eukaryota	Rhizaria	Foraminifera	Globothalamea	Rotaliida	Calcarinoidea	Calcarinidae	Calcarina_hispida
OTU_913	1097	12	1097	0	0	2	160	708	4	42	159	1	4	3	4	3	7	0	0	0	0	0	0	0	0	0	0	0	0	0	0	0	0	YES	*	AAGGAATTGACGGAAGGGCACCACAAGAACGCGTGGAGCATGTGGCTTAATTTGACTCAACGCGGGAAACCTTACTGGGTCCGGACATACTGAGGATTGACAGGTAAGACTCTTTAGTAGTCTAATATATGAAAGACCTTTCATGATTGTGTGATAGGTGGTGCATGGCCGTTCTTAGTTCGTGGAGTGATCTGTCTGCTTAATTGCGTTTCAGATATAAAGGTACTTAATAATATACTTATAGGTTATTTATATAACCTTTGTATATTAAAGTAACCTATGAAA	90.95	Eukaryota;Rhizaria;Foraminifera;Globothalamea;Rotaliida;Rotalioidea;Elphidiidae;Elphidium_margaritaceum	HM213826.1.2164_U	Eukaryota	Rhizaria	Foraminifera	Globothalamea	Rotaliida	Rotalioidea	Elphidiidae	Elphidium_margaritaceum
OTU_429	1093	10	1093	0	0	6	925	5	54	12	74	7	4	1	5	0	0	0	0	0	0	0	0	0	0	0	0	0	0	0	0	0	0	YES	*	AAGGAATTGACGGAAGGGCACCACAAGAACGCGTGGAGCATGTGGCTTAATTTGACTCAACGCGGGAAATCTTACCGGGTCCGGACACACTGAGGATTGACAGGTATTATTGTTATTTTATTGTCATCGCATCTGTGATGTTCAATGAAGTAACATGTTAAATATGCTAGTCCTTTCATGATTATGTGATAGGTGGTGCATGGCCGTTCTTAGTTCGTGGAGTGATCTGTCTGCTTAATTGCGTTTCACTAAGAATCTAAATTTAACGCATGTTTGTTGGCTCTCATTGACCCCTGTCTTTTGCTACAGCGCGTGTCTTTGTTACGCTTCAACTCATGCATCTAGATTCTGAAA	86.798	Eukaryota;Rhizaria;Foraminifera;Globothalamea;Rotaliida;Nummulitoidea;Nummulitidae;Operculina_complanata	AY804333.1.3299_U	Eukaryota	Rhizaria	Foraminifera	Globothalamea	Rotaliida	Nummulitoidea	Nummulitidae	Operculina_complanata
OTU_267	1092	12	1092	0	0	3	10	2	10	20	19	106	101	228	27	176	390	0	0	0	0	0	0	0	0	0	0	0	0	0	0	0	0	YES	*	AAGGAATTGACGGAAGGGCACCACAAGAACGCGTGGAGCATGTGGCTTAATTTGACTCAACGCGGGAAATCTTACCGGGTCCGGACACACTGAGGATTGACAGGCAATATTAAAAAAATTAGCAAGTGCTTGCAtttgtttttaatttttttATGTTAAATATGCTAGTCCTTTCATGATTATGTGATAGGTGGTGCATGGCCGTTCTTAGTTCGTGGAGTGATCTGTCTGCTTAATTGCGTTTCACTAAGGGCTTATCTAATTAACGTGTGTTGCTGGCACTTTGACCCCTACTTTGAAATATTAAGTAGTGCGCGTCTTAGTTTTTGCTTTAGCTCACACAATTAAGTCCTGAAA	89.306	Eukaryota;Rhizaria;Foraminifera;Globothalamea;Rotaliida;Clade-3;Virgulinellacea;Virgulinella_fragilis	EU137812.1.1065_U	Eukaryota	Rhizaria	Foraminifera	Globothalamea	Rotaliida	Clade-3	Virgulinellacea	Virgulinella_fragilis
OTU_534	1084	10	1084	0	0	5	921	0	131	6	5	3	3	2	1	7	0	0	0	0	0	0	0	0	0	0	0	0	0	0	0	0	0	YES	*	AAGGAATTGACGGAAGCGCACCACAAGAACGCGTGGAGCATGTGGCTTAATTTGACTCAACGCGGGAAATCTTACCGGGTCCGGACACACTGAGGATTGACAGGTGTTTGCGAGTATTCTGCAAGCGTAGCCTTTTGGCTTCTTCGCTTCAGTGCTCCATTTCAAATATGCTAGTCCTTTCATGATTGTGTGATAGGTGGTGCATGGCCGTTCTTAGTTCGTGGAGTGATCTGTCTGCTTAATTGCGTTTCACTAATGGCGGGTATCTGCGATTGCTTCGGTGTTGACCAAGCTTCACTTTTTAAGTGTTTGTTTGTTGTCCGCTGTTGTTCAAAGCAGTGCTACGCCACGAAG	87.218	Eukaryota;Rhizaria;Foraminifera;Globothalamea;Rotaliida;Nummulitoidea;Nummulitidae;Planostegina_operculinoides	DQ440527.1.3473_U	Eukaryota	Rhizaria	Foraminifera	Globothalamea	Rotaliida	Nummulitoidea	Nummulitidae	Planostegina_operculinoides
OTU_82	1067	13	1064	0	3	4	77	7	235	69	60	141	27	405	16	5	18	0	0	0	0	0	0	0	0	0	0	0	0	0	0	0	3	YES	*	AAGGAATTGACGGAAGGGCACCACAAGAACGCGTGGAGCATGTGGCTTAATTTGACTCAACGCGGGAAATCTTACCGGGTCCGGACACACTGAGGATTGACAGGCAATATTACGACACACATACTCTTCTGAGTTGCGCGTCGTATGTTAAATATGCTAGTCCTTTCATGATTATGTGATAGGTGGTGCATGGCCGTTCTTAGTTCGTGGAGTGATCTGTCTGCTTAATTGCGTTTCACTAAGGAACTATATTACTATGCATGTTGTCAGCGCATTGACCCCTCGTTGGTTCACATACCTTTCTTCGGTTGTAACCAATGTTAGCGTGCGTCTTTGATTCTCGTCTGGCTCATGCGATTAGTTCCTGAAA	97.568	Eukaryota;Rhizaria;Foraminifera;Globothalamea;Rotaliida;Discorboidea;Rosalidae;Rosalina_sp.	DQ408643.1.3402_U	Eukaryota	Rhizaria	Foraminifera	Globothalamea	Rotaliida	Discorboidea	Rosalidae	Rosalina_sp.
OTU_1191	1051	9	1051	0	0	2	1	11	579	1	431	7	18	0	1	0	0	0	0	0	0	0	0	0	0	0	0	0	0	0	0	0	0	YES	*	AAGGAATTGACGGAAGGGCACCACAAGAACGCGTGGAGCATGTGGCTTAATTTGACTCAACGCGGGAAATCTTACCGGGTCCGGACACACTGAGGATTGACAGGCGAACGCGCATCTCAACTCGTTGAGTTGTGCTTAAATATGCTAGTCCTTTCATGATTATGTGATAGGTGGTGCATGGCCGTTCTTAGTTCGTGGAGTGATCTGTCTGCTTAATTGCGTTTCACTAAGGAACCAAACTATAATGCATGTTGTCAGCGCATTGACCCCTCGATTCACTCTGTGTTTCGCAGCGTGTGTCTTTGATTACGCTTTGGCTCATGTGAATGGTTCCTGAAA	92.015	Eukaryota;Rhizaria;Foraminifera;Globothalamea;Rotaliida;Discorboidea;Rosalidae;Rosalina_sp.	HQ698155.1.1081_U	Eukaryota	Rhizaria	Foraminifera	Globothalamea	Rotaliida	Discorboidea	Rosalidae	Rosalina_sp.
OTU_312	1050	12	1050	0	0	1	38	27	73	91	65	142	323	228	17	31	14	0	0	0	0	0	0	0	0	0	0	0	0	0	0	0	0	YES	*	AAGGAATTGACGGAAGGGCACCACAAGAACGCGTGGAGCATGTGGCTTAATTTGACTCAACGCGGGAAATCTTACCAGGTCCGGACATACTGAGGATTGACAGGCGATTGTGATTTGCAATTTTTAATTGCATTTCGCAGCAAATATGCTAGTCCTTTCATGATTGTGTGATAGGTGGTGCATGGCCGTTCTTAGTTCGTGGAGTGATCTGTCTGCTTAATTGCGTTTCACTATGGACCCTTACATGTCGCTTGTAGCGCGAGATTTTTATCTCTGTGCACAGTGACTAAAGGCGTCTTGAAG	91.88	Eukaryota;Rhizaria;Foraminifera;Globothalamea;Rotaliida;Serioidea;Cassidulinidae;Glandulina_antarctica	EU672990.1.3894_U	Eukaryota	Rhizaria	Foraminifera	Globothalamea	Rotaliida	Serioidea	Cassidulinidae	Glandulina_antarctica
OTU_1280	1048	12	1048	0	0	3	6	644	10	37	10	5	31	11	2	176	113	0	0	0	0	0	0	0	0	0	0	0	0	0	0	0	0	YES	*	AAGGAATTGACGGAAGGGCACCACAAGAACGCGTGGAGCATGTGGCTTAATTTGACTCAACGCGGGAAACCTTACCGGGTCCGGACACACTGAGGATTGACAGGCGAGAGCTTTTTTTAAAAGCTCGCTACATATGCTAGCCCTTTCATGATTGTGTGATAGGTGGTGCATGGCCGTTCTTAGTTCGTGGAGTGATCTGTCTGCTTAATTGCGTTTCAGATATAATATAGTAAGGTAACCATGCGAGGTACGGCATACTCGTGCACTCTGTTGTGCGATGTGCCTGCTGAGCAGCCTACTATATATGAAA	92.105	Eukaryota;Rhizaria;Foraminifera;Globothalamea;Textulariida;Reophacidae;Reophax;Reophax_sp.	HE998675.1.3119_U	Eukaryota	Rhizaria	Foraminifera	Globothalamea	Textulariida	Reophacidae	Reophax	Reophax_sp.
OTU_2435	1045	10	1045	0	0	1	20	46	3	867	7	6	20	0	0	37	38	0	0	0	0	0	0	0	0	0	0	0	0	0	0	0	0	YES	*	AAGGAATTGACGGAAGGGCACCACAAGAACGCGTGGAGCATGTGGTTTAATTGAACTCAACATCAGAAATCTTACCGGGTCCGGACGTCATTGAGGATTGACAGGAATTATTATATTGTACTCGTACAATATATGTTAAATATGCTAGTCCTTTCATGATTATGCGATAGGTGGTGCATGGCCGTTCTTAGTTCGTGGAGTGATCTGTCTGCTTAATTGCGTTTCACTAAGGGTCCATATTTTAACGTATGTTTTGCATTTCGCTGAGACTTTGACCCCTCCCTCGGAGCGCGTGTCTTTGTTCTTTTGCGTTGCATCATACATTTGGACTCTGAAA	90.196	Eukaryota;Rhizaria;Foraminifera;Globothalamea;Rotaliida;Nummulitoidea;Nummulitidae;Operculina_ammonoides	DQ440525.1.3403_U	Eukaryota	Rhizaria	Foraminifera	Globothalamea	Rotaliida	Nummulitoidea	Nummulitidae	Operculina_ammonoides
OTU_1013	1036	12	1036	0	0	21	71	45	22	8	100	16	6	222	6	129	390	0	0	0	0	0	0	0	0	0	0	0	0	0	0	0	0	YES	*	AAGGAATTGACGGAAGGGCACCACAAGAACGCGTGGAGCATGTGGCTTAATTTGACTCAACGCGGGAAATCTTACCGGGTCCGGACACACTGAGGATTGACAGGCAATATTGTGTTGTTTACAACGCATGTTAAATATGCTAGTCCTTTCATGATTATGTGATAGGTGGTGCATGGCCGTTCTTAGTTCGTGGAGTGATCTGTCTGCTTAATTGCGTTTCACTAAGGGCCTATAACAATACGCATGTTGTTGACTGCTTTGACCCCTCCTTCGGGTGCGCGTGTCTTTGTCTGTTCAACTCATGCAATTAGGTCCTGAAA	91.756	Eukaryota;Rhizaria;Foraminifera;Globothalamea;Textulariida;Reophacidae;Reophax;Reophax_sp.	HE998675.1.3119_U	Eukaryota	Rhizaria	Foraminifera	Globothalamea	Textulariida	Reophacidae	Reophax	Reophax_sp.
OTU_129	1035	11	1035	0	0	1	9	23	709	2	41	0	4	223	18	1	4	0	0	0	0	0	0	0	0	0	0	0	0	0	0	0	0	YES	*	AAGGAATTGACGGAAGGGCACCACAAGAACGCGTGGAGCATGTGGCTTAATTTGACTCAACACAGGAAATCTTACCGGGTCCGGACACACTGAGGATTGACAGACAACCAACGTATTACTCATTGAGTGATACGCTCGAAAGAAGCTAGTTCTTTCATGATTATGTGATAGGTGGTGCATGGCCGTTCTTAGTTCGTGGAGTGATCTGTCTGCTTAATTGCGCGTTCACTCGGCTCTAACGTATTCTGATTATCACCTTCATTGGTGGTATGTTGAGTGCAGAGCCTGACG	92.342	Eukaryota;Rhizaria;Foraminifera;Globothalamea;Rotaliida;Rotalioidea;Elphidiidae;Elphidium_margaritaceum	HM213826.1.2164_U	Eukaryota	Rhizaria	Foraminifera	Globothalamea	Rotaliida	Rotalioidea	Elphidiidae	Elphidium_margaritaceum
OTU_2802	1028	5	1028	0	0	0	4	0	0	0	0	0	0	19	1	748	256	0	0	0	0	0	0	0	0	0	0	0	0	0	0	0	0	YES	*	AAGGAATTGACGGAAGGGCACCACAAGAACGCGTGGAGCATGTGGCTTAATTTGACTCAACGCGGGAAATCTTACCGGGTCCGGACACACTGAGGATTGACAGGCACTATTATGCTGTATGTACTTTTGTGCTACAGCATATGTTAAATATGCTAGTCCTTTCATGATTATGTGATAGGTGGTGCATGGCCGTTCTTAGTTCGTGGAGTGATCTGTCTGCTTAATTGCGTTTCACTAAGGGTCCATATAATTATGTACGTTGCGGCGCTTTGACCCCTATGCATCTGCTCATCGTTAGTTAGTATGCTATAGCGCGAGTCTCTGTCAGCTTAGCTCGTGCGGTTGGATCCTGAAA	98.31	Eukaryota;Rhizaria;Foraminifera;Globothalamea;Rotaliida;Planorbulinidae;Planorbulinacea;Planorbulinella_sp.	DQ452687.1.3365_U	Eukaryota	Rhizaria	Foraminifera	Globothalamea	Rotaliida	Planorbulinidae	Planorbulinacea	Planorbulinella_sp.
OTU_408	1027	12	1027	0	0	1	12	9	113	10	5	222	279	305	6	20	45	0	0	0	0	0	0	0	0	0	0	0	0	0	0	0	0	YES	*	AAGGAATTGACGGAAGGTCACCACAAGCGCGTGGAGCATGTGGCTTAATTCGACTCAACACGGAGAAACCTTACCGGGTCCGGACACATTTGTAGGATTGACAGGTGTTTTTTCAATTTTCTCATTCACTTTTTAAGTGTTTGCTTGAATTTTGAATCAAATATGCGAGTCCTTTCATGATTATGTGATAGGTGGTGCATGGCCGTTCTTAGTTCGTGGAGTGATCTGTCTGCTTAATTGCGTTTCATTATTAAAAGACGCAAAAAAGTTGTAACATTCAACTCATTTTTGAGTTTGCTTTGTTCTCAACATTGGTCTGAGAAA	87.892	Eukaryota;Rhizaria;Foraminifera;Globothalamea;Rotaliida;Discorboidea;Discorbacea;Discorbis_rosea	AY934739.1.1100_U	Eukaryota	Rhizaria	Foraminifera	Globothalamea	Rotaliida	Discorboidea	Discorbacea	Discorbis_rosea
OTU_1358	1026	10	1026	0	0	166	327	45	139	227	92	6	2	2	20	0	0	0	0	0	0	0	0	0	0	0	0	0	0	0	0	0	0	YES	*	AAGGAATTGACGGAAGGGCACCACAAGAACGCGTGGAGCATGTGGCTTAATTTGACTCAACGCGGGAAATCTTACCGGGTCCGGACACACTGAGGATTGACAGGTTTTATCCATATGCTTGCATATGGTGTCAAAAATGCTAGTCCTTTCATGATTATGTGATAGGTGGTGCATGGCCGTTCTTAGTTCGTGGAGTGATCTGTCTGCTTAATTGCGTTTCATTACGAATCTACACTAAACGTATGTTTGTGAGATGGACTGATCCCTCCTGCTTCTGTGGGAGTTGTGCGTCTTTTCATCGCCATCACATCATACAACGTAGATTCTGAAA	94.72	Eukaryota;Rhizaria;Foraminifera;Globothalamea;Rotaliida;Glabratelloidea;Glabratellidae;Glabratella_milletti	AF194077.1.1021_U	Eukaryota	Rhizaria	Foraminifera	Globothalamea	Rotaliida	Glabratelloidea	Glabratellidae	Glabratella_milletti
OTU_196	1025	9	1025	0	0	3	0	883	62	2	28	5	1	39	0	0	2	0	0	0	0	0	0	0	0	0	0	0	0	0	0	0	0	YES	*	AAGGAATTGACGGAAGGGCACCACAAGAACGCGTGGAGCATGTGGCTTAATTTGACTCAACGCGGGAAATCTTACCGGGTCCGGACATACCGAGGATTGACAGGTTGTTGTGGTTTACTAGACCACATTAAATATGCTAGTCCTTTCATGATTGTGTGATAGGTGGTGCATGGCCGTTCTTAGTTCGTGGAGTGATTTGTCTGCTTAATTGCGTTTCATAAAAAGGACTCTATATCATATCACTTCTTTCTCGACCGTGTGTGTTTTGTCGCACGCGTGTTTCGTAGATCGAGTGATTGATTTGATTAGAAGTCCTGAAG	92.891	Eukaryota;Rhizaria;Foraminifera;Foraminifera_X;Foraminifera_XX;Foraminifera_XXX;Allogromida;Allogromida_sp.	EU213260.1.917_U	Eukaryota	Rhizaria	Foraminifera	Foraminifera_X	Foraminifera_XX	Foraminifera_XXX	Allogromida	Allogromida_sp.
OTU_430	1013	11	1012	1	0	0	2	0	15	3	2	565	228	15	4	121	57	0	0	0	0	1	0	0	0	0	0	0	0	0	0	0	0	YES	*	AAGGAATTGACGGAAGGGCACCACAAGAACGCGTGGAGCATGTGGCTTAATTTGACTCAACGCGGGAAATCTTACCGGGTCCGGACACACTGAGGATTGACAGGCAATATTAATTTACGCCACTTCGGTGCGTATATTATGTTAAATATGCTAGTCCTTTCATGATTATGTGATAGGTGGTGCATGGCCGTTCTTAGTTCGTGGAGTGATCTGTCTGCTTAATTGCGTTTCACTAAGGGCCTATAAATTTACGTGTGTTGCGGCACTTTGACCCCTCTGTTTTCAGAGCGCGCGTCTTAGTTTGCTTAGCTCACACAATTAGGTCCTGAAA	95.846	Eukaryota;Rhizaria;Foraminifera;Globothalamea;Rotaliida;Clade-3;Pseudoparrellidae;Epistominella_exigua	FJ705897.1.3412_U	Eukaryota	Rhizaria	Foraminifera	Globothalamea	Rotaliida	Clade-3	Pseudoparrellidae	Epistominella_exigua
OTU_165	1005	8	1005	0	0	0	13	2	884	4	49	0	1	42	10	0	0	0	0	0	0	0	0	0	0	0	0	0	0	0	0	0	0	YES	*	AAGGAATTGACGGAAGGGCACCACAAGAACGCGTGGAGCATGTGGCTTAATTTGACTCAACACAGGAAATCTTACCGGGTCCGGACACACTGAGGATTGACAGACAACCAGCGTATGTTAATTCATACGCTCGAAAGAAGCTAGTTCTTTCATGATTATGTGATAGGTGGTGCATGGCCGTTCTTAGTTCGTGGAGTGATCTGTCTGCTTAATTGCGCGTTCACTCGGCTCTAACGTATTCTGATTATCACCTTCATTGGTGGTATGTTGAGTGCAGAGCCTGACG	90.351	Eukaryota;Rhizaria;Foraminifera;Globothalamea;Rotaliida;Rotalioidea;Elphidiidae;Elphidium_bartletti	KF042550.1.2674_U	Eukaryota	Rhizaria	Foraminifera	Globothalamea	Rotaliida	Rotalioidea	Elphidiidae	Elphidium_bartletti
OTU_1347	999	10	999	0	0	73	299	286	4	306	3	17	5	3	3	0	0	0	0	0	0	0	0	0	0	0	0	0	0	0	0	0	0	YES	*	AAGGAATTGACGGAAGGGCACCACAAGAACGCGTGGAGCATGTGGCTTAATTTGACTCAACGCGGGAAATCTTACCGGGTCCGGACACACTGAGGATTGACAGGCGATATCGTATCTGGTGTAACTTCTGTTACATTTCTGATGCGTGTTAAATATGCTAGTCCTTTCATGATTATGTGATAGGTGGTGCATGGCCGTTCTTAGTTCGTGGAGTGATCTGTCTGCTTAATTGCGTTTCACTAAGGATCTATAAACCTATGCATGCTGTTGGAGCATTGACCCCTCGCTTGAACCCTGTTCTCGCGCAGCGTGTGTCTTTGATTAATCTCTAGCTCATGCGATTAGATCCTGAAA	86.957	Eukaryota;Rhizaria;Foraminifera;Globothalamea;Rotaliida;Planorbulinidae;Planorbulinacea;Planorbulina_mediterranensis	AJ504684.1.1071_U	Eukaryota	Rhizaria	Foraminifera	Globothalamea	Rotaliida	Planorbulinidae	Planorbulinacea	Planorbulina_mediterranensis
OTU_74	970	12	970	0	0	8	13	225	51	7	112	1	2	2	9	388	152	0	0	0	0	0	0	0	0	0	0	0	0	0	0	0	0	YES	*	AAGGAATTGACGGAAGGGCACCACAAGAACGCGTGGAGCATGTGGCTTAATTTGACTCAACGCGGGAAATCTTACCGGGTCCGGACACACTGAGGATTGACAGGTGGTATCCCAGTTAATTATTAACTGGGTGTTAAATATGCTAGTCCTTTCATGATTATGTGATAGGTGGTGCATGGCCGTTCTTAGTTCGTGGAGTGATCTGTCTGCTTAATTGCGTTTCACTAAAGGCCCATATTATAACGCATGTATTGCGGCGCTTTGACCCCTCATTAATTTGAGCGTTGTGTCTTAGTTTTGCTTAGCATCATGCATTTGGGCCTTGAAA	96.049	Eukaryota;Rhizaria;Foraminifera;Globothalamea;Rotaliida;Calcarinoidea;Calcarinidae;Calcarina_defrancii	FM877704.1.2941_U	Eukaryota	Rhizaria	Foraminifera	Globothalamea	Rotaliida	Calcarinoidea	Calcarinidae	Calcarina_defrancii
OTU_2724	966	11	966	0	0	21	125	224	28	141	43	13	54	0	1	162	154	0	0	0	0	0	0	0	0	0	0	0	0	0	0	0	0	YES	*	AAGGAATTGACGGAAAGACACCACAAGAACGCGTGGAGCATGTGGCTTAATTTGACTCAACGCGGGGAAACTTACCGGGTCCGGACACACTGAGGATTGACAGGCGCTTACTGTGGGGTGAAGGAGTTTTGCTTCGGTAATTCTCCCGATCTCTCAGTAAACCAAAGATGCTAGCCCTTTCATGATTGTGTGATAGGTGGTGCATGGCCGTTCTTAGTTCGTGGAGTGATCTGTCTGCTTAATTGCGTTTCACTTAACATGGGGTGAGTCTAATTGAGCTACTGTGTTCTCCTTAATTGTGAGACCAGTGCTCTTAATTGACTTGAGACCCCAGAAG	85.882	Eukaryota;Rhizaria;Foraminifera;Monothalamids;Monothalamids_X;Lagynidae;Nemogullmia;Nemogullmia_sp.	HE998685.1.4215_U	Eukaryota	Rhizaria	Foraminifera	Monothalamids	Monothalamids_X	Lagynidae	Nemogullmia	Nemogullmia_sp.
OTU_979	963	11	963	0	0	7	65	65	18	214	13	0	291	32	20	150	88	0	0	0	0	0	0	0	0	0	0	0	0	0	0	0	0	YES	*	AAGGAATTGACGGAAGGGCACCACAAGAACGCGTGGAGCATGTGGCTTAATTTGACTCAACGCGGGAAAACTTACCGGGTCCGGACACACTGAGGATTGACAGGCGATTAGAAAATATGCTAGTCCTTTCATGATTGTGTGATAGGTGGTGCATGGCCGTTCTTAGTTCGTGGAGTGATCTGTCTGCTTAATTGCGTTTCAGATATTTGGAGGATTAGTGTATATGTTGTGTTTTTTTCAATTTTATTATTGGAATAACCAGCTTTAACACTCCTCCATTGAAA	97.619	Eukaryota;Rhizaria;Foraminifera;Monothalamids;Monothalamids_Clade-Y;Monothalamids_Clade-Y_X;Monothalamids_Clade-Y_XX;Monothalamids_Clade-Y_XX_sp.	HE998686.1.2700_U	Eukaryota	Rhizaria	Foraminifera	Monothalamids	Monothalamids_Clade-Y	Monothalamids_Clade-Y_X	Monothalamids_Clade-Y_XX	Monothalamids_Clade-Y_XX_sp.
OTU_1957	953	11	953	0	0	18	66	300	13	72	4	11	87	13	0	184	185	0	0	0	0	0	0	0	0	0	0	0	0	0	0	0	0	YES	*	AAGGAATTGACGGAAGGGCACCACAAGAACGCGTGGAGCATGTGGCTTAATTTGACTCAACGCGGGAAATCTTACCGGGTCCGGACACACTGAGGATTGACAGGTTTTAGTTGATAGTTACTTCGGTAGCTTGACACAAGAAAGATGCTAGTCCTTTCATGATTGTGTGATAGGTGGTGCATGGCCGTTCTTAGTTCGTGGAGTGATCTGTCTGCTTAATTGCGTTTCACACAGGAAGTTTAACGTACGTGTGAGCGTTTGCTGACGCGCCTTCAGGGCTGCTGTCGCTGCGATCCATGTATAAACATTCCTGACT	92.735	Eukaryota;Rhizaria;Foraminifera;Globothalamea;Rotaliida;Nummulitoidea;Nummulitidae;Operculina_ammonoides	DQ440526.1.3401_U	Eukaryota	Rhizaria	Foraminifera	Globothalamea	Rotaliida	Nummulitoidea	Nummulitidae	Operculina_ammonoides
OTU_81	950	7	950	0	0	0	1	816	14	111	3	4	0	1	0	0	0	0	0	0	0	0	0	0	0	0	0	0	0	0	0	0	0	YES	*	AAGGAATTGACGGAAGGGCACCACAAGAACGCGTGGAGCATGTGGCTTAATTTGACTCAACGCGGGAAATCTTACCGGGTCCGGACACACTGAGGATTGACAGGTGCTTCAGTGGTCTAGTTTTACTTTGATCATCGATCAAATTTGCTAGTCCTTTCATGATTGTGTGATAGGTGGTGCATGGCCGTTCTTAGTTCGTGGTGTGAACTGTCTGCTTAATTGCGTTTCATTACGTGTTTCTATATAACACTTGATTTCTATGCACCCAACGGTCGCTTTATTGAGGCCTTGGGGTTTTATTGCGTAGATCAGTGTAAGAAACCGGAAG	91.489	Eukaryota;Rhizaria;Foraminifera;Globothalamea;Rotaliida;Nummulitoidea;Nummulitidae;Operculina_discoidalis	AJ879147.1.3410_U	Eukaryota	Rhizaria	Foraminifera	Globothalamea	Rotaliida	Nummulitoidea	Nummulitidae	Operculina_discoidalis
OTU_1935	948	10	948	0	0	0	9	696	7	82	15	44	10	0	2	12	71	0	0	0	0	0	0	0	0	0	0	0	0	0	0	0	0	YES	*	AAGGAATTGACGGAAGGGCACCACAAGAACGCGTGGAGCATGTGGCTTAATTTGACTCAACGCGAGAAATCTTACCGGGTCCGGACACACTGAGGATTGACAGGCAATATTGATACATTACTTAAAAGGTCCTCTGTGGCTTTTTATTTTTGTATCTCATGAAAGATGCTGGGTCCTTTCATGATTATGTGATAGGTGGTGCATGGCCGTTCTTAGTTCGTGGAGTGATCTGTCTGCTTAATTGCGTTTCAACTAAGATGCCAATGGTACTTTTACGTCGCTGGGACACTTTGACAGAACTCCACTGTCTCTGTTTTGTTCTTTAGCGCGTAGGATATTGGCTCTGAAA	90.574	Eukaryota;Rhizaria;Foraminifera;Globothalamea;Textulariida;Lituolacea;Ammobaculites;Ammobaculites_sp.	AJ312435.1.1060_U	Eukaryota	Rhizaria	Foraminifera	Globothalamea	Textulariida	Lituolacea	Ammobaculites	Ammobaculites_sp.
OTU_3436	939	11	939	0	0	27	262	43	10	28	32	4	160	0	1	193	179	0	0	0	0	0	0	0	0	0	0	0	0	0	0	0	0	YES	*	AAGGAATTGATGGAAGGGCACCACAAGAACGCGTGGAGCATGTGGCTTAATTTGACTCAACACGGGAAATCTTACCGGGTCCGGACACACTGAGGATTGACAGGCAGTTTTGATAAGTTCTCTTCTTCGGGAGGGTTCTTATCTCATGAAAGATGCTAGTCCTTTCATGATTATGTGATAGGTGGTGCATGGCCGTTCTTAGTTCGTGGAGTGATCTGTCTGCTTAATTTCGTTTCATTAAGGGCCTATCTTTTACGTACGCTCACTGTGCTTTCTTTGACCCCACCTCTTTTGGTGCGCGTTGTCTCAGTTCGCTTCAGTGTCGTGCTCTTTAGGCTCTGAAA	89.773	Eukaryota;Rhizaria;Foraminifera;Globothalamea;Rotaliida;Clade-3;Nonionidae;Cibicidoides_refulgens	DQ195540.1.1990_U	Eukaryota	Rhizaria	Foraminifera	Globothalamea	Rotaliida	Clade-3	Nonionidae	Cibicidoides_refulgens
OTU_2990	934	11	934	0	0	4	39	170	112	125	88	4	6	0	1	160	225	0	0	0	0	0	0	0	0	0	0	0	0	0	0	0	0	YES	*	AAGGAATTGACGGAAGGGCACCACAAGAACGCGTGGAGCATGTGGCTTAATTTGACTCAACGCGGGAAATCTTACCGGGTCCGGACACACTGAGGATTGACAGGTTTTCGTGGATAGTTACTTCGGTAGCTTGACACCATAAAGATGCTAGTCCTTTCATGATTGTGTGATAGGTGGTGCATGGCCGTTCTTAGTTCGTGGAGTGATCTGTCTGCTTAATTGCGTTTCACACAGGAAGTTTAACGTACATGTGAGTGTGGGCTGACGCGGCTGTTCTGCAGCCTTGCTGTCGCCCCGTTCCGTGTATAAACTATTCCTGACT	93.75	Eukaryota;Rhizaria;Foraminifera;Monothalamids;Monothalamids_X;Monothalamids_XX;Vellaria;Vellaria_sp.	AY452787.1.867_U	Eukaryota	Rhizaria	Foraminifera	Monothalamids	Monothalamids_X	Monothalamids_XX	Vellaria	Vellaria_sp.
OTU_2757	931	2	931	0	0	0	0	0	0	0	0	0	0	0	0	184	747	0	0	0	0	0	0	0	0	0	0	0	0	0	0	0	0	YES	*	AAGGAATTGACGGAAGGGCACCACAAGAACGCGTGGAGCATGTGGCTTAATTTGACTCAACACGGGAAATCTTACCGGGTCCGGACACACTGAGGATTGACAGGCAAATTTGATGCGATAAGCCTTGTTCTCAAGGTCTTACGTATCTTATGAAAGGTGCTAGTCCTTTCATGATTATGTGATAGGTGGTGCATGGCCGTTCTTAGTTCGTGGAGTGATCTGTCTGCTTAATTGCGTTTCATTAAGGGCCTAAACTTTCAGATGTCACTTGGCGCTTTGACCCCACCGTTTCACGACGGTGCGCGTTGTCTTAGTCCTTTTGCCTCGTGCATCCATCTAGGCTCTGAAA	90	Eukaryota;Rhizaria;Foraminifera;Globothalamea;Rotaliida;Clade-3;Chilostomellacea;Chilostomella_ovoidea	AY641478.1.995_U	Eukaryota	Rhizaria	Foraminifera	Globothalamea	Rotaliida	Clade-3	Chilostomellacea	Chilostomella_ovoidea
OTU_1324	927	4	927	0	0	0	0	4	0	0	4	0	0	0	0	697	222	0	0	0	0	0	0	0	0	0	0	0	0	0	0	0	0	YES	*	AAGGAATTGACGGAAGGGCACCACAAGAACGCGTGGAGCATGTGGCTTAATTTGACTCAACGCGGGAAATCTTACCGGGTCCGGACACACTGAGGATTGACAGGTAACGTGTGTCGTATATTTTATATATGACACTACAAATATGCTAGTCCTTTCATGATTATGTGATAGGTGGTGCATGGCCGTTCTTAGTTCGTGGAGTGATCTGTCTGCTTAATTGCGTATCACTATTGGATTCATCATACATGCATTCGTTGCGGCATTGACCCCACTCTCTCTCGAGAGTGCGCGTGTCTTTCGCTTAGCGCGTTGCATATTGGATCCTGATA	95.896	Eukaryota;Rhizaria;Foraminifera;Globothalamea;Rotaliida;Serioidea;Bolivinidae;Bolivina_sp.	DQ452688.1.913_U	Eukaryota	Rhizaria	Foraminifera	Globothalamea	Rotaliida	Serioidea	Bolivinidae	Bolivina_sp.
OTU_1757	926	12	926	0	0	3	303	75	124	178	17	131	22	43	9	18	3	0	0	0	0	0	0	0	0	0	0	0	0	0	0	0	0	YES	*	AAGGAATTGACGGAAGGGCACCACAAGAACGCGTGGAGCATGTGGCTTAATTTGACTCAACGCGGGAAATCTTACCAGGTCCAGACATACTGAGGATTGACAGGCGATTGTGATTTTGCGCTCTTTTATGCCTTCACGGGTGTAATTGCAGTGCATTTTCGCAGCAAATATGCTAGTCCTTTCATGATTGTGTGATAGGTGGTGCATGGCCGTTCTTAGTTCGTGGAGTGATCTGTCTGCTTAATTGCGTTTCACTATGGATACTTAAACGTCGCTTTGTCGCGCGGGGCTTTAGGCTTTCGGGTCTTTTGCCTCTGTGCACGGTGACTAAGGTATCTTTGAAG	85.433	Eukaryota;Rhizaria;Foraminifera;Tubothalamea;Miliolida;Soritidae;Laevipeneroplis;Laevipeneroplis_sp.	AJ404300.1.2282_U	Eukaryota	Rhizaria	Foraminifera	Tubothalamea	Miliolida	Soritidae	Laevipeneroplis	Laevipeneroplis_sp.
OTU_1669	925	12	925	0	0	35	296	162	26	106	75	34	50	21	3	53	64	0	0	0	0	0	0	0	0	0	0	0	0	0	0	0	0	YES	*	AAGGAATTGACGGAAAGACACCACAAGAACGCGTGGAGCATGTGGCTTAATTTGACTCAACGCGGGGAAACTTACCGGGTCCGGACACACTGAGGATTGACAGGCGCTTACCATGTGGTGAGAACTTGCTTCGGCATTTTCGATCCGCTGGTAAACCAAAGATGCTAGCCCTTTCATGATTGTGTGATAGGTGGTGCATGGCCGTTCTTAGTTCGTGGAGTGATCTGTCTGCTTAATTGCGTTTCACTTAACATGGGGTGAGTCTGATTGCCACTGTGTTTTCCTTAATTGTGAGACCAGTGCGCATAATAGGCTTGAGACCCCAGAAG	86.747	Eukaryota;Rhizaria;Foraminifera;Monothalamids;Monothalamids_X;Lagynidae;Nemogullmia;Nemogullmia_sp.	HE998685.1.4215_U	Eukaryota	Rhizaria	Foraminifera	Monothalamids	Monothalamids_X	Lagynidae	Nemogullmia	Nemogullmia_sp.
OTU_1746	923	12	923	0	0	86	362	82	29	135	92	7	64	1	1	42	22	0	0	0	0	0	0	0	0	0	0	0	0	0	0	0	0	YES	*	AAGGAATTGACGGAAGGGCACCACAAGAACGCGTGGAGCATGTGGCTTAATTTGACTCAACGCGGGAAATCTTACCGGGTCCGGACACACTGAGGATTGACAGGTTCTAGTCAGGCTGGCTTCGCACCCTCGCGGTGCGTGCCTCCTGGCGATAAAGATGCTAGTCCTTTCATGATTGTGTGATAGGTGGTGCATGGCCGTTCTTAGTTCGTGGAGTGATCTGTCTGCTTAATTGCGTTTCACACAGGGCGTACTTTGGGGGATTGGTGTTGTGCTGACGCGCTTCGGTGCTGTCGCCCGCCTCTCTTTCCCATAATTTGTCCCTGCAT	90.164	Eukaryota;Rhizaria;Foraminifera;Monothalamids;Monothalamids_X;Lagynidae;Nemogullmia;Nemogullmia_sp.	AJ307767.1.1102_U	Eukaryota	Rhizaria	Foraminifera	Monothalamids	Monothalamids_X	Lagynidae	Nemogullmia	Nemogullmia_sp.
OTU_1591	910	12	910	0	0	49	553	54	37	76	44	7	72	3	11	2	2	0	0	0	0	0	0	0	0	0	0	0	0	0	0	0	0	YES	*	AAGGAATTGACGGAAGGGCACCACAAGAACGCGTGGAGCATGTGGCTTAATTTGACTCAACGCGGGAAATCTTACCGGGTCCGGACACACTGAGGATTGACAGGTTTTATCATGCTCTGCCCCGGCAGGCATGTGTCAAATATGCTAGTCCTTTCATGATTATGTGATAGGTGGTGCATGGCCGTTCTTAGTTCGTGGAGTGATCTGTCTGCTTAATTGCGTTTCACTACGAACCTGCTTTAAACGTATGTTTGTGAGATGGACTGATCCCTCACTTCGGTGGGTCGTGTGTCTTTCCATCGCCATCACTTCATACTGCGTAGGTTCTGAAA	89.606	Eukaryota;Rhizaria;Foraminifera;Globothalamea;Rotaliida;Clade-3;Buliminacea;Buliminella_sp.	FJ705916.1.935_U	Eukaryota	Rhizaria	Foraminifera	Globothalamea	Rotaliida	Clade-3	Buliminacea	Buliminella_sp.
OTU_1447	905	11	905	0	0	0	7	9	58	97	41	339	199	140	4	7	4	0	0	0	0	0	0	0	0	0	0	0	0	0	0	0	0	YES	*	AAGGAATTGACGGAAGGGCACCACAAGAACGCGTGGAGCATGTGGCTTAATTTGACTCAACGCGGGAAATCTTACCAGGTCCGGACATACTGAGGATTGACAGGCGATTGTGATTTGTCTCTTTTGACATTTCGCAGCAAATATGCTAGTCCTTTCATGATTGTGTGATAGGTGGTGCATGGCCGTTCTTAGTTCGTGGAGTGATCTGTCTGCTTAATTGCGTTTCACTATGGACCCTTACATGTCGCTTGTAGCGCGAGACTTTTTTTAAAGTCTCTGTGCACGGTGACTAAAGGCGTCTTGAAG	92.017	Eukaryota;Rhizaria;Foraminifera;Monothalamids;Monothalamids_X;Monothalamids_XX;Vellaria;Vellaria_sp.	HE998684.1.3224_U	Eukaryota	Rhizaria	Foraminifera	Monothalamids	Monothalamids_X	Monothalamids_XX	Vellaria	Vellaria_sp.
OTU_187	904	12	904	0	0	9	7	2	25	8	19	39	52	155	39	185	364	0	0	0	0	0	0	0	0	0	0	0	0	0	0	0	0	YES	*	AAGGAATTGACGGAAGGGCACCACAAGAACGCGTGGAGCATGTGGCTTAATTTGACTCAACGCGGGAAATCTTACCGGGTCCGGACACACTGAGGATTGACAGGCAATATTAATATGAATCCATTATGCTTCGGCGTAGTGTGACTTCATATTATGTTAAATATGCTAGTCCTTTCATGATTATGTGATAGGTGGTGCATGGCCGTTCTTAGTTCGTGGAGTGATCTGTCTGCTTAATTGCGTTTCACTAAGGGCTTATTAAATTTACGTGTGTTGCGGGTACTTTGACCCCTACATTGAAATATTATGTAGTGCGCGTCTCAGTTTGCTTCGCTCACACAATTAAGTCCTGAAA	90.988	Eukaryota;Rhizaria;Foraminifera;Globothalamea;Textulariida;Textulariida_XX;Liebusella;Liebusella_goesi	FR754402.1.1057_U	Eukaryota	Rhizaria	Foraminifera	Globothalamea	Textulariida	Textulariida_XX	Liebusella	Liebusella_goesi
OTU_230	895	12	895	0	0	72	22	124	4	555	78	4	2	1	1	9	23	0	0	0	0	0	0	0	0	0	0	0	0	0	0	0	0	YES	*	AAGGAATTGACGGAAGGGCACCACAAGAACGCGTGGAGCATGTGGCTTAATTTGACTCAACGCGGGAAATCTTACCGGGTCCGGACACACTGAGGATTGACAGGTGTTATTGAATCAGCTTCGGCTGTTTCATGTTAAATATGCTAGTCCTTTCATGATTATGTGATAGGTGGTGCATGGCCGTTCTTAGTTCGTGGAGTGATCTGTCTGCTTAATTGCGTTTCACTAAGGACTCTGATTTCATGTGTGTATGCGGTCAGCTTTGACCCTTAACTGCGTGTCTCAGTTTGACTTGCGCACACTTCTGAGTCCTCATA	90.615	Eukaryota;Rhizaria;Foraminifera;Foraminifera_X;Foraminifera_XX;Foraminifera_XXX;Foraminifera_XXXX;Foraminifera_XXXX_sp.	EU213235.1.835_U	Eukaryota	Rhizaria	Foraminifera	Foraminifera_X	Foraminifera_XX	Foraminifera_XXX	Foraminifera_XXXX	Foraminifera_XXXX_sp.
OTU_1968	886	9	886	0	0	0	4	2	2	677	4	190	1	4	2	0	0	0	0	0	0	0	0	0	0	0	0	0	0	0	0	0	0	YES	*	AAGGAATTGACGGAAGGGCACCACAAGAACGCGTGGAGCATGTGGCTTAATTTGACTCAACGCGGGAAATCTTACCGGGTCCGGACACACTGAGGATTGACAGGTTTTATCATGTTTACTTTTGTTAAACATGTGTTAAATATGCTAGTCCTTTCATGATTATGTGATAGGTGGTGCATGGCCGTTCTTAGTTCGTGGAGTGATCTGTCTGCTTAATTGCGTTTCACTACGAATCTACGTTTAAAACGTATGCTTGCGAGATGGTTTGATCCCTGTCTTTTGGCAGTCGTGCGTCTCTCCATCGTTATCGCATCATGCAAAGTAGATTCTGAAA	89.783	Eukaryota;Rhizaria;Foraminifera;Globothalamea;Rotaliida;Glabratelloidea;Glabratellidae;Glabratella_milletti	AF194077.1.1021_U	Eukaryota	Rhizaria	Foraminifera	Globothalamea	Rotaliida	Glabratelloidea	Glabratellidae	Glabratella_milletti
OTU_3617	870	12	870	0	0	2	93	33	89	189	178	29	140	18	3	70	26	0	0	0	0	0	0	0	0	0	0	0	0	0	0	0	0	YES	*	AAGGAATTGACGGAAGGGCACCACAAGAACGCGTGGAGCATGTGGCTTAATTTGACTCAACGCGGGAAATCTTACCGGGTCCGGACATACTGAGGATTGACAGGCGCTTGTAGTTCTCCCTCGGGAGATCTGCAGTAAATATGCTAGTCCTTTCATGATTGTGTGATAGGTGGTGCATGGCCGTTCTTAGTTCGTGGAGTGATCTGTCTGCTTAATTGCGTTTCACTAAGGACTTTTAAGTGTCGCCTGTTGCGCTTCACTTCGGTGTTGTGCACGGTGACCGTAAAGTCTTGAAG	93.469	Eukaryota;Rhizaria;Foraminifera;Monothalamids;Monothalamids_X;Monothalamids_XX;Vellaria;Vellaria_sp.	HE998684.1.3224_U	Eukaryota	Rhizaria	Foraminifera	Monothalamids	Monothalamids_X	Monothalamids_XX	Vellaria	Vellaria_sp.
OTU_1868	851	8	851	0	0	1	1	0	3	1	20	69	0	0	0	186	570	0	0	0	0	0	0	0	0	0	0	0	0	0	0	0	0	YES	*	AAGGAATTGACGGAAGGGCACCACAAGAACGCGTGGAGCATGTGGCTTAATTTGACTCAACGCGGGAAATCTTACCGGGTCCGGACACACTGAGGATTGACAGgtattattaaaaaaataaatttcaatttattgttatttatttttttatgttaaatatGCTAGTCCTTTCATGATTATGTGATAGGTGGTGCATGGCCGTTCTTAGTTCGTGGAGTGATCTGTCTGCTTAATTGCGTTTCACTAAGGGCTTATTAAATTTACGTGTGTTGTGGGTACTTTGACCCCTATGTTGAAATATACATAGTGCGCGTCTTAGTTTGCTTCACTCACACAATTAAGTCCTGAAA	93.805	Eukaryota;Rhizaria;Foraminifera;Globothalamea;Textulariida;Textulariida_XX;Liebusella;Liebusella_goesi	FR754402.1.1057_U	Eukaryota	Rhizaria	Foraminifera	Globothalamea	Textulariida	Textulariida_XX	Liebusella	Liebusella_goesi
OTU_1791	849	12	849	0	0	60	436	104	56	51	76	9	3	5	5	25	19	0	0	0	0	0	0	0	0	0	0	0	0	0	0	0	0	YES	*	AAGGAATTGACGGAAGGGCACCACAAGAACGCGTGGAGCATGTGGCTTAATTTGACTCAACGCGGGAAATCTTACCGGGTCCGGACACACTGAGGATTGACAGGTTTTATCATGAGTGCTTGCACTCTTGTGTCAAATATGCTAGTCCTTTCATGATTATGTGATAGGTGGTGCATGGCCGTTCTTAGTTCGTGGAGTGATCTGTCTGCTTAATTGCGTTTCACTACGAATCTACCTTTAAACGTACGTTTGTGAGGCAGCTTGATCCCTGCTCTCTGAGTAGTCGTGCGTCTCGCTCGCCGTATTCGCATCGTACATCGTAGATTCTGAAA	93.407	Eukaryota;Rhizaria;Foraminifera;Globothalamea;Rotaliida;Glabratelloidea;Glabratellidae;Glabratellina_sp.	FJ705895.1.2890_U	Eukaryota	Rhizaria	Foraminifera	Globothalamea	Rotaliida	Glabratelloidea	Glabratellidae	Glabratellina_sp.
OTU_1891	849	5	849	0	0	1	0	3	0	0	43	0	0	0	0	209	593	0	0	0	0	0	0	0	0	0	0	0	0	0	0	0	0	YES	*	AAGGAATTGACGGAAGGGCACCACAAGAACGCGTGGAGCATGTGGCTTAATTTGACTCAACGCGGGAAATCTTACCGGGTCCGGACACACTGAGGATTGACAGGCAATATCACAACAACTCTTTCTGAGAGTCTTGTTGTGTGTTAAATATGCTAGTCCTTTCATGATTATGTGATAGGTGGTGCATGGCCGTTCTTAGTTCGTGGAGTGATCTGTCTGCTTAATTGCGTTTCACTAAGGAACTATATTCTTATGTATGCTGTCAGCGCATTGACCCCTCATCTGTTAACCTTCTTACGGTTCAAATGTAGCGTGTGTCTTTGATTTTCGTCTGGCTCATACGATTAGTTCCTGAAA	90.463	Eukaryota;Rhizaria;Foraminifera;Globothalamea;Rotaliida;Discorboidea;Rosalidae;Rosalina_sp.	DQ408643.1.3402_U	Eukaryota	Rhizaria	Foraminifera	Globothalamea	Rotaliida	Discorboidea	Rosalidae	Rosalina_sp.
OTU_3653	849	11	849	0	0	0	4	136	89	2	2	2	442	1	1	128	42	0	0	0	0	0	0	0	0	0	0	0	0	0	0	0	0	YES	*	AAGGAATTGACGGAAGGGCACCACAAGAACGCGTGGAGCATGTGGCTTAATTTGACTCAACGCGGGAAATCTTACCGGGTCCGGACACACTGAGGATTGACAGGCAATATCCAACTTCTCATCTTATACGAGAAGCATAGCTGGTGTTAAATATGCTAGTCCTTTCATGATTATGTGGTAGGTGGTGCATGGCCGTTCTTAGTTCGTGGAGTGATCTGTCTGCTTAATTGCGTTTCACTAAGGTTCTATATTACAATGTACGTTGTCAGCGCATTGACCCCTCGATTTCTCTTTTGATTTCGTAGCGTGTGTCTTTGTTTTTTGTCTGGCTCGTGCTGTTAGAACCTGAAA	89.971	Eukaryota;Rhizaria;Foraminifera;Globothalamea;Rotaliida;Planorbulinidae;Planorbulinacea;Planorbulina_mediterranensis	DQ452709.1.1078_U	Eukaryota	Rhizaria	Foraminifera	Globothalamea	Rotaliida	Planorbulinidae	Planorbulinacea	Planorbulina_mediterranensis
OTU_956	845	5	845	0	0	2	1	0	0	0	1	7	0	834	0	0	0	0	0	0	0	0	0	0	0	0	0	0	0	0	0	0	0	NO	NON-Forams OTUs	TGCCGTTGTAAACTTTGCACCCGCAGGTCCGCGCAGCACAGCGGGTGCATTGTCTGCCTCGCGTCGGGCGTGCGCAAGCTCGTCGCACGTTAGCTGCTTTTTCTTTTTCCTGAGGGCGAACAGCCGCACGCCTGACGCATAAGCTTCCGGTGGCGGCCTCTGCTTTATCCAGGAGCGGTCGGTATCGTCCTCCAGATAGCGCAGCGTGGCCTGTCGACGATCGATGCACTCTGCCGAGTCGTCAACGCAGGTCATACCTGCGTAAGGGCGCCCGGTCGAAATATTGGGTCCTGCACAGCCAATAGGCGCGATAACGGGAAGCAACAGCGTTAGGAACAGTACGCGCCAGCCTCGGTCGTCGCCGAAAATCATCATTGTTCCCTTGTCCGCCCGCAGCAT…	N/A	N/A	N/A	N/A
OTU_2835	841	2	841	0	0	0	0	0	840	0	0	0	1	0	0	0	0	0	0	0	0	0	0	0	0	0	0	0	0	0	0	0	0	YES	*	AAGGAATTGACGGAAGGGCACCACAAGAACGCGTGGAGCATGTGGCTTAATTTGACTCAACGCGGGAAATCTTACCGGGTCCGGACACACTGAGGATTGACAGGTGTTTCGTGAAAaatatttgcttttatatttttatataatagcttttatttatttaCATATCAAATATGCTAGTCCTTTCATGATTGTGTGATAGGTGGTGCATGGCCGTTCTTAGTTCGTGGAGTGATCTGTCTGCTTAATTGCGTTTCACTTATGGCTTTGGTACATCCTTATTGTTCATTGCGACCTCACTACTGTATTAGCCTACAGGTTATTTATGGTAGTGATTGCGTCCGGTTCAATATGTGTGCTTTAGCCTCGAAG	91.016	Eukaryota;Rhizaria;Foraminifera;Monothalamids;Monothalamids_X;Monothalamids_XX;Allogromiina;Allogromiina_sp.	AJ317991.1.1006_U	Eukaryota	Rhizaria	Foraminifera	Monothalamids	Monothalamids_X	Monothalamids_XX	Allogromiina	Allogromiina_sp.
OTU_1613	839	11	839	0	0	1	6	24	24	60	16	633	1	0	2	16	56	0	0	0	0	0	0	0	0	0	0	0	0	0	0	0	0	YES	*	AAGGAATTGACGGAAGGGCACCACAAGAACGCGTGGAGCATGTGGCTTAATTTGACTCAACGCGGGAAATCTTACCAGGTCCGGACATACTGAGGATTGACAGGCGATTGTGATTTGTAATTTTATTACATTTCGCAGCAAATATGCTAGTCCTTTCATGATTGTGTGATAGGTGGTGCATGGCCGTTCTTAGTTCGTGGAGTGATCTGTCTGCTTAATTGCGTTTCACTATGGACCCTTACATGTCGCTTGTTTGCGCGAGAGTTTATTCTCTCTGTGCACAGTGACTAAAGGCGTCTTGAAG	91.77	Eukaryota;Rhizaria;Foraminifera;Foraminifera_X;Foraminifera_XX;Foraminifera_XXX;Allogromida;Allogromida_sp.	EU213260.1.917_U	Eukaryota	Rhizaria	Foraminifera	Foraminifera_X	Foraminifera_XX	Foraminifera_XXX	Allogromida	Allogromida_sp.
OTU_1558	834	11	834	0	0	1	4	64	219	17	392	16	1	26	0	66	28	0	0	0	0	0	0	0	0	0	0	0	0	0	0	0	0	YES	*	AAGGAATTGACGGAAGGGCACCACAAGAACGCGTGGAGCATGTGGCTTAATTTGACTCAACGCGGGAAATCTTACCGGGTCCGGACATACTGAGGATTGACAGGCGCTTGTAGTCACCCGTTTTACGAGTGTACTGCAGTAAATATGCTAGTCCTTTCATGATTGTGTGATAGGTGGTGCATGGCCGTTCTTAGTTCGTGGAGTGATCTGTCTGCTTAATTGCGTTTCACTAAGGATCTTTAAACGTCGCGTGTTTTGCGCTTTTGCCTTTGCGGGTACTTTGTGCACCGTGACTAAGAGATCTTGAAG	92.593	Eukaryota;Rhizaria;Foraminifera;Monothalamids;Monothalamids_X;Monothalamids_XX;Vellaria;Vellaria_sp.	HE998684.1.3224_U	Eukaryota	Rhizaria	Foraminifera	Monothalamids	Monothalamids_X	Monothalamids_XX	Vellaria	Vellaria_sp.
OTU_2691	817	11	817	0	0	0	1	1	1	12	2	113	31	338	4	128	186	0	0	0	0	0	0	0	0	0	0	0	0	0	0	0	0	YES	*	AAGGAATTGACGGAAAGGCACCACAAGAACGCGTGGAGCATGTGGCTTAATTTGACTCAACGCGGGGAAACTTACCGGGTCCGGACACATTGAGGATTGACAGGTGAATGCTTTTTGCTTTCCTTTCTATCCCTCGGGGTAGTTGGGTTTGCAATTTGCATGCTAAATATGCTAGTCCTTTCATGATTATGTGATAGGTGGTGCATGGCCGTTCTTAGTTCGTGGAGTGATCTGTCTGCTTAATTGCGTTTCACTATTTACAAAGGCATTAGATTTTAGCTGAATTGCTTTCCCGTTCTCCTTTCTGCTTTCTTTAAGCTTTAAGGAAGGGACTTTTCGCTAATTTCGAACAAATGCCTTGAAG	86.486	Eukaryota;Rhizaria;Foraminifera;Globothalamea;Rotaliida;Serioidea;Cassidulinidae;Globocassidulina_sp.	FJ705913.1.2033_U	Eukaryota	Rhizaria	Foraminifera	Globothalamea	Rotaliida	Serioidea	Cassidulinidae	Globocassidulina_sp.
OTU_1680	816	8	816	0	0	1	4	1	803	2	3	1	0	0	1	0	0	0	0	0	0	0	0	0	0	0	0	0	0	0	0	0	0	YES	*	AAGGAATTGACGGAAGGGCACCACAAGAACGCGTGGAGCATGTGGCTTAATTTGACTCAACCCGGGAAATCTTACCAGGTCCAGACATATTGAGGATTGACAGGCGATAGTATATAAAATATATTTTTATATGCATAAAAATGATAGTCCTTTCATGATTATATGATAGGTGGTGCATGGCCGTTCTTAGTTCGTGGAGTGATTTGTCTGCTTAATTGCGTTTCAGTAAATAAAATATATAATATATTATAATATTTAGTTCTGCCTTTTTAAAAGGATTTAAAGTGAACAatattatatatattattatataATAAATGAAT	100	Eukaryota;Rhizaria;Foraminifera;Tubothalamea;Miliolida;Soritidae;Sorites;Sorites_sp.	AJ842200.1.1612_U	Eukaryota	Rhizaria	Foraminifera	Tubothalamea	Miliolida	Soritidae	Sorites	Sorites_sp.
OTU_2546	814	8	814	0	0	5	0	2	2	786	6	3	9	0	1	0	0	0	0	0	0	0	0	0	0	0	0	0	0	0	0	0	0	YES	*	AAGGAATTGACGGAAGGGCACCACAAGAACGCGTGGAGCATGTGGCTTAATTTGACTCAACGCGGGAAATCTTACCGGGTCCGGACTCTTTGAGGATTGACAGATAGTTATTGTTCACTATTAATTCATTTTTTCTCACTTTTGTGTTTAAAAATGTTTTAATAATATGTGAACAATATTAAAAATGCTAGTTCTTTCATGATTATGTGATAGGTGGTGCATGGCCGTTCTTAGTTCGTGGAGTGATCTGTCTGCTTAATTGCGTTTCAATACGAATCTTTAAAAATTTATACACATGTTTCATTCAATCTCATGAGACCCCGTGTACACAATTAATTTTGTTACATGTGTGTTTGTCTCATTGTAGATGATGACTGTGTAATTTCAGATTCTGAAA	85.502	Eukaryota;Rhizaria;Foraminifera;Globothalamea;Rotaliida;Nummulitoidea;Nummulitidae;Planostegina_operculinoides	DQ440527.1.3473_U	Eukaryota	Rhizaria	Foraminifera	Globothalamea	Rotaliida	Nummulitoidea	Nummulitidae	Planostegina_operculinoides
OTU_1768	812	9	812	0	0	1	0	1	82	2	27	64	0	0	1	460	174	0	0	0	0	0	0	0	0	0	0	0	0	0	0	0	0	YES	*	AAGGAATTGACGGAAGGGCACCACAAGAACGCGTGGAGCATGTGGCTTAATTTGACTCAACGCGGGAAATCTTACCGGGTCCGGACACACTGAGGATTGACAGGTGTTATCGTACTGCGCTTCGGCGTGATACGTGTTAAATATGCTAGTCCTTTCATGATTATGTGATAGGTGGTGCATGGCCGTTCTTAGTTCGTGGAGTGATCTGTCTGCTTAATTGCGTTTCAATACGAACCTTCGAATAAACGCACTTCAGTGAGACAGTTTGACCCCTGGCTTCACCGCCAGCGCGCGTCTTTCTGTCATATTCGCTGTGTGCTATGATGGTTCTGAAA	95.666	Eukaryota;Rhizaria;Foraminifera;Globothalamea;Rotaliida;Glabratelloidea;Buliminoididae;Buliminoides_sp.	DQ452703.1.996_U	Eukaryota	Rhizaria	Foraminifera	Globothalamea	Rotaliida	Glabratelloidea	Buliminoididae	Buliminoides_sp.
OTU_3124	812	12	812	0	0	2	35	38	66	110	1	4	4	2	42	381	127	0	0	0	0	0	0	0	0	0	0	0	0	0	0	0	0	YES	*	AAGGAATTGACGGAAGGGCACCACAAGAACGCGTGGAGCATGTGGCTTAATTTGACTCAACGCGGGAAATCTTACCGGGTCCGGACACACTGAGGATTGACAGGCAATATTAATACGCATAATTTTATTATGCGTATTATGTTAAATATGCTAGTCCTTTCATGATTATGTGATAGGTGGTGCATGGCCGTTCTTAGTTCGTGGAGTGATCTGTCTGCTTAATTGCGTTTCACTAAGGGCCTATACTTTTACGTGTGTTGCGGCACTTTGACCCCTCATTCTTATGAGCGCGCGTCTTAGTTTGCTTAGCTCACACAATTAGGTCCTGAAA	93.064	Eukaryota;Rhizaria;Foraminifera;Globothalamea;Rotaliida;Clade-3;Nonionidae;Nonionella_labradorica	DQ452713.1.1618_U	Eukaryota	Rhizaria	Foraminifera	Globothalamea	Rotaliida	Clade-3	Nonionidae	Nonionella_labradorica
OTU_241	810	12	810	0	0	1	4	12	63	233	6	32	394	3	26	31	5	0	0	0	0	0	0	0	0	0	0	0	0	0	0	0	0	YES	*	AAGGAATTGACGGAAGGGCACCACAAGAACGCGTGGAGCATGTGGCTTAATTTGACTCAACGCGGGAAATCTTACCGGGTCCGGACACACTGAGGATTGACAGGCGTTTGAGGTTTTCACTTCGGTGTTCTCCTCTATAAATATGCTAGTCCTTTCATGATTGTGTGATAGGTGGTGCATGGCCGTTCTTAGTTCGTGGAGTGATCTGTCTGCTTAATTGCGTTTCACAAAGGACATTCTAATTCCGTCTGTTGCGCGGCACTCCGGTGTCTGTTGCACGGCGGAGGATATTGTCCTGAAG	93.548	Eukaryota;Rhizaria;Foraminifera;Monothalamids;Monothalamids_X;Monothalamids_XX;Vellaria;Vellaria_pellucidus	EU213221.1.838_U	Eukaryota	Rhizaria	Foraminifera	Monothalamids	Monothalamids_X	Monothalamids_XX	Vellaria	Vellaria_pellucidus
OTU_99	809	11	809	0	0	0	6	3	7	16	103	167	4	194	30	75	204	0	0	0	0	0	0	0	0	0	0	0	0	0	0	0	0	YES	*	AAGGAATTGACGGAAGGGCACCACAAGAACGCGTGGAGCATGTGGCTTAATTTGACTCAACGCGGGAAATCTTACCGGGTCCGGACACACTGAGGATTGACAGGCAATATTAATATGAATCCATTGTACTTCGGTGCAGTGTGACTTCATATTATGTTAAATATGCTAGTCCTTTCATGATTATGTGATAGGTGGTGCATGGCCGTTCTTAGTTCGTGGAGTGATCTGTCTGCTTAATTGCGTTTCACTAAGGGCTTATTAAATTTACGTGTGTTGCGGGTACTTTGACCCCTACATTGAAATATTATGTAGTGCGCGTCTCAGTTTGCTTCGCTCACACAATTAAGTCCTGAAA	89.884	Eukaryota;Rhizaria;Foraminifera;Globothalamea;Rotaliida;Clade-3;Virgulinellacea;Virgulinella_fragilis	EU137826.1.1065_U	Eukaryota	Rhizaria	Foraminifera	Globothalamea	Rotaliida	Clade-3	Virgulinellacea	Virgulinella_fragilis
OTU_1093	808	12	808	0	0	1	125	97	8	2	17	63	7	34	8	203	243	0	0	0	0	0	0	0	0	0	0	0	0	0	0	0	0	YES	*	AAGGAATTGACGGAAGGGCACCACAAGAACGCGTGGAGCATGTGGCTTAATTTGACTCAACGCGGGAAATCTTACCGGGTCCGGACACACTGAGGATTGACAGGTTTCATCACATTTCCTTCGGGTAAATGTGTGCTAAATATGCTAGTCCTTTCATGATTATGTGATAGGTGGTGCATGGCCGTTCTTAGTTCGTGGAGTGATCTGTCTGCTTAATTGCGTTTCATATTGAATTTACACTAAACGTATGTTTGTGAGATAGCATTGATCCCTCACTCTGTGAGCGTGTGTCTCTCTATCACCATCACATCATACACAGTAAATTCTGAAA	90.432	Eukaryota;Rhizaria;Foraminifera;Globothalamea;Rotaliida;Glabratelloidea;Glabratellidae;Glabratella_milletti	AF194077.1.1021_U	Eukaryota	Rhizaria	Foraminifera	Globothalamea	Rotaliida	Glabratelloidea	Glabratellidae	Glabratella_milletti
OTU_2813	807	12	807	0	0	25	96	3	19	70	42	113	112	2	1	84	240	0	0	0	0	0	0	0	0	0	0	0	0	0	0	0	0	YES	*	AAGGAATTGACGGAAGGGCACCACAAGAACGCGTGGAGCATGTGGCTTAATTTGACTCAACGCGGGAAATCTTACCGGGTCCGGACACACTGAGGATTGACAGGTATTATTAAAAAAATTATATTGCTTTCGGGTAATTATAATTTTTTTATGTTAAATATGCTAGTCCTTTCATGATTATGTGATAGGTGGTGCATGGCCGTTCTTAGTTCGTGGAGTGATCTGTCTGCTTAATTGCGTTTCACTAAGGGCTTATTAAATTTACGTGTGTTGTGGGTACTTTGACCCCTATGTTGAAATATACATAGTGCGCGTCTTAGTTTGCTTCACTCACACAATTAAGTCCTGAAA	91.789	Eukaryota;Rhizaria;Foraminifera;Globothalamea;Textulariida;Spiroplectamminacea;Spiroplectammina;Spiroplectammina_sp.	AJ504689.1.1069_U	Eukaryota	Rhizaria	Foraminifera	Globothalamea	Textulariida	Spiroplectamminacea	Spiroplectammina	Spiroplectammina_sp.
OTU_2057	798	2	798	0	0	0	0	0	0	0	0	0	0	0	0	154	644	0	0	0	0	0	0	0	0	0	0	0	0	0	0	0	0	YES	*	AAGGAATTGACGGAAGGGCACCACAAGAACGCGTGGAGCATGTGGCTTAATTTGACTCAACGCGGGAAATCTTACCGGGTCCGGACACACTGAGGATTGACAGGCAATATTATAAATCAATTATTATGTTTCGGCATTTTATATTGTATTTATATGTTAAATATGCTAGTCCTTTCATGATTATGTGATAGGTGGTGCATGGCCGTTCTTAGTTCGTGGAGTGATCTGTCTGCTTAATTGCGTTTCACTATTGGGCTTATATAATTACGTATGTTGTTAACACATTGACCCCTTTCTACGGATTGTGCGTGTCTTTGATTTTGTTTAACTCATACAATTAAGCCCTGAAA	89.826	Eukaryota;Rhizaria;Foraminifera;Globothalamea;Rotaliida;Serioidea;Cassidulinidae;Cassidulina_laevigata	AY934738.1.1063_U	Eukaryota	Rhizaria	Foraminifera	Globothalamea	Rotaliida	Serioidea	Cassidulinidae	Cassidulina_laevigata
OTU_1702	795	10	795	0	0	26	128	8	14	100	99	0	117	0	8	154	141	0	0	0	0	0	0	0	0	0	0	0	0	0	0	0	0	YES	*	AAGGAATTGACGGAAGGGCACCACAAGAACGCGTGGAGCATGTGGCTTAATTTGACTCAACGCGGGAAATCTTACCGGGTCCGGACACACTGAGGATTGACAGGCATTCAAAGATGCTAGTCCTTTCATGATTATGTGATAGGTGGTGCATGGCCGTTCTTAGTTCGTGGAGTGATCTGTCTGCTTAATTGCGTTTCATTAAGAGCCTATCTTTAACGTATGTTGTCGACCTTTGACCCCGCCTCTCCGAGGTGCGCGTTGTCTCAGTGTTCTTCGCATACCATGTGGGCTCTGAAA	96.5	Eukaryota;Rhizaria;Foraminifera;Monothalamids;Monothalamids_Clade-Y;Monothalamids_Clade-Y_X;Monothalamids_Clade-Y_XX;Monothalamids_Clade-Y_XX_sp.	HE998686.1.2700_U	Eukaryota	Rhizaria	Foraminifera	Monothalamids	Monothalamids_Clade-Y	Monothalamids_Clade-Y_X	Monothalamids_Clade-Y_XX	Monothalamids_Clade-Y_XX_sp.
OTU_2313	794	9	794	0	0	0	1	0	0	1	2	71	2	34	20	192	471	0	0	0	0	0	0	0	0	0	0	0	0	0	0	0	0	YES	*	AAGGAATTGACGGAAGGGCACCACAAGAACGCGTGGAGCATGTGGCTTAATTTGACTCAACGCGGGAAATCTTACCGGGTCCGGACACACTGAGGATTGACAGGCGATATCATAACAATTCATTCTTTACTTCTCTGTGAAGATTTGCAATTTGTTATGTGTTAAATATGCTAGTCCTTTCATGATTATGTGATAGGTGGTGCATGGCCGTTCTTAGTTCGTGGAGTGATCTGTCTGCTTAATTGCGTTTCACCAAGGGCCTATATATTTATAGCATGTTGCGGGCGCATTGACCCCTCACCTTTAAAACGGTGTTTGCGCGTGTCTTTGATTAACGTCTTGCTCATGCGTTTTAGGTCCTGAAA	89.619	Eukaryota;Rhizaria;Foraminifera;Globothalamea;Rotaliida;Clade-3;Buliminacea;Globobulimina_affinis	AY465848.1.1244_U	Eukaryota	Rhizaria	Foraminifera	Globothalamea	Rotaliida	Clade-3	Buliminacea	Globobulimina_affinis
OTU_1713	791	11	791	0	0	26	198	199	55	137	16	0	54	18	1	47	40	0	0	0	0	0	0	0	0	0	0	0	0	0	0	0	0	YES	*	AAGGAATTGACGGAAGGGCACCACAAGAACGCGTGGAGCATGTGGCTTAATTTGACTCAACGCGGGAAAACTTACCGGGTCCGGACACACTGAGGATTGACAGGCGATATAAATATGCTAGTCCTTTCATGATTGTGTGATAGGTGGTGCATGGCCGTTCTTAGTTCGTGGAGTGATCTGTCTGCTTAATTGCGTTTCAGATATAAATGGGTTCAATCACGTATACCAGCTCACGCGGCCGGGCTCGCGCTCGGCGTCTTGCTGTGCTGTTGGTTGAGTGTTAGCCCTATGAAA	96.444	Eukaryota;Rhizaria;Foraminifera;Monothalamids;Monothalamids_Clade-Y;Monothalamids_Clade-Y_X;Monothalamids_Clade-Y_XX;Monothalamids_Clade-Y_XX_sp.	HE998686.1.2700_U	Eukaryota	Rhizaria	Foraminifera	Monothalamids	Monothalamids_Clade-Y	Monothalamids_Clade-Y_X	Monothalamids_Clade-Y_XX	Monothalamids_Clade-Y_XX_sp.
OTU_1018	787	11	787	0	0	20	60	97	48	123	124	3	123	1	0	73	115	0	0	0	0	0	0	0	0	0	0	0	0	0	0	0	0	YES	*	AAGGAATTGACGGAAGGGCACCACAAGAACGCGTGGAGCATGTGGCTTAATTTGACTCAACGCGGGAAATCTTACCGGGTCCGGACACATTGAGGATTGACAGGCAAAACGGCGGTCTTTCATGACTGTCCGTAAATATGCGAGTCCTTTCATGATTATGTGATAGGTGGTGCATGGCCGTTCTTAGTTCGTGGAGTGATCTGTCTGCTTAATTGCGTTTTCGGAACCAAGAAAGCACTCAGAGTGTGACGTTCTATTATGCGGTATCTGTCGCTGTTCGGTGCTTGTCATCTTGAACGCACAGACAACCGTTTGAGCTCGCCTCTAGTGTGGAATATTCCATTTC	92.07	Eukaryota;Rhizaria;Foraminifera;Globothalamea;Rotaliida;Rotaliida_X;Rotaliida_XX;Rotaliida_XX_sp.	HQ867754.1.1596_U	Eukaryota	Rhizaria	Foraminifera	Globothalamea	Rotaliida	Rotaliida_X	Rotaliida_XX	Rotaliida_XX_sp.
OTU_1424	779	8	779	0	0	107	432	74	0	62	44	0	47	0	1	0	12	0	0	0	0	0	0	0	0	0	0	0	0	0	0	0	0	YES	*	AAGGAATTGACGGAAGGGCACCACAAGAACGCGTGGAGCATGTGGCTTAATTTGACTCAACGCGGGAAAACTTACCGGGTCCGGACACACTGAGGATTGACAGGTGAATGTGTAGACTACGCATGCTAAAGGTGCTAGTCCTTTCATGATTGTGTGATAGGTGGTGCATGGCCGTTCTTAGTTCGTGGAGTGATCTGTCTGCTTAATTGCGTTTCAGATATACATAAGGGCTCATTAGAGTACCTAAGTGTGAAA	90.698	Eukaryota;Rhizaria;Foraminifera;Globothalamea;Rotaliida;Rotalioidea;Elphidiidae;Elphidium_albiumbilicatum	HM213833.1.3116_U	Eukaryota	Rhizaria	Foraminifera	Globothalamea	Rotaliida	Rotalioidea	Elphidiidae	Elphidium_albiumbilicatum
OTU_492	779	12	779	0	0	2	4	8	27	32	33	7	165	64	3	102	332	0	0	0	0	0	0	0	0	0	0	0	0	0	0	0	0	YES	*	AAGGAATTGACGGAAGGGCACCACAAGAACGCGTGGAGCATGTGGCTTAATTTGACTCAACGCGGGAAATCTTACCGGGTCCGGACACACTGAGGATTGACAGGCAATATTAAAAGATAAAATGCATTTTATTATGTATTTTTCTTTTATGATAAATATGCTAGTCCTTTCATGATTATGTGATAGGTGGTGCATGGCCGTTCTTAGTTCGTGGAGTGATCTGTCTGCTTAATTGCGTTTCACTAAGGGCTCATATTTTACGTGCTTTGTGGCACTTTGACCACCGTCTTTCATGACGCGCAGTGTCTTAGTTTTGCTCACTTGCACACTTGAGTCCTGAAA	91.971	Eukaryota;Rhizaria;Foraminifera;Globothalamea;Textulariida;Textulariida_XX;Liebusella;Liebusella_goesi	FR754402.1.1057_U	Eukaryota	Rhizaria	Foraminifera	Globothalamea	Textulariida	Textulariida_XX	Liebusella	Liebusella_goesi
OTU_777	779	12	779	0	0	3	11	6	4	9	9	316	118	99	26	51	127	0	0	0	0	0	0	0	0	0	0	0	0	0	0	0	0	YES	*	AAGGAATTGACGGAAGGGCACCACAAGAACGCGTGGAGCATGTGGCTTAATTTGACTCAACGCGGGGAACCTTACCGGGTCCGGACACATTGAGGATTGACAGGAGCATGCCGTTTGCTTGTGAGGTGCTTCACCACACTTCTCTCGGCATATCAAATATGCTAGCCCTTTCATGATTGTGTGATAGGTGGTGCATGGCCGTTCTTAGTTCGTGGAGTGATCTGTCTGCTTAATTGCGTTTCACTTATAGTAAAGGGCAACCACTCGTCGTTTGTTCTTACTGCGCCTGCGCTTCACTGCGCGGCGTGTGGACAATGTACACATGTGGTTCGCACCTTGAAG	86.063	Eukaryota;Rhizaria;Foraminifera;Monothalamids;Monothalamids_X;Monothalamids_XX;Monothalamids_XXX;Monothalamids_XXX_sp.	AY452785.1.1110_U	Eukaryota	Rhizaria	Foraminifera	Monothalamids	Monothalamids_X	Monothalamids_XX	Monothalamids_XXX	Monothalamids_XXX_sp.
OTU_786	779	9	779	0	0	21	8	0	15	1	37	12	1	0	0	78	606	0	0	0	0	0	0	0	0	0	0	0	0	0	0	0	0	YES	*	AAGGAATTGACGGAAGGGCACCACAAGAACGCGTGGAGCATGTGGCTTAATTTGACTCAACGCGGGGAATCTTACCGGGTCCGGACACACTGAGGATTGACAGGCGTTATTATCATCATACACTCGCAATCACATCATTGCGATGTAGTATTGATTGTTATGTTAAAAATGCTAGTCCTTTCATGATTATGTGATAGGTGGTGCATGGCCGTTCTTAGTTCGTGGAGTGATCTGTCTGCTTAATTGCGTTTCACTAAGGGCCTATAAACTTATCAAGCATGTCTGTATTAATCATCGCATTGACCCCTTCACTTACCGCTTGTCGGCCAGATTGTTATATTGTTATATGATAATCAATTGGTCTGCTAGTATTAGTGCTCGCGCGTGTCTTTGATCTCA…	90.672	Eukaryota;Rhizaria;Foraminifera;Globothalamea;Rotaliida;Clade-3;Buliminacea;Buliminella_tenuata	JQ013744.1.1078_U	Eukaryota	Rhizaria	Foraminifera	Globothalamea	Rotaliida	Clade-3	Buliminacea	Buliminella_tenuata
OTU_2291	778	8	778	0	0	0	1	0	1	1	3	447	245	58	22	0	0	0	0	0	0	0	0	0	0	0	0	0	0	0	0	0	0	YES	*	AAGGAATTGACGGAAGGACACCACAAGACGCGTGGAGCATGTGGCTTAATTTGACTCAACGCGGGAAATCTTACCGGGTCCGAACACATCGAGGATTGACAGGCGACGCGCGCGTGTCCCTACACGTGGCACGCGCGTCAAATATGCTAGTCCTTTCATGATTATGTGATAGGTGGTGCATGGCCGTTCTTAGTTCGTGGAGTGATCTGTCTGCTTAATTGCGTATCACACTGGACCTAACTTACTACAACACGCGCCGTGCTTTGCGTGCATTGACCCCGGGGGTTCACACTCCCGCGCGCGTCTATGCCCCACGCGAACACGCGCGCCGTGTTACTAGGTCCTGATA	88.745	Eukaryota;Rhizaria;Foraminifera;Globothalamea;Rotaliida;Calcarinoidea;Calcarinidae;Calcarina_hispida	FM877706.1.2988_U	Eukaryota	Rhizaria	Foraminifera	Globothalamea	Rotaliida	Calcarinoidea	Calcarinidae	Calcarina_hispida
OTU_1369	774	10	774	0	0	1	17	5	0	2	41	0	405	159	5	71	68	0	0	0	0	0	0	0	0	0	0	0	0	0	0	0	0	YES	*	AAGGAATTGACGGAAGGGCACCACAAGAACGCGTGGAGCATGTGGCTTAATTTGACTCAACGCGGGAAAACTTACCGGGTCCGGACACACTGAGGATTGACAGGCGACTTAAATATGCTAGTCCTTTCATGATTGTGTGATAGGTGGTGCATGGCCGTTCTTAGTTCGTGGAGTGATCTGTCTGCTTAATTGCGTTTCAGATATAATGGGTTTAATCACGTAAGGTGGCACTGGCTTTACGCTTGTTGTCTGCCCGAGTGTTAACCCTATGAAA	97.321	Eukaryota;Rhizaria;Foraminifera;Monothalamids;Monothalamids_Clade-Y;Monothalamids_Clade-Y_X;Monothalamids_Clade-Y_XX;Monothalamids_Clade-Y_XX_sp.	HE998686.1.2700_U	Eukaryota	Rhizaria	Foraminifera	Monothalamids	Monothalamids_Clade-Y	Monothalamids_Clade-Y_X	Monothalamids_Clade-Y_XX	Monothalamids_Clade-Y_XX_sp.
OTU_2124	769	2	769	0	0	0	0	0	0	0	0	0	0	0	0	267	502	0	0	0	0	0	0	0	0	0	0	0	0	0	0	0	0	YES	*	AAGGAATTGACGGAAGGGCACCACAAGAACGCGTGGAGCATGTGGCTTAATTTGACTCAACGCGGGAAATCTTACCGGGTCCGGACACACTGAGGATTGACAggtattattaatatttaatattaatttcggttaatattaaatattatgttaaatatGCTAGTCCTTTCATGATTATGTGATAGGTGGTGCATGGCCGTTCTTAGTTCGTGGAGTGATCTGTCTGCTTAATTGCGTTTCACTAAGGGCTTATTAAATTTACGTGTGTTGTGAGTACTTTGACCCCTACATTGAAATATATGTAGTGCGCGTCTTAGTTTGCTTCACTCACACAATTAAGTCCTGAAA	93.51	Eukaryota;Rhizaria;Foraminifera;Globothalamea;Textulariida;Textulariida_XX;Liebusella;Liebusella_goesi	FR754402.1.1057_U	Eukaryota	Rhizaria	Foraminifera	Globothalamea	Textulariida	Textulariida_XX	Liebusella	Liebusella_goesi
OTU_1	186158	28	764	838	184556	257	20	4	7	20	135	18	70	55	5	98	75	43	99	398	83	215	11562	19569	1616	14374	10183	16703	26556	26245	27943	7868	21937	YES	*	AAGGAATTGACGGAAGGGCACCACAAGAACGCGTGGAGCATGTGGCTTAATTTGACTCAACGCGGGAAATCTTACCGGGTCCGGACACACTGAGGATTGACAGGCAATATTGAAATTATTGCATTTATGCAGTATTTCATGTTAAATATGCTAGTCCTTTCATGATTATGTGATAGGTGGTGCATGGCCGTTCTTAGTTCGTGGAGTGATCTGTCTGCTTAATTGCGTTTCACTAAGGGCTTATTAATTACGTGTGTTGTAGGTACTTTGACCCCTATGTTGAAATATTACATAGTGCGTGTCTTAGTTTGCTTTTACTCACACAATTAAGTCCTGAAA	99.705	Eukaryota;Rhizaria;Foraminifera;Globothalamea;Textulariida;Trochamminidae;Trochammina;Trochammina_hadai	DQ408637.1.3475_U	Eukaryota	Rhizaria	Foraminifera	Globothalamea	Textulariida	Trochamminidae	Trochammina	Trochammina_hadai
OTU_198	762	12	762	0	0	5	7	23	130	70	41	110	19	234	1	60	62	0	0	0	0	0	0	0	0	0	0	0	0	0	0	0	0	YES	*	AAGGAATTGACGGAAGGGCACCACAAGACGCGTGGAGCATGTGGCTTAATTCGACTCAACGCGGGAAATCTTACCGGGTCCGGACGTGCTGAGGATTGACAGGTTTTGTGCATAATGTGTACACAACTATTATTAGTTGTTTACTACATTTTGTACTCAAAGATGCTAGTCCTTTCATGATTGTGCGATAGGTGGTGCATGGCCGTTCTTAGTTCGTGGAGTGATCTGTCTGCTTAATTGCGTTTCGCAAATGGCTGATAATAACGCTAATACTTGTGCGCCAATGCGTGTTCGCTTATATTTTATTGTATAAGTTTGTAGCACCATTGGATTTGTTCACTCGTATGGCGGGTCGGCCTGGAAA	85.754	Eukaryota;Rhizaria;Foraminifera;Monothalamids;Monothalamids_X;Monothalamids_XX;Crithionina;Crithionina_sp.	AJ307773.1.1085_U	Eukaryota	Rhizaria	Foraminifera	Monothalamids	Monothalamids_X	Monothalamids_XX	Crithionina	Crithionina_sp.
OTU_140	755	9	755	0	0	14	81	207	0	253	129	0	3	0	2	37	29	0	0	0	0	0	0	0	0	0	0	0	0	0	0	0	0	YES	*	AAGGAATTGACGGAAGGGCACCACAAGAACGCGTGGAGCATGTGGCTTAATTTGACTCAACGCGGGAAAACTTACCGGGTCCGGACACACTGAGGATTGACAGGCAATTTACAAATTATGCTAGTCCTTTCATGATTGTGTGATAGGTGGTGCATGGCCGTTCTTAGTTCGTGGAGTGATCTGTCTGCTTAATTGCGTTTCAGATAATAAATTTATGTAATATATAACACTATGTGTGTGTTACATAAAACAAATAATATGAAA	97.573	Eukaryota;Rhizaria;Foraminifera;Monothalamids;Monothalamids_Clade-Y;Monothalamids_Clade-Y_X;Monothalamids_Clade-Y_XX;Monothalamids_Clade-Y_XX_sp.	HE998686.1.2700_U	Eukaryota	Rhizaria	Foraminifera	Monothalamids	Monothalamids_Clade-Y	Monothalamids_Clade-Y_X	Monothalamids_Clade-Y_XX	Monothalamids_Clade-Y_XX_sp.
OTU_2247	755	9	755	0	0	0	6	4	2	3	8	6	10	713	3	0	0	0	0	0	0	0	0	0	0	0	0	0	0	0	0	0	0	YES	*	AAGGAATTGACGGAAGGGCACCACAAGAACGCGTGGAGCATGTGGCTTAATTTGACTCAACGCGGGAAATCTTACTGGGTCCGGACACATTGAGGATTGACAGGTTCAAAAATGCAAATTTAATTTGTGTTTTATTTAAATATGATAGTCCTTTCATTATTATGTGATAGGTGGTGCATGGCCGTTCTTAGTTCGTGGAGTGATCTGTCTGCTTAATTGCGTTACAAATCACAAATTGTTTTAGTTAACGTTGAAACAAATTTATTTTTGTTATCACACACACAACTAACAATTTATATATTAGTAA	92.609	Eukaryota;Rhizaria;Foraminifera;Tubothalamea;Miliolida;Rzehakinidae;Miliammina;Miliammina_sp.	FN396827.1.2780_U	Eukaryota	Rhizaria	Foraminifera	Tubothalamea	Miliolida	Rzehakinidae	Miliammina	Miliammina_sp.
OTU_1902	754	6	754	0	0	1	0	0	742	1	5	4	0	1	0	0	0	0	0	0	0	0	0	0	0	0	0	0	0	0	0	0	0	YES	*	AAGGAATTGACGGAAGGGCACCACAAGAACGCGTGGAGCATGTGGCTTAATTTGACTCAACGCGGGAAATCTTACCGGGTCCGGACACACTGAGGATTGACAGGCACTAAACTCTCACCTTGTGTGAGAAGTTACGTAAATATGCTAGTCCTTTCATGATTATGTGGTAGGTGGTGCATGGCCGTTCTTAGTTCGTGGAGTGATCTGTCTGCTTAATTGCGTTTCACTAAGGTTCTATTATCAATTATGCATGTTGTCAGCGCATTGACCCCTCGGCCTCTCACTCTCTCGCTATCGAGAGTATGAGATTCGCAGTGCGTGTGTCTTTGATTTCGCTTCGGCTCATGCGGTTAGGACCTGAAA	90.775	Eukaryota;Rhizaria;Foraminifera;Globothalamea;Rotaliida;Discorboidea;Rosalidae;Rosalina_sp.	DQ195588.1.1122_U	Eukaryota	Rhizaria	Foraminifera	Globothalamea	Rotaliida	Discorboidea	Rosalidae	Rosalina_sp.
OTU_167	748	11	748	0	0	52	37	67	71	294	46	19	6	14	0	76	66	0	0	0	0	0	0	0	0	0	0	0	0	0	0	0	0	YES	*	AAGGAATTGACGGAAGGGCACCACAAGAACGCGTGGAGCATGTGGCTTAATTTGACTCAACGCGGGAAATCTTACCGGGTCCGGACACACTGAGGATTGACAGGTTTCAGTCAGTGTAGCACTTTGCTTTGCTCTGTGCTCTCTGGCGATAAAGATGCTAGTCCTTTCATGATTGTGTGATAGGTGGTGCATGGCCGTTCTTAGTTCGTGGAGTGATCTGTCTGCTTAATTGCGTTTCACACAGGGCGTACTTTGGGTGCTTGGGACTGTGCTGACGCGCTTCGGTGCTGTCGCCGCCCTTGCCGCCCATAATTTGTCCCTGCAT	89.243	Eukaryota;Rhizaria;Foraminifera;Globothalamea;Rotaliida;Nummulitoidea;Nummulitidae;Operculina_complanata	AY804333.1.3299_U	Eukaryota	Rhizaria	Foraminifera	Globothalamea	Rotaliida	Nummulitoidea	Nummulitidae	Operculina_complanata
OTU_562	743	10	743	0	0	104	208	140	150	62	26	16	3	1	33	0	0	0	0	0	0	0	0	0	0	0	0	0	0	0	0	0	0	YES	*	AAGGAATTGACGGAAGGGCACCACAAGAACGCGTGGAGCATGTGGCTTAATTTGACTCAACGCGGGAAATCTTACCGGGTCCGGACACACTGAGGATTGACAGGCAATATCCATTCTTCTCTCTTACGAGTGTCAAGATTGGTGTCAAAGATGCTAGTCCTTTCATGATTATGTGATAGGTGGTGCATGGCCGTTCTTAGTTCGTGGAGTGATCTGTCTGCTTAATTGCGTTTCACTAAGGTTCTATTTATTATTATGCACGTTGTCAGCGCATTGACCCCTCGTTTCACTCTATTTCTTAATAGTTTGATTACGTAGCGCGTGTCTCTGATTTACGTCTGGCTCGTGTGTCTTAGGACCTGAAA	91.513	Eukaryota;Rhizaria;Foraminifera;Globothalamea;Rotaliida;Discorboidea;Rosalidae;Rosalina_sp.	FR839735.1.1094_U	Eukaryota	Rhizaria	Foraminifera	Globothalamea	Rotaliida	Discorboidea	Rosalidae	Rosalina_sp.
OTU_3687	738	12	738	0	0	1	35	10	7	12	9	25	5	241	382	9	2	0	0	0	0	0	0	0	0	0	0	0	0	0	0	0	0	YES	*	AAGGAATTGACGGAAGGGCACCACAAGAACGCGTGGAGCATGTGGCTTAATTTGACTCAACGCGGGAAATCTTACCGGGTCCGGACATACTGAGGATTGACAGGCGCTTGTAGTTAACTTCCCTCGGGAAGTTCTCTGCAGTAAATATGCTAGTCCTTTCATGATTGTGTGATAGGTGGTGCATGGCCGTTCTTAGTTCGTGGAGTGATCTGTCTGCTTAATTGCGTTTCACTAAGGACTCTTAAACGTCGCCTGTTGCGCGGCTTAATTTTGCCTTAATTGGTAATTTTAACGCTTTTGTGCACGGTGACTAAAGGGTCTTGAAG	93.776	Eukaryota;Rhizaria;Foraminifera;Monothalamids;Monothalamids_X;Monothalamids_XX;Vellaria;Vellaria_sp.	HE998684.1.3224_U	Eukaryota	Rhizaria	Foraminifera	Monothalamids	Monothalamids_X	Monothalamids_XX	Vellaria	Vellaria_sp.
OTU_159	737	12	737	0	0	1	9	4	13	3	7	33	22	119	6	342	178	0	0	0	0	0	0	0	0	0	0	0	0	0	0	0	0	YES	*	AAGGAATTGACGGAAGGGCACCACAAGAACGCGTGGAGCATGTGGCTTAATTTGACTCAACGCGGGAAATCTTACCGGGTCCGGACACACTGAGGATTGACAGGTATTATTAAAAAAATATATATACTTTCGGGTATTTTATATTTTTTTATGTTAAATATGCTAGTCCTTTCATGATTATGTGATAGGTGGTGCATGGCCGTTCTTAGTTCGTGGAGTGATCTGTCTGCTTAATTGCGTTTCACTAAGGGCTTATAAATTTACGTGTGTTGTGAGTACTTTGACCCCTATATTGAAATATATATAGTGCGCGTCTTAGTTTGCTTCACTCACACAATTAAGTCCTGAAA	93.294	Eukaryota;Rhizaria;Foraminifera;Globothalamea;Textulariida;Textulariida_XX;Liebusella;Liebusella_goesi	FR754402.1.1057_U	Eukaryota	Rhizaria	Foraminifera	Globothalamea	Textulariida	Textulariida_XX	Liebusella	Liebusella_goesi
OTU_2190	730	11	730	0	0	9	2	1	9	1	0	4	151	10	3	137	403	0	0	0	0	0	0	0	0	0	0	0	0	0	0	0	0	YES	*	AAGGAATTGACGGAAGGGCACCACAAGAACGCGTGGAGCATGTGGCTTAATTTGACTCAACGCGGGAAATCTTACCGGGTCCGGACACACTGAGGATTGACAGGCAATATCATTAATTTTCCTTCGGGTAATTAATGTGTTAAATATGCTAGTCCTTTCATGATTATGTGATAGGTGGTGCATGGCCGTTCTTAGTTCGTGGAGTGATCTGTCTGCTTAATTGCGTTTCACTAAGGGCCTATAAATTTACGTGTGTTGCGGCACTTTGACCCCTTATTTTTTAATAAGCGCGCGTCTTAGTTTGCTTAGCTCACACAATTAGGTCCTGAAA	94.675	Eukaryota;Rhizaria;Foraminifera;Globothalamea;Rotaliida;Clade-3;Pseudoparrellidae;Epistominella_exigua	FJ705897.1.3412_U	Eukaryota	Rhizaria	Foraminifera	Globothalamea	Rotaliida	Clade-3	Pseudoparrellidae	Epistominella_exigua
OTU_1724	729	10	729	0	0	3	481	3	10	207	8	12	3	1	1	0	0	0	0	0	0	0	0	0	0	0	0	0	0	0	0	0	0	YES	*	AAGGAATTGACGGAAGGGCACCACAAGAACGCGTGGAGCATGTGGCTTAATTTGACTCAACGCGGGGAAACTTACCGGGTCCGGACATACTGAGGATTGACAGGCGCTGGTAGCTAGTTTTTAACTAGCTGTCATAAATATGCTAGTCCTTTCATGATTGTGTGATAGGTGGTGCATGGCCGTTCTTAGTTCGTGGAGTGATCTGTCTGCTTAATTGCGTTTCAATTAAATTCAAGTTAGTTCACTAAACGGTGTGACCGTCTTCGGACGTTGTTCCCGTTATGGAACATTTTGAATGTGAAG	95.755	Eukaryota;Rhizaria;Foraminifera;Foraminifera_X;Foraminifera_XX;Foraminifera_XXX;Allogromida;Allogromida_sp.	EU213260.1.917_U	Eukaryota	Rhizaria	Foraminifera	Foraminifera_X	Foraminifera_XX	Foraminifera_XXX	Allogromida	Allogromida_sp.
OTU_3722	727	12	727	0	0	10	1	77	71	64	18	148	67	29	34	69	139	0	0	0	0	0	0	0	0	0	0	0	0	0	0	0	0	YES	*	AAGGAATTGACGGAAGGGCACCACAAGAACGCGTGGAGCATGTGGCTTAATTTGACTCAACGCGGGAAATCTTACCGGGTCCGGACACACTGAGGATTGACAGGCAGTTTTGATAAGTTCTTGTTTCGGCAAGTCTTATCTCATGAAAGATGCTAGTCCTTTCATGATTATGTGATAGGTGGTGCATGGCCGTTCTTAGTTCGTGGAGTGATCTGTCTGCTTAATTGCGTTTCATGTAGAGCCTATCTTTTACGTATGTTGCGGGCACTTTGACCCCACCTTTGGTGCGCGTTGTCTTAGTTTTGCTTTGCGCATGCATTTAGGCTCTGAAA	87.791	Eukaryota;Rhizaria;Foraminifera;Globothalamea;Rotaliida;Clade-3;Nonionidae;Cibicidoides_lobatulus	DQ408648.1.3628_U	Eukaryota	Rhizaria	Foraminifera	Globothalamea	Rotaliida	Clade-3	Nonionidae	Cibicidoides_lobatulus
OTU_1207	722	10	722	0	0	1	23	14	25	28	55	27	63	0	0	234	252	0	0	0	0	0	0	0	0	0	0	0	0	0	0	0	0	YES	*	AAGGAATTGACGGAAGGGCACCACAAGAACGCGTGGAGCATGTGGCTTAATTTGACTCAACGCGGGAAATCTTACCGGGTCCGGACACACTGAGGATTGACAGGCAGTTTTGATAAGTTTCACCTTCGGGTGTCTCTTATCTCATGAAAGATGCTAGTCCTTTCATGATTATGTGATAGGTGGTGCATGGCCGTTCTTAGTTCGTGGAGTGATCTGTCTGCTTAATTGCGTTTCATTAAGGGCCTATTCTTTACGTATGTTGCGGGCGCTTTGACCCCACCTTTCGGTGCGTGTTGTCTCTGCTGCTTTTGCTCATACATTTAGGCTCTGAAA	91.103	Eukaryota;Rhizaria;Foraminifera;Globothalamea;Rotaliida;Clade-3;Nonionidae;Cibicidoides_lobatulus	DQ408648.1.3628_U	Eukaryota	Rhizaria	Foraminifera	Globothalamea	Rotaliida	Clade-3	Nonionidae	Cibicidoides_lobatulus
OTU_3135	715	11	715	0	0	0	14	1	24	7	78	32	75	15	6	220	243	0	0	0	0	0	0	0	0	0	0	0	0	0	0	0	0	YES	*	AAGGAATTGACGGAAGGGCACCACAAGAACGCGTGGAGCATGTGGCTTAATTTGACTCAACGCGGGAAATCTTACCGGGTCCGGACACACTGAGGATTGACAGGCAGTTTTGATAAGTTTCACTTTCGGGTGTCTCTTATCTCATGAAAGATGCTAGTCCTTTCATGATTATGTGATAGGTGGTGCATGGCCGTTCTTAGTTCGTGGAGTGATCTGTCTGCTTAATTGCGTTTCATTAAGAGCCTATCTTTTACGTATGTCGCGGGCGCTTTGACCCCACCTTTCGGTGCGCGTTGTCTCAGCTGCTTTTGCGCATGCATTTAGGCTCTGAAA	90.681	Eukaryota;Rhizaria;Foraminifera;Globothalamea;Rotaliida;Clade-3;Nonionidae;Pullenia_subcarinata	DQ408656.1.3471_U	Eukaryota	Rhizaria	Foraminifera	Globothalamea	Rotaliida	Clade-3	Nonionidae	Pullenia_subcarinata
OTU_3057	694	12	694	0	0	5	97	30	75	215	42	25	20	7	1	105	72	0	0	0	0	0	0	0	0	0	0	0	0	0	0	0	0	YES	*	AAGGAATTGACGGAAGGGCACCACAAGACGCGTGGAGCATGTGGCTTAATTCGACTCAACGCGGGAAATCTTACCGGGTCCGGACGTGCTGAGGATTGACAGGTTTTGTGCATGTATATATGTTGTGTATACAACATTTATACTTGTACTCAAAGATGCTAGTCCTTTCATGATTGTGCGATAGGTGGTGCATGGCCGTTCTTAGTTCGTGGAGTGATCTGTCTGCTTAATTGCGTTTCGCAAATGGCCGGTCTTTACGCCAATACTTGTGCACCAATGCTTCGTTCGTCTCTAGGGATTTGTAGCGACATTGGGTTTGTACACTTGTATGGTAAACCGGCCTGGAAA	88.604	Eukaryota;Rhizaria;Foraminifera;Monothalamids;Monothalamids_X;Monothalamids_XX;Crithionina;Crithionina_sp.	AJ307773.1.1085_U	Eukaryota	Rhizaria	Foraminifera	Monothalamids	Monothalamids_X	Monothalamids_XX	Crithionina	Crithionina_sp.
OTU_2635	690	8	690	0	0	0	7	2	4	0	8	20	2	488	159	0	0	0	0	0	0	0	0	0	0	0	0	0	0	0	0	0	0	YES	*	AAGGAATTGACGGAAGGGCACCACAAGAACGCGTGGAGCATGTGGCTTAATTTGACTCAACGCGGGAAATCTTACCGGGTCCGGACACACTGAGGATTGACAGGCACTATTATGCTGATATGTCCTTTGTGGCTTTCAGCATATGTTAAATATGCTAGTCCTTTCATGATTATGTGATAGGTGGTGCATGGCCGTTCTTAGTTCGTGGAGTGATCTGTCTGCTTAATTGCGTTTCACTAAGGGTCCATATAATTATGTACGTTGCGGCGCTTTGACCCCTATGCATCTACTCATCGTTAGTAGTATGTTATAGCGCGAGTCTCTGTCAGCTTAGCTCGTGCGGTTGGATCCTGAAA	96.919	Eukaryota;Rhizaria;Foraminifera;Globothalamea;Rotaliida;Planorbulinidae;Planorbulinacea;Planorbulinella_sp.	DQ452687.1.3365_U	Eukaryota	Rhizaria	Foraminifera	Globothalamea	Rotaliida	Planorbulinidae	Planorbulinacea	Planorbulinella_sp.
OTU_685	689	12	689	0	0	19	17	27	1	1	24	18	47	11	1	65	458	0	0	0	0	0	0	0	0	0	0	0	0	0	0	0	0	YES	*	AAGGAATTGACGGAAGGGCACCACAAGAACGCGTGGAGCATGTGGCTTAATTTGACTCAACGCGGGAAATCTTACCGGGTCCGGACACACTGAGGATTGACAGGCAATATTGTGTTTGTGTTTTTTAACGCATCACATGTTAAATATGCTAGTCCTTTCATGATTATGTGATAGGTGGTGCATGGCCGTTCTTAGTTCGTGGAGTGATCTGTCTGCTTAATTGCGTTTCACTAAGGGCCTATAATAATACGCATGTTGTCTAACGCTTTGACCCCTCCATTTTTTATGGTGTGCGTGTCTTTGTTTGTTTAGCGCATGCAATTAGGTCCTGAAA	90.149	Eukaryota;Rhizaria;Foraminifera;Globothalamea;Rotaliida;Nummulitoidea;Nummulitidae;Operculinella_cumingii	AJ879136.1.3419_U	Eukaryota	Rhizaria	Foraminifera	Globothalamea	Rotaliida	Nummulitoidea	Nummulitidae	Operculinella_cumingii
OTU_3013	681	11	681	0	0	8	461	38	4	57	37	0	5	2	2	28	39	0	0	0	0	0	0	0	0	0	0	0	0	0	0	0	0	YES	*	AAGGAATTGACGGAAGGTCACCACAAGTGCGTGGAGCATGTGGCTTAATTCGACTCAACACGGAGAAACCTTACCAGGTCCGGACACTTAAAGGATTGACAGGAATTATACATGGTCGCTTCTTAGAAGCTTCCATTCAAATATGCTAGTCCTTTCATGATTATGTGATAGGTGGTGCATGGCCGTTCCCAGTTCGTGAAATGATTTGTCTGCTTAATTGCGTTTCTAAAATGAGAGAATGGGGATGAATAGTGATCAGTCAACTTCACTGACACTAGTCTCTGTTAGTTTCATGAAA	85.714	Eukaryota;Rhizaria;Foraminifera;Globothalamea;Rotaliida;Nummulitoidea;Nummulitidae;Operculinella_cumingii	AJ879136.1.3419_U	Eukaryota	Rhizaria	Foraminifera	Globothalamea	Rotaliida	Nummulitoidea	Nummulitidae	Operculinella_cumingii
OTU_2602	672	4	672	0	0	15	0	0	4	0	0	0	0	0	0	120	533	0	0	0	0	0	0	0	0	0	0	0	0	0	0	0	0	YES	*	AAGGAATTGACGGAAGGGCACCACAAGAACGCGTGGAGCATGTGGCTTAATTTGACTCAACGCGGGAAATCTTACCGGGTCCGGACACACTGAGGATTGACAGGTTTTTTCATATCTCGCTTCGGCGTAATATGTTTCAAATATGCTAGTCCTTTCATGATTATGTGATAGGTGGTGCATGGCCGTTCTTAGTTCGTGGAGTGATCTGTCTGCTTAATTGCGTTTCATTACGAATTTACGTTAAATGTATGTTTGTGAGATAGCATTGATCCCTCACTCTGTGAGCGTGTGTCTCTCTATCGCCATCACATCATGCTCAGTAAATTCTGAAA	89.474	Eukaryota;Rhizaria;Foraminifera;Globothalamea;Rotaliida;Glabratelloidea;Glabratellidae;Glabratella_milletti	AF194077.1.1021_U	Eukaryota	Rhizaria	Foraminifera	Globothalamea	Rotaliida	Glabratelloidea	Glabratellidae	Glabratella_milletti
OTU_1580	669	8	669	0	0	0	3	0	2	0	6	513	4	0	4	109	28	0	0	0	0	0	0	0	0	0	0	0	0	0	0	0	0	YES	*	AAGGAATTGACGGAAGGGCACCACAAGAACGCGTGGAGCATGTGGCTTAATTTGACTCAACGCGGGAAATCTTACCGGGTCCGGACACACTGAGGATTGACAGGCAATATTAGAAATGTTCGCATTTTTATGTTAAATATGCTAGTCCTTTCATGATTATGTGATAGGTGGTGCATGGCCGTTCTTAGTTCGTGGAGTGATCTGTCTGCTTAATTGCGTTTCACTAAGGGCTCATTAACACGTGTATTGCTTGGCGCTTTGACCCCTATGCTTCCTCTGGTTGCATATGGCTGTGTCTTAGTTGCTTTCGCATACGCGATTGGGTCCTGAAA	93.165	Eukaryota;Rhizaria;Foraminifera;Globothalamea;Rotaliida;Clade-3;Nonionidae;Cibicidoides_pachyderma	DQ408652.1.3409_U	Eukaryota	Rhizaria	Foraminifera	Globothalamea	Rotaliida	Clade-3	Nonionidae	Cibicidoides_pachyderma
OTU_3733	655	9	655	0	0	1	11	4	4	2	3	15	0	442	173	0	0	0	0	0	0	0	0	0	0	0	0	0	0	0	0	0	0	YES	*	AAGGAATTGACGGAAGGGCACCACAAGAACGCGTGGAGCATGTGGCTTAATTTGACTCAACGCGGGAAATCTTACCGGGTCCGGACACACTGAGGATTGACAGGCACTATTATTGTTGTATGTCCTTTGTGGCTACAGCAATATGTTAAATATGCTAGTCCTTTCATGATTATGTGATAGGTGGTGCATGGCCGTTCTTAGTTCGTGGAGTGATCTGTCTGCTTAATTGCGTTTCACTAAGGGTCCATATAATTATGTACGTTGCGGCGCTTTGACCCCTATGCATCTACTCATCGTTAGTAGTATGTTATAGCGCGAGTCTCTGTCAGCTTAGCTCGTGCGGTTGGATCCTGAAA	96.639	Eukaryota;Rhizaria;Foraminifera;Globothalamea;Rotaliida;Planorbulinidae;Planorbulinacea;Planorbulinella_sp.	DQ452687.1.3365_U	Eukaryota	Rhizaria	Foraminifera	Globothalamea	Rotaliida	Planorbulinidae	Planorbulinacea	Planorbulinella_sp.
OTU_182	652	11	652	0	0	12	21	160	83	17	119	1	0	1	7	168	63	0	0	0	0	0	0	0	0	0	0	0	0	0	0	0	0	YES	*	AAGGAATTGACGGAAGGGCACCACAAGAACGCGTGGAGCATGTGGCTTAATTTGACTCAACGCGGGAAATCTTACCGGGTCCGGACACACTGAGGATTGACAGGTGGTATCCAACTATCTATTTAGTTGGTGTTAAATATGCTAGTCCTTTCATGATTATGTGATAGGTGGTGCATGGCCGTTCTTAGTTCGTGGAGTGATCTGTCTGCTTAATTGCGTTTCACTGAAGGCCCATATTATAACGCATGTATTGCGGCGCTTTGACCCCTCATTAATTTGAGCGTTGTGTCTTAGTCTGCTTAGCAACATGCATTTGGGCCTTGAAA	94.19	Eukaryota;Rhizaria;Foraminifera;Globothalamea;Rotaliida;Calcarinoidea;Calcarinidae;Calcarina_defrancii	FM877704.1.2941_U	Eukaryota	Rhizaria	Foraminifera	Globothalamea	Rotaliida	Calcarinoidea	Calcarinidae	Calcarina_defrancii
OTU_122	646	10	646	0	0	0	24	9	8	244	1	5	86	0	2	162	105	0	0	0	0	0	0	0	0	0	0	0	0	0	0	0	0	YES	*	AAGGAATTGACGGAAGGGCACCACAAGAACGCGTGGAGCATGTGGCTTAATTTGACTCAACGCGGGAAATCTTACCGGGTCCGGACACACTGAGGATTGACAGGTTTCATCATGTTGTTCTCAACATGTGTTAAATATGCTAGTCCTTTCATGATTATGTGATAGGTGGTGCATGGCCGTTCTTAGTTCGTGGAGTGATCTGTCTGCTTAATTGCGTTTCGAAACGAATCTACATCAAAACGTATGTTTGTGTGATGGTTTGATCCCTCCTTTTGGAGTTGTGCGTCTTTCCATCGTAATCACATCGTACAAAGTGGATTCTGAAA	89.752	Eukaryota;Rhizaria;Foraminifera;Globothalamea;Rotaliida;Glabratelloidea;Glabratellidae;Angulodiscrobis_quadrangularis	AF194076.1.1013_U	Eukaryota	Rhizaria	Foraminifera	Globothalamea	Rotaliida	Glabratelloidea	Glabratellidae	Angulodiscrobis_quadrangularis
OTU_19	644	12	644	0	0	1	10	19	26	98	85	50	226	109	3	10	7	0	0	0	0	0	0	0	0	0	0	0	0	0	0	0	0	YES	*	AAGGAATTGACGGAAGGGCACCACAAGAACGCGTGGAGCATGTGGCTTAATTTGACTCAACGCGGGAAATCTTACCGGGTCCGGACACACTGAGGATTGACAGGCAGTTTTGATGGCACGTCTTCGGGCGTTGTTATCTCATGAAAGATGCTAGTCCTTTCATGATTATGTGATAGGTGGTGCATGGCCGTTCTTAGTTCGTGGAGTGATCTGTCTGCTTAATTGCGTTTCATTTAAGGGCTCATTCTTTACGTATGTTGCAAGCACTTTGACCCCCCTCTCTGAGGTGTGCGTTGTCTTAGTTTTGCTCTGCTCATACATTTGGGCTCTGAAA	87.5	Eukaryota;Rhizaria;Foraminifera;Globothalamea;Rotaliida;Clade-3;Nonionidae;Cibicidoides_pachyderma	DQ408652.1.3409_U	Eukaryota	Rhizaria	Foraminifera	Globothalamea	Rotaliida	Clade-3	Nonionidae	Cibicidoides_pachyderma
OTU_206	644	4	644	0	0	0	1	0	0	0	0	4	0	637	2	0	0	0	0	0	0	0	0	0	0	0	0	0	0	0	0	0	0	NO	NON-Forams OTUs	TGCCGTTGTAAACTTTGCACCCGCAGGTCCGCGCAGCACAGCGGGTGCGTTGTCTGCCTCACGCCGGGCGTGGGCAAGCTCGTCGCACGTTAGCTGCTTCTTCTTTTTCCTGAGGGCGAACAGCCGCACGCCTGACGCATAAGCTTCCGGTGGCGGCCTCTGCTTTATCCAGGAGCGGTCGGTGTCGTCCTCGAGATAGCGCAGCGTGGCCTGCCGACGATCGATGCATTCTGCCGAGTCGTCAACGCAGGTCATACCTGCGTAAGGGCGCCCAGTCGAAATGTTGGGTCCTGCACAGCCAAAAGGCGCGATAACGGGAAGCAACAGCGTTAGGAACAGTACGCGCCAGCCTCGGTCGTCGCCGAAAATCATCATTGCTCCCTTGTCCGCCCGCAGCAT…	N/A	N/A	N/A	N/A
OTU_2146	643	10	643	0	0	1	159	8	13	429	5	15	8	2	3	0	0	0	0	0	0	0	0	0	0	0	0	0	0	0	0	0	0	YES	*	AAGGAATTGACGGAAGGGCACCACAAGAACGCGTGGAGCATGTGGCTTAATTTGACTCAACGCGGGAAATCTTACCGGGTCCGGACACACTGAGGATTGACAGGCAATATCCATTATTATAATACTGGTGTCAAAGATGCTAGTCCTTTCATGATTATGTGATAGGTGGTGCATGGCCGTTCTTAGTTCGTGGAGTGATCTGTCTGCTTAATTGCGTTTCACTATGGTTCTATAATAAATACGTTGTCAGCGCATTGACCCCTCGTTTCGTTTATTCTCAACTGAGATTATTCGCATACGCAGCGCGTGTCTTTGATTACGTCTGGCTCGTACGGTTAGGACCTGAAA	93.724	Eukaryota;Rhizaria;Foraminifera;Globothalamea;Textulariida;Reophacidae;Reophax;Reophax_sp.	HE998675.1.3119_U	Eukaryota	Rhizaria	Foraminifera	Globothalamea	Textulariida	Reophacidae	Reophax	Reophax_sp.
OTU_2363	643	12	643	0	0	11	39	33	8	79	8	12	60	18	1	184	190	0	0	0	0	0	0	0	0	0	0	0	0	0	0	0	0	YES	*	AAGGAATTGACGGAAGGGCACCACAAGAACGCGTGGAGCATGTGGCTTAATTTGACTCAACGCGGGAAATCTTACCGGGTCCGGACACACTGAGGATTGACAGGTTTTAGTGTTCTTCTCTCTTCGGAGGGTTGGCACAATAAAGATGCTAGTCCTTTCATGATTGTGTGATAGGTGGTGCATGGCCGTTCTTAGTTCGTGGAGTGATCTGTCTGCTTAATTGCGATTCAACAGGTCGTTTAACATATTTGTTTTTGTTCTTGTTTGACGCTACCTCTTTGTGGGTGTGCTGTCGCAGCAATTCAAATATAAACTGTACCTGCAT	92.208	Eukaryota;Rhizaria;Foraminifera;Monothalamids;Monothalamids_X;Monothalamids_XX;Vellaria;Vellaria_sp.	HE998684.1.3224_U	Eukaryota	Rhizaria	Foraminifera	Monothalamids	Monothalamids_X	Monothalamids_XX	Vellaria	Vellaria_sp.
OTU_2891	642	10	642	0	0	1	10	554	38	7	5	18	6	2	0	1	0	0	0	0	0	0	0	0	0	0	0	0	0	0	0	0	0	YES	*	AAGGAATTGACGGAAGGGCACCACAAGAACGCGTGGAGCATGTGGCTTAATTTGACTCAACGCGGGAAATCTTACCGGGTCCGGACACACTGAGGATTGACAGGCAACTGATACAATTGTGATTTACAGTTCCTTCGGGGATTGTTTATCTCGTGTATTACAAAATATGCGAGTGCTTTCATGATTATGTGATAGGTGGTGCATGGCCGTTCTTAGTTCGTGGAGTGATCTGTCTGCTTAATTGCGTTTCATAACGAATAATTAAAAGTAGCGGGACTCTAATTGCGCTCTGCTGTTCGGTGTTTCGGCACTTTGAACGCAGCCTTTTAGTTGTTCCCGTTCAAAACATATTCGGAAA	89.655	Eukaryota;Rhizaria;Foraminifera;Globothalamea;Rotaliida;Serioidea;Uvigerinidae;Trifarina_earlandi	DQ408640.1.3571_U	Eukaryota	Rhizaria	Foraminifera	Globothalamea	Rotaliida	Serioidea	Uvigerinidae	Trifarina_earlandi
OTU_1941	638	10	638	0	0	2	1	4	6	9	3	8	135	464	6	0	0	0	0	0	0	0	0	0	0	0	0	0	0	0	0	0	0	YES	*	AAGGAATTGACGGAAGGGCACCACAAGAACGCGTGGAGCATGTGGCTTAATTTGACTCAACGCGGGAAATCTTACCGGGTCCGGACACACTGAGGATTGACAGGTTTTATCACGTACCTTCGGGTATCGTGTGCTAAATATGCTAGTCCTTTCATGATTATGTGATAGGTGGTGCATGGCCGTTCTTAGTTCGTGGAGTGATCTGTCTGCTTAATTGCGTTTCATATTAAATTTACGTTAAACGTATGTTTGCGTGATAGCGTTGATCCCTCCCTCTGGGAGTTGCGTGTCTTTTTATCGTCCTCGCATCATACTCTGTAAATTTTGAAA	88.272	Eukaryota;Rhizaria;Foraminifera;Globothalamea;Rotaliida;Glabratelloidea;Glabratellidae;Glabratella_milletti	AF194077.1.1021_U	Eukaryota	Rhizaria	Foraminifera	Globothalamea	Rotaliida	Glabratelloidea	Glabratellidae	Glabratella_milletti
OTU_3035	637	10	637	0	0	213	291	3	4	23	12	8	77	2	4	0	0	0	0	0	0	0	0	0	0	0	0	0	0	0	0	0	0	YES	*	AAGGAATTGACGGAAGGGCACCACAAGAACGCGTGGAGCATGTGGCTTAATTTGACTCAACGCGGGAAATCTTACCGGGTCCGGACACACTGAGGATTGACAGGTTTTATCCAGTTCTATAGCTTGCTATTGCTGGTGTCAAAAATGCTAGTCCTTTCATGATTATGTGATAGGTGGTGCATGGCCGTTCTTAGTTCGTGGAGTGATCTGTCTGCTTAATTGCGTTTCACTTTGAATCTACATGAAACGTATGTTTGTGAGATGGACTGATCCCTCCCACTCTCTGAGTGTTGTGAGTTGCGCGTCTTTCCATCGCCATCACATCATGCAACGTATGATTCTGAAA	91.429	Eukaryota;Rhizaria;Foraminifera;Globothalamea;Rotaliida;Glabratelloidea;Glabratellidae;Glabratellina_sp.	FJ705895.1.2890_U	Eukaryota	Rhizaria	Foraminifera	Globothalamea	Rotaliida	Glabratelloidea	Glabratellidae	Glabratellina_sp.
OTU_1982	634	12	634	0	0	1	54	82	27	83	63	9	60	81	4	74	96	0	0	0	0	0	0	0	0	0	0	0	0	0	0	0	0	YES	*	AAGGAATTGACGGAAGGGCACCACAAGAACGCGTGGAGCATGTGGCTTAATTTGACTCAACGCGGGGAAACTTACCGGGTCCGGACACACTGAGGATTGACAGGCGCTTACAGTTTGTGAAAGTTCGTTCGCGCGAGCTGAATCAACTGTAAACCAAAGATGCTAGCCCTTTCATGATTGTGTGATAGGTGGTGCATGGCCGTTCTTAGTTCGTGGAGTGATCTGTCTGCTTAATTGCGTTTCACTAAATGGAGTGAGTCACTTGCCTCCGGCTTCCCTTCATTGGGGTCGGCTGGCATAACTGACTTGTGACTCCAGAAG	86.957	Eukaryota;Rhizaria;Foraminifera;Globothalamea;Rotaliida;Rotalioidea;Elphidiidae;Elphidium_asklundi	KF042546.1.2882_U	Eukaryota	Rhizaria	Foraminifera	Globothalamea	Rotaliida	Rotalioidea	Elphidiidae	Elphidium_asklundi
OTU_2324	631	9	631	0	0	2	2	0	610	1	2	5	5	1	3	0	0	0	0	0	0	0	0	0	0	0	0	0	0	0	0	0	0	YES	*	AAGGAATTGACGGAAGGGCACCACAAGAACGCGTGGAGCATGTGGCTTAATTTGACTCAACGCGGGAAATCTTACCGGGTCCGGACACACTGAGGATTGACAGGTATTATTGTATTGATCACACCTTAGTGTGTGTATCTATACATGTTAAATATGCTAGTCCTTTCATGATTATGTGATAGGTGGTGCATGGCCGTTCTTAGTTCGTGGAGTGATCTGTCTGCTTAATTGCGTTTCACTAAGGGCCTATAAATTTACGTATGTTGCGGCGCTTTGACCCCTCTTAATTGAGCGCGTGTCTTTGTTTGCTTAGCACATACAATTAGGTCCTGAAA	99.104	Eukaryota;Rhizaria;Foraminifera;Globothalamea;Rotaliida;Nummulitoidea;Nummulitidae;Heterostegina_depressa	AJ879132.1.3413_U	Eukaryota	Rhizaria	Foraminifera	Globothalamea	Rotaliida	Nummulitoidea	Nummulitidae	Heterostegina_depressa
OTU_2201	628	11	628	0	0	0	2	5	8	11	63	9	373	144	3	4	6	0	0	0	0	0	0	0	0	0	0	0	0	0	0	0	0	YES	*	AAGGAATTGACGGAAGGGCACCACAAGAACGCGTGGAGCATGTGGCTTAATTTGACTCAACGCGGGAAATCTTACCGGGTCCGGACATACTGAGGATTGACAGGCGCTTGTAGTCTCTTTTCGAAGAGTCTGCAGTAAATATGCTAGTCCTTTCATGATTGTGTGATAGGTGGTGCATGGCCGTTCTTAGTTCGTGGAGTGATCTGTCTGCTTAATTGCGTTTCACTATGGACTCCTAAGTGTCGCCTGTTGCGCTTTGGCACATTTTTATGTGTGTTCTTTGTGCACGGTGACCAAGGGGTCTTGAAG	93.902	Eukaryota;Rhizaria;Foraminifera;Foraminifera_X;Foraminifera_XX;Foraminifera_XXX;Allogromida;Allogromida_sp.	EU213260.1.917_U	Eukaryota	Rhizaria	Foraminifera	Foraminifera_X	Foraminifera_XX	Foraminifera_XXX	Allogromida	Allogromida_sp.
OTU_3079	627	12	627	0	0	9	188	51	50	51	23	10	58	21	9	103	54	0	0	0	0	0	0	0	0	0	0	0	0	0	0	0	0	YES	*	AAGGAATTGACGGAAGGGCACCACAAGAACGCGTGGAGCATGTGGCTTAATTTGACTCAACGCGGGAAATCTTACCGGGTCCGGACACACTGAGGATTGACAGGCAATATTGTGCCGTGAATTTATTTGCGACACATGTTAAATATGCTAGTCCTTTCATGATTATGTGATAGGTGGTGCATGGCCGTTCTTAGTTCGTGGAGTGATCTGTCTGCTTAATTGCGTTTCACTAAGGGCCTATAACAATACGCATGTTGCTAGCGCTTTGACCCCTCCTTTTAGGTGCGCGTGTCTTTGTTCTGCTTATGCACATGCAATTAGGTCCTGAAA	91.867	Eukaryota;Rhizaria;Foraminifera;Globothalamea;Rotaliida;Nummulitoidea;Nummulitidae;Operculinella_cumingii	AJ879136.1.3419_U	Eukaryota	Rhizaria	Foraminifera	Globothalamea	Rotaliida	Nummulitoidea	Nummulitidae	Operculinella_cumingii
OTU_1135	625	5	625	0	0	0	10	0	0	1	1	30	0	583	0	0	0	0	0	0	0	0	0	0	0	0	0	0	0	0	0	0	0	NO	NON-Forams OTUs	TGCCGTTGTAAACTTTGCACCCGCAGGTCCACGCAGCACAGCGGGTGCGTTGTCTGCCTCGCGCCGGGCATGCGCAAGCTCGTCGCACGTTAGCTGCTTCCTCTTTTTCCTGAGGGCGAACAGCCGCACGCCTGACGCATAAGCTTCCGGTGGCGGCCTTTGCTTTATCCAGGAGCGGTCGGTTTCGTCCTCGAGATAGCGCAGCGTGGCCTGCCGACGATCGATGCATTCTGCCGAGTCGTCAACGCAGGTCATACCTGCGTAAGGGCGCCCGGTCGAAATATTGGGTCCTGCACAGCCCAAAGGCGCGATAACGGGAAGCAACAGCGTTAGGAACAGTACGCGCCAGCCTCGGTCGTCGCGGAAAATCATCATTGCTCCCTTGTCCGCCCGCAGCAT…	N/A	N/A	N/A	N/A
OTU_3611	623	11	623	0	0	2	41	4	6	551	4	7	4	1	2	1	0	0	0	0	0	0	0	0	0	0	0	0	0	0	0	0	0	YES	*	AAGGAATTGACGGAAGGGCACCACAAGAACGCGTGGAGCATGTGGCTTAATTTGACTCAACGCGGGAAATCTTACCGGGTCCGGACACACTGAGGATTGACAGGCGATATCCAATTCACTGTAGCTTTATGTTGCATGTGATTGGTGTTAAATATGCTAGTCCTTTCATGATTATGTGATAGGTGGTGCATGGCCGTTCTTAGTTCGTGGAGTGATCTGTCTGCTTAATTGCGTTTCACTAAGGGTCTATAAACCTATGCATGCTGTTGGAGCATTGACCCCTCGTCATTTATAATGGCGCAGCGTGTGTCTTTGATATCTCCCGCTCATGCGATTAGATCCTGAAA	93.281	Eukaryota;Rhizaria;Foraminifera;Globothalamea;Rotaliida;Clade-3;Pseudoparrellidae;Epistominella_vitrea	DQ408647.1.3463_U	Eukaryota	Rhizaria	Foraminifera	Globothalamea	Rotaliida	Clade-3	Pseudoparrellidae	Epistominella_vitrea
OTU_2935	622	12	622	0	0	19	17	105	22	175	18	5	34	1	1	130	95	0	0	0	0	0	0	0	0	0	0	0	0	0	0	0	0	YES	*	AAGGAATTGACGGAAAGACACCACAAGAACGCGTGGAGCATGTGGCTTAATTTGACTCAACGCGGGGAAACTTACCGGGTCCGGACACACTGAGGATTGACAGGCGCTTACCATGTGGTGAAGGGTTGCTTCGGCAGCTTCAGATCCGCTGGTAAACCAAAGATGCTAGCCCTTTCATGATTGTGTGATAGGTGGTGCATGGCCGTTCTTAGTTCGTGGAGTGATCTGTCTGCTTAATTGCGTTTCACTTAACATGGGGTGAGTCTGATTGCCACTGTGTTTTCCTTAATTGTGAGACCAGTGCGCATAATAGGCTTGAGACCCCAGAAG	86.561	Eukaryota;Rhizaria;Foraminifera;Monothalamids;Monothalamids_X;Lagynidae;Nemogullmia;Nemogullmia_sp.	HE998685.1.4215_U	Eukaryota	Rhizaria	Foraminifera	Monothalamids	Monothalamids_X	Lagynidae	Nemogullmia	Nemogullmia_sp.
OTU_2791	621	10	621	0	0	5	98	102	29	90	59	4	59	0	0	40	135	0	0	0	0	0	0	0	0	0	0	0	0	0	0	0	0	YES	*	AAGGAATTGACGGAAGGGCACCACAAGAACGCGTGGAGCATGTGGCTTAATTTGACTCAACACGGGAAATCTTACCGGGTCCGGACACACTGAGGATTGACAGGTTTTAGTGTTCTTCTCTCTTCGGAGGGTCGATCACAATAAAGATGCTAGTCCTTTCATGATTGTGTGATAGGTGGTGCATGGCCGTTCTTAGTTCGTGGAGTGATCTGTCTGCTTAATTGCGTTTCACACAAGGCGTTTAACGTATATGTTTTTGTTGGTTTGACGCCATCTTTCATAGGTGTTGCTGTCGCTACAATTCATATATAAACTGTCCTTGCAT	91.701	Eukaryota;Rhizaria;Foraminifera;Monothalamids;Monothalamids_X;Monothalamids_XX;Vellaria;Vellaria_sp.	HE998684.1.3224_U	Eukaryota	Rhizaria	Foraminifera	Monothalamids	Monothalamids_X	Monothalamids_XX	Vellaria	Vellaria_sp.
OTU_717	614	12	614	0	0	8	79	77	10	14	48	11	142	54	1	111	59	0	0	0	0	0	0	0	0	0	0	0	0	0	0	0	0	YES	*	AAGGAATTGACGGAAGGGCACCACAAGAACGCGTGGAGCATGTGGCTTAATTTGACTCAACGCGGGAAATCTTACCGGGTCCGGACACACTGAGGATTGACAGGCAGTTTTGATAAATTTCACTTTCGGGTGTTTTTTATCTCATGAAAGATGCTAGTCCTTTCATGATTATGTGATAGGTGGTGCATGGCCGTTCTTAGTTCGTGGAGTGATCTGTCTGCTTAATTGCGTTTCATTAAGGGCCTATGTTTAACGTATGTCGCAGGCGCTTTGACCCCGCCTTTCTTTAAAGGTGCGTGTTGTCTTAGTTGCTTTTTGCGCATACATTTAGGCTCTGAAA	86.705	Eukaryota;Rhizaria;Foraminifera;Globothalamea;Rotaliida;Clade-3;Nonionidae;Cibicidoides_refulgens	DQ195540.1.1990_U	Eukaryota	Rhizaria	Foraminifera	Globothalamea	Rotaliida	Clade-3	Nonionidae	Cibicidoides_refulgens
OTU_2780	612	11	612	0	0	1	1	6	1	88	4	2	1	2	0	344	162	0	0	0	0	0	0	0	0	0	0	0	0	0	0	0	0	YES	*	AAGGAATTGACGGAAAGGCACCACAAGAACGCGTGGAGCATGTGGCTTAATTTGACTCAACGCGGGGAAACTTACCAGGTCCGGACACACTGAGGATTGACAGGTGTTTACTTATGCTACGCTTATTTATTTAAGTGTTAGTATAAGTATAGCAAATATGCTAGTCCTTTCATGATTGTGTGATAGGTGGTGCATGGCCGTTCTTAGTTCGTGGAGTGATCTGTCTGCTTAATTGCGTTTCACTTATAAGAATGAAAGAGTCCCGCTATATTTATTGGTACGCCAATATTATGGCTTTAATGTGGATTTCTATAACATTCTGAAG	89.796	Eukaryota;Rhizaria;Foraminifera;Globothalamea;Rotaliida;Calcarinoidea;Calcarinidae;Pararotalia_nipponica	AJ508454.1.3168_U	Eukaryota	Rhizaria	Foraminifera	Globothalamea	Rotaliida	Calcarinoidea	Calcarinidae	Pararotalia_nipponica
OTU_2424	604	4	604	0	0	0	0	1	0	0	0	97	0	0	0	301	205	0	0	0	0	0	0	0	0	0	0	0	0	0	0	0	0	YES	*	AAGGAATTGACGGAAGGGCACCACAAGAACGCGTGGAGCATGTGGCTTAATTTGACTCAACGCGGGAAATCTTACCGGGTCCGGACACACTGAGGATTGACAGGCAATATTAATTTATGAGTTTACTCATATATTATGTTAAATATGCTAGTCCTTTCATGATTATGTGATAGGTGGTGCATGGCCGTTCTTAGTTCGTGGAGTGATCTGTCTGCTTAATTGCGTTTCACTAAGGGCCTATAAATTTACGTGTGTTGCGGCACTTTGACCCCTCTGTTTTCAGAGCGCGCGTCTTAGTTTGCTTAGCTCACACAATTAGGTCCTGAAA	94.848	Eukaryota;Rhizaria;Foraminifera;Globothalamea;Rotaliida;Clade-3;Nonionidae;Cibicidoides_pachyderma	DQ408652.1.3409_U	Eukaryota	Rhizaria	Foraminifera	Globothalamea	Rotaliida	Clade-3	Nonionidae	Cibicidoides_pachyderma
OTU_49	604	10	604	0	0	9	563	3	6	5	7	8	1	1	1	0	0	0	0	0	0	0	0	0	0	0	0	0	0	0	0	0	0	YES	*	AAGGAATTGACGGAAGGGCACCACAAGAACGCGTGGAGCATGTGGCTTAATTTGACTCAACGCGGGAAATCTTACCGGGTCCGGACACACTGAGGATTGACAGGCGTTTGTGGTTTGAGCTTTTCATCGGCTCGTCCTTTGGATAAGCTCTTTCCACTATAAATATGCTAGTCCTTTCATGATTGTGTGATAGGTGGTGCATGGCCGTTCTTAGTTCGTGGAGTGATCTGTCTGCTTAATTGCGTTTCACAAAGAACTCTTTAACTTTTACCTGCTGCGCGGCATTCGTTTGCTCTTTGAGCCGGTGTCTGTGCACGGTAAAGAAAAAGTTCTGAAG	92.966	Eukaryota;Rhizaria;Foraminifera;Monothalamids;Monothalamids_Clade-E;Monothalamids_Clade-E_X;Psammophaga;Psammophaga_sp.	FN995309.1.1005_U	Eukaryota	Rhizaria	Foraminifera	Monothalamids	Monothalamids_Clade-E	Monothalamids_Clade-E_X	Psammophaga	Psammophaga_sp.
OTU_3939	601	6	601	0	0	0	0	0	591	1	2	2	2	0	3	0	0	0	0	0	0	0	0	0	0	0	0	0	0	0	0	0	0	YES	*	AAGGAATTGACGGAAGGGCACCACAAGAACGCGTGGAGCATGTGGCTTAATTTGACTCAACGCGGGAAATCTTACCGGGTCCGGACACACTGAGGATTGACAGGTATTATCGTATCATTTAGGTGATTCGTGTTAAAAATGCTAGTCCTTTCATGATTATGTGATAGGTGGTGCATGGCCGTTCTTAGTTCGTGGAGTGATCTGTCTGCTTAATTGCGTTTCACTACGAATCCACGACCTTTTTACGTATGTTTGTGAGATGATTTGACCCCTTGCTACCAGAGTAAGTCGTGCGTCTCTTCATCACATTCACAGCATGCTTTGTGGATTCTGAAA	92.395	Eukaryota;Rhizaria;Foraminifera;Globothalamea;Rotaliida;Glabratelloidea;Glabratellidae;Glabratellina_sp.	FJ705895.1.2890_U	Eukaryota	Rhizaria	Foraminifera	Globothalamea	Rotaliida	Glabratelloidea	Glabratellidae	Glabratellina_sp.
OTU_3826	600	10	600	0	0	0	3	17	11	35	1	1	1	2	0	233	296	0	0	0	0	0	0	0	0	0	0	0	0	0	0	0	0	YES	*	AAGGAATTGACGGAAGGGCACCACAAGACGCGTGGAGCATGTGGCTTAATTCGACTCAACGCGGGAAATCTTACCGGGTCCGGACGTACTGAGGATTGACAGGTTTTGTGGTCGATAAttttttttATCGGCTCTTAAAGATGCTAGTCCTTTCATGATTGTGCGATAGGTGGTGCATGGCCGTTCTTAGTTCGTGGAGTGATCTGTCTGCTTAATTGCGTTTCGCAAAAGGTCATCTTCAACGCTTTCTGAGCACCTAAcgttttttgtgttcgcctctgtttgaacattcttattttttttcttgttccctttttttgtGGAATGAGAGAAGTAAGGGTGTTTTGGGGGTTTGAACGCCGTTGGGTTTTCTTCTTCAAGTCTCAGTTTAGCGTGTTG…	90.071	Eukaryota;Rhizaria;Foraminifera;Monothalamids;Monothalamids_X;Monothalamids_XX;Crithionina;Crithionina_granum	AJ317987.1.1261_U	Eukaryota	Rhizaria	Foraminifera	Monothalamids	Monothalamids_X	Monothalamids_XX	Crithionina	Crithionina_granum
OTU_3891	594	12	594	0	0	7	11	55	2	10	407	5	18	1	4	30	44	0	0	0	0	0	0	0	0	0	0	0	0	0	0	0	0	YES	*	AAGGAATTGACGGAAGGGCACCACAAGAACGCGTGGAGCATGTGGCTTAATTTGACTCAACGCGGGAAATCTTACCGGGTCCGGACACACTGAGGATTGACAGACAATATTGTGTTGTGCTTCTTAGCACTTCGCATGTTAAATATGCTAGTTCTTTCATGATTATGTGATAGGTGGTGCATGGCCGTTCTTAGTTCGTGGAGTGATCTGTCTGCTTAATTGCGTTTCACTAAGGGCCTATAATAATACGCATGTTTTTGTTGACACTTTGACCCCTCCTAACGGTGCGCGTGTCTTTGTTGTTCAACGCATGCAATTAGGTCCTGAAA	90.332	Eukaryota;Rhizaria;Foraminifera;Globothalamea;Rotaliida;Nummulitoidea;Nummulitidae;Operculinella_cumingii	AJ879136.1.3419_U	Eukaryota	Rhizaria	Foraminifera	Globothalamea	Rotaliida	Nummulitoidea	Nummulitidae	Operculinella_cumingii
OTU_3609	592	12	592	0	0	16	89	231	15	26	22	39	40	12	2	24	76	0	0	0	0	0	0	0	0	0	0	0	0	0	0	0	0	YES	*	AAGGAATTGACGGAAGGGCACCACAAGAACGCGTGGAGCATGTGGCTTAATTTGACTCAACGCGGGAAATCTTACCGGGTCCGGACACACTGAGGATTGACAGGCAGTTTTGATAGTCCTTCGGGTCTATCTCATGAAAGATGCTAGTCCTTTCATGATTATGTGATAGGTGGTGCATGGCCGTTCTTAGTTCGTGGAGTGATCTGTCTGCTTAATTGCGTTTCATTAAGAGCCTATTCTTTACGTATGTTAGCAGGTGCTTTGACCCCACCTTTTCGGTGCGCGTTGTCTCTGTATCTTGCGCATACACTTAGGCTCTGAAA	91.273	Eukaryota;Rhizaria;Foraminifera;Globothalamea;Rotaliida;Clade-3;Nonionidae;Pullenia_subcarinata	DQ408656.1.3471_U	Eukaryota	Rhizaria	Foraminifera	Globothalamea	Rotaliida	Clade-3	Nonionidae	Pullenia_subcarinata
OTU_2458	590	8	590	0	0	0	4	1	2	561	6	2	13	0	1	0	0	0	0	0	0	0	0	0	0	0	0	0	0	0	0	0	0	YES	*	AAGGAATTGACGGAAGGGCACCACAAGAACGCGTGGAGCATGTGGCTTAATTTGACTCAACGCGGGAAATCTTACCGGGTCCGGACACACTGAGGATTGACAGGCAATATCCATTGCAATTCAACTACGGTTGGTGCTCTGGTGTTAAAGATGCTAGTCCTTTCATGATTATGTGATAGGTGGTGCATGGCCGTTCTTAGTTCGTGGAGTGATCTGTCTGCTTAATTGCGTTTCACTAAGGTTCTATAATTTTATGTGCGTTGTCAGCGTGCACTGACCCCTCGTATCGTGTATTCGATACGCAGCGCGTGTCTCTTGCATTGTACTGTACTCGTACGATTAGAACCTGAAA	88.116	Eukaryota;Rhizaria;Foraminifera;Globothalamea;Rotaliida;Planorbulinidae;Planorbulinacea;Planorbulina_mediterranensis	DQ452709.1.1078_U	Eukaryota	Rhizaria	Foraminifera	Globothalamea	Rotaliida	Planorbulinidae	Planorbulinacea	Planorbulina_mediterranensis
OTU_284	590	11	590	0	0	0	6	5	10	2	14	83	323	69	52	17	9	0	0	0	0	0	0	0	0	0	0	0	0	0	0	0	0	YES	*	AAGGAATTGACGGAAGGTCACCACAAGCGCGTGGAGCATGTGGCTTAATTCGACTCAACACGGAGAAACCTTACCGGGTCCGGACACATTTGTAGGATTGACAGGTGttttttattcattttctcttttttttaagagattttGAAAAATCAAATATGCGAGTCCTTTCATGATTATGTGATAGGTGGTGCATGGCCGTTCTTAGTTCGTGGAGTGATCTGTCTGCTTAATTGCGTTTCATAAATAAAAGACGCAAAAAAATCGTTAACTAATTTATTAGTTTTTCGATATTGGTCTGAGAAA	88.085	Eukaryota;Rhizaria;Foraminifera;Monothalamids;Monothalamids_Clade-C4;Monothalamids_Clade-C4_X;Leptammina;Leptammina_flavofusca	FM209499.1.1136_U	Eukaryota	Rhizaria	Foraminifera	Monothalamids	Monothalamids_Clade-C4	Monothalamids_Clade-C4_X	Leptammina	Leptammina_flavofusca
OTU_148	588	11	588	0	0	43	127	0	64	121	19	30	28	1	2	38	115	0	0	0	0	0	0	0	0	0	0	0	0	0	0	0	0	YES	*	AAGGAATTGACGGAAGGGCACCACAAGAACGCGTGGAGCATGTGGCTTAATTTGACTCAACGCGGGAAATCTTACCGGGTCCGGACACACTGAGGATTGACAGGTATTATTAAAAAAATTATATTATCCTCGGGTAATTATAATTTTTTTATGTTAAATATGCTAGTCCTTTCATGATTATGTGATAGGTGGTGCATGGCCGTTCTTAGTTCGTGGAGTGATCTGTCTGCTTAATTGCGTTTCACTAAGGGCTTATTAAATTTACGTGTGTTGTGGGTACTTTGACCCCTATGTTGAAATATACATAGTGCGCGTCTTAGTTTGCTTCACTCACACAATTAAGTCCTGAAA	91.789	Eukaryota;Rhizaria;Foraminifera;Globothalamea;Textulariida;Spiroplectamminacea;Spiroplectammina;Spiroplectammina_sp.	AJ504689.1.1069_U	Eukaryota	Rhizaria	Foraminifera	Globothalamea	Textulariida	Spiroplectamminacea	Spiroplectammina	Spiroplectammina_sp.
OTU_373	583	8	583	0	0	0	3	3	5	2	560	7	0	1	2	0	0	0	0	0	0	0	0	0	0	0	0	0	0	0	0	0	0	YES	*	AAGGAATTGACGGAAGGGCACCACAAGAACGCGTGGAGCATGTGGCTTAATTTGACTCAACGCGGGAAATCTTACCGGGTCCGGACACACTGAGGATTGACAGGCAATATTAATATTAACTTCACACACTCACGTGTGTGTATGCTTAGTATTATGTCCAAATATGCTAGTCCTTTCATGATTATGTGATAGGTGGTGCATGGCCGTTCTTAGTTCGTGGAGTGATCTGTCTGCTTAATTGCGTTTCATCTAAGGACCTATACATTTACGTGTGTTGCAGTACTTTAAACTTTGACCCCACTTTACGTGCGCGTGTCTTAGCttttttttACTCGCTCGCACAATTAGGTCCTGAAA	88.95	Eukaryota;Rhizaria;Foraminifera;Globothalamea;Rotaliida;Clade-3;Nonionidae;Nonionella_labradorica	FJ705896.1.3785_U	Eukaryota	Rhizaria	Foraminifera	Globothalamea	Rotaliida	Clade-3	Nonionidae	Nonionella_labradorica
OTU_137	582	8	582	0	0	0	480	3	85	2	7	2	1	0	2	0	0	0	0	0	0	0	0	0	0	0	0	0	0	0	0	0	0	YES	*	AAGGAATTGACGGAAGCGCACCACAAGAACGCGTGGAGCATGTGGCTTAATTTGACTCAACGCGGGAAATCTTACCGGGTCCGGACACACTGAGGATTGACAGGTGTTTGCGAGTATTCTGCAAGCGTAGCCTTTTGGCTCTTCGCTTCAGTGCTCCATTTCAAATATGCTAGTCCTTTCATGATTGTGTGATAGGTGGTGCATGGCCGTTCTTAGTTCGTGGAGTGATCTGTCTGCTTAATTGCGTTTCACTAATGGCGGGTATCTGCGATTGCTTCGGCGTTGACCAAGCTTCGCTTCTTTAAGTGTTTGTTTGCGTCCGCTGTTGTTCAAAGCAGTGCTACGCCACGAAG	87.072	Eukaryota;Rhizaria;Foraminifera;Globothalamea;Rotaliida;Nummulitoidea;Nummulitidae;Planostegina_operculinoides	DQ440527.1.3473_U	Eukaryota	Rhizaria	Foraminifera	Globothalamea	Rotaliida	Nummulitoidea	Nummulitidae	Planostegina_operculinoides
OTU_522	580	12	580	0	0	6	384	9	4	29	14	7	6	2	3	55	61	0	0	0	0	0	0	0	0	0	0	0	0	0	0	0	0	YES	*	AAGGAATTGACGGAAAGACACCACAAGAACGCGTGGAGCATGTGGCTTAATTTGACTCAACGCGGGGAAACTTACCGGGTCCGGACACACTGAGGATTGACAGGCGCTTACAATCTGTGAAGGAGGGTTGGCTTCACGGCCTTCCCTTTCGGATCAGTTGTAAACCAAAGATGCTAGCCCTTTCATGATTGTGTGATAGGTGGTGCATGGCCGTTCTTAGTTCGTGGAGTGATCTGTCTGCTTAATTGCGTTTCACTTATAATGGAGTAAGTCATATGTCACTCGGTACCCTTTCACGAGGCGTCCAGTGTGCATAATTGACTTTAGTCTCCAGAAG	85.769	Eukaryota;Rhizaria;Foraminifera;Monothalamids;Monothalamids_X;Lagynidae;Nemogullmia;Nemogullmia_sp.	HE998685.1.4215_U	Eukaryota	Rhizaria	Foraminifera	Monothalamids	Monothalamids_X	Lagynidae	Nemogullmia	Nemogullmia_sp.
OTU_3257	577	12	577	0	0	18	75	24	31	50	18	4	2	68	13	204	70	0	0	0	0	0	0	0	0	0	0	0	0	0	0	0	0	YES	*	AAGGAATTGACGGAAGGGCACCACAAGAACGCGTGGAGCATGTGGCTTAATTTGACTCAACGCGGGAAATCTTACCGGGTCCGGACACACTGAGGATTGACAGGTTGTATCATGAGTGCTTGCACTCTTGTGTTAAATATGCTAGTCCTTTCATGATTATGTGATAGGTGGTGCATGGCCGTTCTTAGTTCGTGGAGTGATCTGTCTGCTTAATTGCGTTTCACTACGAATCTACATTTAAACGTACGCTTGTGAGGCAGCTTGATCCCTGCTCTCTGAGTAGTTGTGCGTCTCGCGGCCGTATTCGCATCGTACATCGTAGATTCTGAAA	92.308	Eukaryota;Rhizaria;Foraminifera;Globothalamea;Rotaliida;Glabratelloidea;Glabratellidae;Glabratellina_sp.	FJ705895.1.2890_U	Eukaryota	Rhizaria	Foraminifera	Globothalamea	Rotaliida	Glabratelloidea	Glabratellidae	Glabratellina_sp.
OTU_2347	575	7	575	0	0	0	30	1	434	0	2	0	1	106	1	0	0	0	0	0	0	0	0	0	0	0	0	0	0	0	0	0	0	YES	*	AAGGAATTGACGGAAGGGCACCACAAGAACGCGTGGAGCATGTGGCTTAATTTGACTCAACACAGGAAATCTTACCGGGTCCGGACACACTGAGGATTGACAGACAACCGAGTATTACTCATTGAGTGATACGAAAGAAGCTAGTTCTTTCATGATTATGTGATAGGTGGTGCATGGCCGTTCTTAGTTCGTGGAGTGATCTGTCTGCTTAATTGCGCGTTCACTCGGCTCTAACGTATTCTGATTACACACCTTCATTGGTGGTATGTTGAGTGCAGAGCCTGACG	93.548	Eukaryota;Rhizaria;Foraminifera;Globothalamea;Rotaliida;Rotalioidea;Elphidiidae;Elphidium_margaritaceum	KF042543.1.2211_U	Eukaryota	Rhizaria	Foraminifera	Globothalamea	Rotaliida	Rotalioidea	Elphidiidae	Elphidium_margaritaceum
OTU_4012	575	9	575	0	0	0	1	100	92	0	22	3	235	0	4	101	17	0	0	0	0	0	0	0	0	0	0	0	0	0	0	0	0	YES	*	AAGGAATTGACGGAAGGGCACCACAAGAACGCGTGGAGCATGTGGCTTAATTTGACTCAACGCGGGAAATCTTACCGGGTCCGGACACACTGAGGATTGACAGGCAATATCCAACTTCTCTTTCTAGAGTTGCTGGTGTTAAATATGCTAGTCCTTTCATGATTATGTGGTAGGTGGTGCATGGCCGTTCTTAGTTCGTGGAGTGATCTGTCTGCTTAATTGCGTTTCACTAAGGTTCTATATTACAATGTACGTTGTCAGCGCATTGACCCCTCGATTTCTCTTTTGATTTCGTAGCGTGTGTCTTTGTTTTTTGTCTGGCTCGTGCTGTTAGAACCTGAAA	93.64	Eukaryota;Rhizaria;Foraminifera;Globothalamea;Rotaliida;Discorboidea;Rosalidae;Rosalina_sp.	DQ408643.1.3402_U	Eukaryota	Rhizaria	Foraminifera	Globothalamea	Rotaliida	Discorboidea	Rosalidae	Rosalina_sp.
OTU_3323	574	8	574	0	0	534	3	11	12	3	7	1	3	0	0	0	0	0	0	0	0	0	0	0	0	0	0	0	0	0	0	0	0	YES	*	AAGGAATTGACGGAAGGGCACCACAAGAACGCGTGGAGCATGTGGCTTAATTTGACTCAACGCGGGAAATCTTACCAGGTCCAGACATATTGAGGATTGACAGGTGATCACTAATATAATATTTATATTATATTAGTACAAATATGATAGTCCTTTCATGATTATATGATAGGTGGTGCATGGCCGTTCTTAGTTCGTGGAGTGATCTGTCTGCTTAATTGCGTTTCATATAATATTAAATAATATTATTCATTATATTATTTTAAGTGTTCTGCCTTTTATAGGATTGTGAACCTTTTATAATATATGATAATATTATATTTAAAATGAAT	96.988	Eukaryota;Rhizaria;Foraminifera;Tubothalamea;Miliolida;Moliolidae;Quinqueloculina;Quinqueloculina_seminulum	HE998688.1.2728_U	Eukaryota	Rhizaria	Foraminifera	Tubothalamea	Miliolida	Moliolidae	Quinqueloculina	Quinqueloculina_seminulum
OTU_1320	571	5	571	0	0	0	0	0	26	0	0	0	0	5	2	415	123	0	0	0	0	0	0	0	0	0	0	0	0	0	0	0	0	YES	*	AAGGAATTGACGGAAGGGCACCACAAGAACGCGTGGAGCATGTGGCTTAATTTGACTCAACACGGGAAATCTTACCGGGTCCGGACACACTGAGGATTGACAGGCAGTTTTTGATATATTTTTGGTTCTCCCAAAAATATCTCATGAAAGATGCTAGTCCTTTCATGATTGCGTGATAGGTGGTGCATGGCCGTTCTTAGTTCGTGGAGTGATCTGTCTGCTTAATTGCGTTTCAGTCTGAGCTTATTTTTTACACGTATGATGTGTTCCTTAGACCCCACTGTTTTAAGTGCGCGCTGTCTCTGGTTCTCTATTCATACGTTTTAAGCTCTTGAAA	90.393	Eukaryota;Rhizaria;Foraminifera;Monothalamids;Monothalamids_X;Monothalamids_XX;Hippocrepina;Hippocrepina_indivisa	FR875142.1.966_U	Eukaryota	Rhizaria	Foraminifera	Monothalamids	Monothalamids_X	Monothalamids_XX	Hippocrepina	Hippocrepina_indivisa
OTU_3928	571	12	571	0	0	1	8	5	10	160	2	349	1	2	28	3	2	0	0	0	0	0	0	0	0	0	0	0	0	0	0	0	0	YES	*	AAGGAATTGACGGAAGGGCACCACAAGAACGCGTGGAGCATGTGGCTTAATTTGACTCAACGCGGGAAATCTTACCGGGTCCGGACACACTGAGGATTGACAGGCAATATTAATACGTATATACTTTGTGTATCGTATTATGTTAAATATGCTAGTCCTTTCATGATTATGTGATAGGTGGTGCATGGCCGTTCTTAGTTCGTGGAGTGATCTGTCTGCTTAATTGCGTTTCACTAAGGGCCTATAAATTTACGTGTGTTGCGGCACTTTGACCCCTTCTTCGAAGCGCGCGTCTTAGTTTGCTTTGCTCACACAATTAGGTCCTGAAA	93.529	Eukaryota;Rhizaria;Foraminifera;Globothalamea;Rotaliida;Clade-3;Nonionidae;Cibicidoides_lobatulus	DQ408648.1.3628_U	Eukaryota	Rhizaria	Foraminifera	Globothalamea	Rotaliida	Clade-3	Nonionidae	Cibicidoides_lobatulus
OTU_2391	563	10	563	0	0	2	71	147	143	63	33	66	1	0	0	20	17	0	0	0	0	0	0	0	0	0	0	0	0	0	0	0	0	YES	*	AAGGAATTGACGGAAGGGCACCACAAGAACGCGTGGAGCATGTGGCTTAATTTGACTCAACGCGGGAAATCTTACCAGGTCCAGACATACTGAGGATTGACAGGCGATTGCGATTTGCAATTCATTGCATTTCGCAGCAAATATGCTAGTCCTTTCATGATTGTGTGATAGGTGGTGCATGGCCGTTCTTAGTTCGTGGAGTGATCTGTCTGCTTAATTGCGTTTCACTATGGACCCTTACATGTCGCTTGTCGCGCGGGCTCTCGTTAGCCCTGTGCACGGTGACTAAAGGCGTCTTGAAG	91.63	Eukaryota;Rhizaria;Foraminifera;Tubothalamea;Miliolida;Soritidae;Marginopora;Marginopora_vertebralis	AJ842190.1.1684_U	Eukaryota	Rhizaria	Foraminifera	Tubothalamea	Miliolida	Soritidae	Marginopora	Marginopora_vertebralis
OTU_3146	563	11	563	0	0	16	66	41	3	88	53	4	207	0	2	27	56	0	0	0	0	0	0	0	0	0	0	0	0	0	0	0	0	YES	*	AAGGAATTGACGGAAGGGCACCACAAGAACGCGTGGAGCATGTGGCTTAATTTGACTCAACGCGGGAAATCTTACCGGGTCCGGACACACTGAGGATTGACAGGTTTTATCATATAAAGTCTCTTCGGAGCTTATATATGTGTCAAAAATGCTAGTCCTTTCATGATTATGTGATAGGTGGTGCATGGCCGTTCTTAGTTCGTGGAGTGATCTGTCTGCTTAATTGCGTTTCACTACGAATTCACATTAAACGTACGCTTGTGAGTTGCGACTGATCCCTCTTCGGAGCGTGCGTCTTTCCAACACAATCACTTCGTACTAAGTGAATTCTGAAA	93.671	Eukaryota;Rhizaria;Foraminifera;Globothalamea;Rotaliida;Nummulitoidea;Nummulitidae;Nummulites_venosus	AJ318226.1.3366_U	Eukaryota	Rhizaria	Foraminifera	Globothalamea	Rotaliida	Nummulitoidea	Nummulitidae	Nummulites_venosus
OTU_3734	556	2	556	0	0	0	0	0	0	0	0	0	0	0	0	412	144	0	0	0	0	0	0	0	0	0	0	0	0	0	0	0	0	YES	*	AAGGAATTGACGGAAGGGCACCACAAGAACGCGTGGAGCATGTGGCTTAATTTGACTCAACGCGGGAAATCTTACCGGGTCCGGACACACTGAGGATTGACAGGCAATATTAATATTTCGATATTATGTTAAATATGCTAGTCCTTTCATGATTATGTGATAGGTGGTGCATGGCCGTTCTTAGTTCGTGGAGTGATCTGTCTGCTTAATTGCGTTTCACTAAGGGCCTATACTTTTACGTGTGTTGCGGCGCTTTGACCCCTCATTTCTTATAATGAGCGAGCGTCTTAGTTTGCTTAGCTCACATAATTAGGTCCTGAAA	93.598	Eukaryota;Rhizaria;Foraminifera;Globothalamea;Rotaliida;Clade-3;Nonionidae;Cibicidoides_pachyderma	DQ408652.1.3409_U	Eukaryota	Rhizaria	Foraminifera	Globothalamea	Rotaliida	Clade-3	Nonionidae	Cibicidoides_pachyderma
OTU_2866	555	8	555	0	0	0	1	286	92	101	0	12	50	11	2	0	0	0	0	0	0	0	0	0	0	0	0	0	0	0	0	0	0	YES	*	AAGGAATTGACGGAAGGGCACCACAAGAACGCGTGGAGCATGTGGCTTAATTTGACTCAACGCGGGAAATCTTACCGGGTCCGGACACACTGAGGATTGACAGGCACTCTGGCCCATTGAAGCATTTCTTAATGCTTTCATATGGTGCCATATTAAATATGCTAGTCCTTTCATGATTATGTGATAGGTGGTGCATGGCCGTTCTTAGTTCGTGGAGTGATCTGTCTGCTTAATTGCGTTTCACTAAGGGTCCATATAATTTATGTACGTTGCGGCGCTTTGACCCCTATGTTGTTTTGTTATCGCTGTTCTGCAGTTGATACGCACATAGCGCGAGTCTCTGTCAGCTTAGCTCGTGCGATTGGATCCTGAAA	87.599	Eukaryota;Rhizaria;Foraminifera;Globothalamea;Rotaliida;Planorbulinidae;Planorbulinacea;Planorbulinella_sp.	DQ452687.1.3365_U	Eukaryota	Rhizaria	Foraminifera	Globothalamea	Rotaliida	Planorbulinidae	Planorbulinacea	Planorbulinella_sp.
OTU_3290	549	11	549	0	0	32	225	33	23	198	4	1	2	1	0	15	15	0	0	0	0	0	0	0	0	0	0	0	0	0	0	0	0	YES	*	AAGGAATTGACGGAAGGTCACCACAAGCGCGTGGAGCATGTGGCTTAATTCGACTCAACACGGAGAAATCTTACCGGGTCCGGACACATTTGCAGGATTGACAGgtttttatctttgagtttgttttcaaccttttttgtgttgttttCATTCTCATTGCAAATATGCTAGTCCTTTCATGATTATGTGATAGGTGGTGCATGGCCGTTCTTAGTTCGTGGTGTGAACTGTCTGCTTAATTGCGTTTCTCATAGAAACTACAAGGACTTGTGGTGAATGTGTATACCTTGCTTTGCAAGTGTTGCCATTCCCACTCGCTATTTCCTTCTTCTCGAAG	85.2	Eukaryota;Rhizaria;Foraminifera;Monothalamids;Monothalamids_X;Monothalamids_XX;Allogromiid;Allogromiid_sp.	HE998678.1.3828_U	Eukaryota	Rhizaria	Foraminifera	Monothalamids	Monothalamids_X	Monothalamids_XX	Allogromiid	Allogromiid_sp.
OTU_2846	542	8	542	0	0	0	4	0	2	4	3	6	502	15	6	0	0	0	0	0	0	0	0	0	0	0	0	0	0	0	0	0	0	YES	*	AAGGAATTGACGGAAGGGCACCACAAGAACGCGTGGAGCATGTGGCTTAATTTGACTCAACGCGGGAAATCTTACCGGGTCCGGACACACTGAGGATTGACAGGCAATATTAATAATGTATGCACTTTTGTGTACTGCGTTATTATGTTAAATATGCTAGTCCTTTCATGATTATGTGATAGGTGGTGCATGGCCGTTCTTAGTTCGTGGAGTGATCTGTCTGCTTAATTGCGTTTCACCAAGGATCTATACATTTACGTGTGTTGCGGCACTTTGACCCCTTTACAGTTACTTGTTTCTGTTAAAGCGTGTTGTCATAGTTTTTGCTTTGCTCGCACAATTAGGTCCTGAAA	89.014	Eukaryota;Rhizaria;Foraminifera;Globothalamea;Rotaliida;Clade-3;Nonionidae;Cibicidoides_lobatulus	DQ408650.1.3632_U	Eukaryota	Rhizaria	Foraminifera	Globothalamea	Rotaliida	Clade-3	Nonionidae	Cibicidoides_lobatulus
OTU_2113	540	8	540	0	0	0	4	1	0	10	2	11	3	507	2	0	0	0	0	0	0	0	0	0	0	0	0	0	0	0	0	0	0	YES	*	AAGGAATTGACGGAAGGGCACCACAAGAACGCGTGGAGCATGTGGCTTAATTTGACTCAACGCGGGAAATCTTACTGGGTCCGGACACATTGAGGATTGACAGGTTCAAAAATACAAATTCAATTTGTGTTTTATTTAAATATGATAGTCCTTTCATTATTATGTGATAGGTGGTGCATGGCCGTTCTTAGTTCGTGGAGTGATCTGTCTGCTTAATTGCGTTACAAATCACAAATTGTTTTAGTTAACGTTGAAACAAATTTATTTTGTTATCACACTGTACAACTAACAATTTATATATTAGTAA	93.043	Eukaryota;Rhizaria;Foraminifera;Tubothalamea;Miliolida;Rzehakinidae;Miliammina;Miliammina_sp.	FN396827.1.2780_U	Eukaryota	Rhizaria	Foraminifera	Tubothalamea	Miliolida	Rzehakinidae	Miliammina	Miliammina_sp.
OTU_2979	536	12	536	0	0	16	149	74	29	86	14	4	24	18	2	92	28	0	0	0	0	0	0	0	0	0	0	0	0	0	0	0	0	YES	*	AAGGAATTGACGGAAGGGCACCACAAGAACGCGTGGAGCATGTGGCTTAATTTGACTCAACGCGGGAAATCTTACCGGGTCCGGACACACTGAGGATTGACAGGTTTTAGTGGATTGCTACTTCGGTTGCATGACACAAGAAAGATGCTAGTCCTTTCATGATTGTGTGATAGGTGGTGCATGGCCGTTCTTAGTTCGTGGAGTGATCTGTCTGCTTAATTGCGTTTCACACAGGAAGTTTAACGTACACGTGAATGAGAACTGACGCGGCTTTCGGGCCTTGCTGTCGTTCCGTTTCGTGTATAAACTATTCCTGACT	92.672	Eukaryota;Rhizaria;Foraminifera;Globothalamea;Rotaliida;Nummulitoidea;Nummulitidae;Operculinella_cumingii	AJ879136.1.3419_U	Eukaryota	Rhizaria	Foraminifera	Globothalamea	Rotaliida	Nummulitoidea	Nummulitidae	Operculinella_cumingii
OTU_3622	532	6	532	0	0	0	2	0	2	0	1	522	3	0	2	0	0	0	0	0	0	0	0	0	0	0	0	0	0	0	0	0	0	YES	*	AAGGAATTGACGGAAGGGCACCACAAGAACGCGTGGAGCATGTGGCTTAATTTGACTCAACGCGGGAAATCTTACCGGGTCCGGACACACTGAGGATTGACAGGCAGTTTTGATAGCGTTACCTTCGGGTGCGCTATCTCATGAAAGATGCTAGTCCTTTCATGATTATGTGATAGGTGGTGCATGGCCGTTCTTAGTTCGTGGAGTGATCTGTCTGCTTAATTGCGTTTCATTAAGAGCCTATCTTCACGTATGCTGCAGGCACTTTGACCCCTCCTCTTTTAGAGGTGCGCGTGTCTTAGTTTTTGCTCTGCGCATATTTAGGCTCTGAAA	88.485	Eukaryota;Rhizaria;Foraminifera;Globothalamea;Rotaliida;Clade-3;Nonionidae;Cibicidoides_lobatulus	DQ408650.1.3632_U	Eukaryota	Rhizaria	Foraminifera	Globothalamea	Rotaliida	Clade-3	Nonionidae	Cibicidoides_lobatulus
OTU_922	530	11	530	0	0	1	13	1	26	50	0	10	2	1	5	326	95	0	0	0	0	0	0	0	0	0	0	0	0	0	0	0	0	YES	*	AAGGAATTGACGGAAGGGCACCACAAGAACGCGTGGAGCATGTGGCTTAATTTGACTCAACGCGGGAAATCTTACCGGGTCCGGACACACTGAGGATTGACAGGCAATATTAATGCTAATCATTATGTCTTCGGATGTAATTGATCTAGCATTATGTTAAATATGCTAGTCCTTTCATGATTATGTGATAGGTGGTGCATGGCCGTTCTTAGTTCGTGGAGTGATCTGTCTGCTTAATTGCGTTTCACTAAGGGCTTATAAATTACGTGTGTTGCAGGTACTTTGACCCCTAATCTGAAATATTGGTTAGTGCGTGTCTCAGTTTGCTTTGCTCGCACAATTAAGTCCTGAAA	95.238	Eukaryota;Rhizaria;Foraminifera;Globothalamea;Textulariida;Trochamminidae;Trochammina;Trochammina_sp.	X86095.1.3341_U	Eukaryota	Rhizaria	Foraminifera	Globothalamea	Textulariida	Trochamminidae	Trochammina	Trochammina_sp.
OTU_3659	529	11	529	0	0	1	118	32	35	19	51	4	122	0	1	66	80	0	0	0	0	0	0	0	0	0	0	0	0	0	0	0	0	YES	*	AAGGAATTGACGGAAGGGCACCACAAGAACGCGTGGAGCATGTGGCTTAATTTGACTCAACGCGGGAAATCTTACCGGGTCCGGACACACCGAGGATTGACAGGTTTACCAGCTACCTCTAAGTGCTTGCACTTCAGAGTAGCTTTCCAAAGATGCTAGTTCTTTCATGATTGTGTGATAGGTGGTGCATGGCCGTTCTTAGTTCGTGGAGTGATCTGTCTGCTTAATTGCGTTTCGCCAAGTGGCTACATTTCACGTGTGTCAGCGAACACTTTGACCCCACCCTCCGAGGTGAGAGCTGTCTCAGTCTGCATTCGCGCATACAACTTAGCTACTGAAA	86.316	Eukaryota;Rhizaria;Foraminifera;Globothalamea;Rotaliida;Nummulitoidea;Nummulitidae;Operculina_elegans	AJ879164.1.3399_U	Eukaryota	Rhizaria	Foraminifera	Globothalamea	Rotaliida	Nummulitoidea	Nummulitidae	Operculina_elegans
OTU_53	527	8	527	0	0	1	0	1	1	1	1	520	1	1	0	0	0	0	0	0	0	0	0	0	0	0	0	0	0	0	0	0	0	YES	*	AAGGAATTGACGGAAGGGCACCACAAGAACGCGTGGAGCATGTGGCTTAATTTGACTCAACGCGGGAAATCTTACCGGGTCCGGACACACTGAGGATTGACAGGCAGTTTTGATAGCGTTACCTTCGGGTGCGCTATCTCATGAAAGATGCTAGTCCTTTCATGATTATGTGATAGGTGGTGCATGGCCGTTCTTAGTTCGTGGAGTGATCTGTCTGCTTAATTGCGTTTCATTAAGAGCCTATCTTTACGTATGTTGCAGGCACTTTGACCCCTCCTCTTTTTGAGGTGCGCGTGTCTTAGTTTTTGCTCTGCGCATGCACTTAGGCTCTGAAA	88.439	Eukaryota;Rhizaria;Foraminifera;Globothalamea;Rotaliida;Clade-3;Nonionidae;Cibicidoides_lobatulus	DQ408650.1.3632_U	Eukaryota	Rhizaria	Foraminifera	Globothalamea	Rotaliida	Clade-3	Nonionidae	Cibicidoides_lobatulus
OTU_2946	526	11	526	0	0	0	5	6	7	41	13	145	58	186	2	21	42	0	0	0	0	0	0	0	0	0	0	0	0	0	0	0	0	YES	*	AAGGAATTGACGGAAAGACACCACAAGAACGCGTGGAGCATGTGGCTTAATTTGACTCAACGCGGGGAAACTTACCGGGTCCGGACACACTGAGGATTGACAGGCGCTTACCATGTGAGGCGGTAGCTTCGGCTATTCAAATCGCTGGTAAATCAAAGATGCTAGCCCTTTCATGATTGTGTGATAGGTGGTGCATGGCCGTTCTTAGTTCGTGGAGTGATCTGTCTGCTTAATTGCGTTTCACTTAATATGGGGTATGTCTCTGGTCATTGTTGTTCCATTTATTTGGACCAATGCGCCAGCAGACTAACTATCCCCAGAAG	87.449	Eukaryota;Rhizaria;Foraminifera;Monothalamids;Monothalamids_X;Lagynidae;Nemogullmia;Nemogullmia_sp.	HE998685.1.4215_U	Eukaryota	Rhizaria	Foraminifera	Monothalamids	Monothalamids_X	Lagynidae	Nemogullmia	Nemogullmia_sp.
OTU_9	521	12	521	0	0	5	17	16	3	20	11	26	65	130	3	136	89	0	0	0	0	0	0	0	0	0	0	0	0	0	0	0	0	YES	*	AAGGAATTGACGGAAGGGCACCACAAGAACGCGTGGAGCATGTGGCTTAATTTGACTCAACGCGGGAAATCTTACCGGGTCCGGACACACTGAGGATTGACAGGCAATATTGTGTTTACACATTTTATGTGTATCACATGTTAAATATGCTAGTCCTTTCATGATTATGTGATAGGTGGTGCATGGCCGTTCTTAGTTCGTGGAGTGATCTGTCTGCTTAATTGCGTTTCACTAAGGGCCTATAGCAATACGCATGTTGCTAGCACTTTGACCCCTCCGTTCTACGGTGCGCGTGTCTTTGTTTGTTTTAGCTCATGCAATTAGGTCCTGAAA	91.617	Eukaryota;Rhizaria;Foraminifera;Globothalamea;Rotaliida;Nummulitoidea;Nummulitidae;Nummulites_venosus	AJ318226.1.3366_U	Eukaryota	Rhizaria	Foraminifera	Globothalamea	Rotaliida	Nummulitoidea	Nummulitidae	Nummulites_venosus
OTU_960	517	12	517	0	0	2	65	23	16	74	26	32	17	11	1	140	110	0	0	0	0	0	0	0	0	0	0	0	0	0	0	0	0	YES	*	AAGGAATTGACGGAAGGGCACCACAAGAACGCGTGGAGCATGTGGCTTAATTTGACTCAACACGGGAAATCTTACCGGGTCCGGACACACTGAGGATTGACAGGCAGTTTTGATAAGTTCCCTTCGGGGTTCTTATCTCATGAAAGATGCTAGTCCTTTCATGATTATGTGATAGGTGGTGCATGGCCGTTCTTAGTTCGTGGAGTGATCTGTCTGCTTAATTGCGTTTCATTAAGGGCCTATTTTTTACGTACGTCGCGGGCACTTTGACCCCACCTCGGTGCGCGTTGTCTCAGTCGCTTTAGCGCGTGCATTTTAGGCTCTGAAA	89.355	Eukaryota;Rhizaria;Foraminifera;Globothalamea;Rotaliida;Clade-3;Stainforthiidae;Stainforthiidae_X_sp.	HQ867795.1.1632_U	Eukaryota	Rhizaria	Foraminifera	Globothalamea	Rotaliida	Clade-3	Stainforthiidae	Stainforthiidae_X_sp.
OTU_322	514	9	514	0	0	28	29	409	13	5	16	0	10	3	1	0	0	0	0	0	0	0	0	0	0	0	0	0	0	0	0	0	0	NO	NON-Forams OTUs	TACTGCTCGACAACGGAGTCCAGAACGCTGTGGTCGATCCGTCGCTCGCGTTCGTTTCCGCTTGTACCAATGGATCCAAAGACGCGATCGAAGAGATCCCTCGGTTTCTCTTGCATCGTCGCGGCGACCGTCCCATCCTCGTTGTAGCTGTGGACAAAGCGACTGACTCGACTTCGGCGAAAGAAAGTGCCGGCAACGAGTGTCGGAACAATCCCCGGTGGGAGTCCGTCGGGGTGATACTGTTTTCGAATCACCTGGTCGATGGATGGCCCGCCGGCTTTGGCTTCTCCATCGGGCGGTTCCGCCGTAAAGGAAGCCGACGCACCGTCAAAGTGCGCGTTGATGCCCGATTCGTC	N/A	N/A	N/A	N/A
OTU_3480	512	9	512	0	0	4	309	85	29	36	43	1	4	0	1	0	0	0	0	0	0	0	0	0	0	0	0	0	0	0	0	0	0	YES	*	AAGGAATTGACGGAAGGGCACCACAAGAACGCGTGGAGCATGTGGCTTAATTTGACTCAACGCGGGAAATCTTACCGGGTCCGGACACACTGAGGATTGACAGGTTTTATCCATATGCTTGCATATGGTGTCAAAAATGCTAGTCCTTTCATGATTATGTGATAGGTGGTGCATGGCCGTTCTTAGTTCGTGGAGTGATCTGTCTGCTTAATTGCGTTTCACTACGAATCTACATCAAACGTATGTTTGTGAGATGGTCTGATCCCTCCTGCCTTGTGCAGCGAGTTGCGCGTCTTTCCATCGCCATCACATCATACAACGTAGATTCTGAAA	93.789	Eukaryota;Rhizaria;Foraminifera;Globothalamea;Rotaliida;Glabratelloidea;Glabratellidae;Angulodiscrobis_quadrangularis	AF194076.1.1013_U	Eukaryota	Rhizaria	Foraminifera	Globothalamea	Rotaliida	Glabratelloidea	Glabratellidae	Angulodiscrobis_quadrangularis
OTU_372	512	11	512	0	0	1	16	0	8	3	6	38	312	100	9	5	14	0	0	0	0	0	0	0	0	0	0	0	0	0	0	0	0	YES	*	AAGGAATTGACGGAAGGGCACCACAAGAACGCGTGGAGCATGTGGCTTAATTTGACTCAACGCGGGAAATCTTACCGGGTCCGGACACACTGAGGATTGACAGGCAATATTACGACACACATACTCTTCTGAGTTGCGCGTCGTATGTTAAATATGCTAGTCCTTTCATGATTATGTGATAGGTGGTGCATGGCCGTTCTTAGTTCGTGGAGTGATCTGTCTGCTTAATTGCGTTTCACTAAGGAACTATATTACTATGCATGTTGTCAGCGCATTGACCCCTCGTTGGTTCACATACCTTTCACGGTTGTAACCAATGTTAGCGTGCGTCTTTGATTCTCGTCTGGCTCATGCGATTAGTTCCTGAAA	98.103	Eukaryota;Rhizaria;Foraminifera;Globothalamea;Rotaliida;Discorboidea;Rosalidae;Rosalina_sp.	DQ408643.1.3402_U	Eukaryota	Rhizaria	Foraminifera	Globothalamea	Rotaliida	Discorboidea	Rosalidae	Rosalina_sp.
OTU_3157	508	10	507	1	0	0	2	111	8	21	3	149	86	0	0	60	67	1	0	0	0	0	0	0	0	0	0	0	0	0	0	0	0	YES	*	AAGGAATTGACGGAAGGGCACCACAAGAACGCGTGGAGCATGTGGCTTAATTTGACTCAACACGAGAAATCTTACCGGGTCCGGACACACTGAGGATTGACAGGTATATTTACCATTCTTCGGAGTGGTAATGTTAAATATGCTAGTCCTTTCATGATTATGTGATAGGTGGTGCATGGCCGTTCTTAGTTCGTGGAGTGATCTGTCTGCTTAATTGCGTTTCACTAAGGGTTTATTCACAAAAGTATATTTTAAATTCTAAATCGACCCCTTTGTTAATTCATTGTGCGTGTCTTTTTGTTTTAATATACATTTTAAACCCTGAAA	94.937	Eukaryota;Rhizaria;Foraminifera;Globothalamea;Rotaliida;Nummulitoidea;Nummulitidae;Operculina_ammonoides	DQ440526.1.3401_U	Eukaryota	Rhizaria	Foraminifera	Globothalamea	Rotaliida	Nummulitoidea	Nummulitidae	Operculina_ammonoides
OTU_3224	507	9	507	0	0	81	184	64	6	1	19	146	4	0	2	0	0	0	0	0	0	0	0	0	0	0	0	0	0	0	0	0	0	YES	*	AAGGAATTGACGGAAGGGCACCACAAGAACGCGTGGAGCATGTGGCTTAATTTGACTCAACGCGGGAAATCTTACCGGGTCCGGACACACTGAGGATTGACAGGCAATATCCATTCTTCTCTCACGAGTTAGATTGGTGTCAAAGATGCTAGTCCTTTCATGATTATGTGATAGGTGGTGCATGGCCGTTCTTAGTTCGTGGAGTGATCTGTCTGCTTAATTGCGTTTCACTAAGGTTCTATAATTCTTATGCACGTTGTCAGCGCATTGACCCCTCGTTTCACTCTATTTCTATAGTTTGATTACGTAGCGCGTGTCTCTGATTTACGTCTGGCTCGTGTGTCTTAGGACCTGAAA	92.254	Eukaryota;Rhizaria;Foraminifera;Globothalamea;Rotaliida;Discorboidea;Rosalidae;Rosalina_sp.	DQ408643.1.3402_U	Eukaryota	Rhizaria	Foraminifera	Globothalamea	Rotaliida	Discorboidea	Rosalidae	Rosalina_sp.
OTU_3046	503	2	503	0	0	0	0	0	0	0	0	0	0	0	0	78	425	0	0	0	0	0	0	0	0	0	0	0	0	0	0	0	0	YES	*	AAGGAATTGACGGAAGGGCACCACAAGAACGCGTGGAGCATGTGGCTTAATTTGACTCAACGCGGGAAATCTTACCGGGTCCGGACACACTGAGGATTGACAGGCAATTTTGATAGCGCTTGCGTTATCTCATGAAAGATGCTAGTCCTTTCATGATTATGTGATAGGTGGTGCATGGCCGTTCTTAGTTCGTGGAGTGATCTGTCTGCTTAATTGCGTTTCATTAAGAGCCCTCTTTTACGTATTCCAGTCTCTTTGACCCCGCCTTTCGGTGTGTGTCGTCTTAGATGATCTGTGTTTACATGTGGGCTCTGAAA	90.545	Eukaryota;Rhizaria;Foraminifera;Globothalamea;Rotaliida;Clade-3;Nonionidae;Pullenia_subcarinata	DQ408656.1.3471_U	Eukaryota	Rhizaria	Foraminifera	Globothalamea	Rotaliida	Clade-3	Nonionidae	Pullenia_subcarinata
OTU_1133	500	2	500	0	0	0	0	0	0	0	0	17	0	483	0	0	0	0	0	0	0	0	0	0	0	0	0	0	0	0	0	0	0	NO	NON-Forams OTUs	TGCCGTTGTAAACTTTGCACCCGCAGGTCCGCGCAGCACAGCGGGTGCATTGTCTGCCTCGCGTCGGGCGTGCGCAAGCTCTTCGCACGTTAGCTGCTTTTTCTTTTTCCTGAGGGCGAACAGCCGCACGCCTGACGCATAAGCTTCCGGTGGCGGCCTCTGCTTTATCCAGGAGCGGTCGGTATCGTCCTCCAGATAGCGCAGCGTGGCCTGTCGACGATCGATGCACTCTGCCGAGTCGTCAACGCAGGTCATACCGGCGTAAGGGCGCCCGGTCGAAATATTGGGTCCTGCACAGCCAACAGGCGCGATAACGGGAAGCAACAGCGTTAGGAACAGTACGCGCCAGCCTCGGTCGTCGCCGAAAATCATCATTGCTCCCTTGTCCGCCCGCAGCAT…	N/A	N/A	N/A	N/A
OTU_3424	499	10	499	0	0	3	323	122	5	4	21	10	7	3	1	0	0	0	0	0	0	0	0	0	0	0	0	0	0	0	0	0	0	YES	*	AAGGAATTGACGGAAGGGCACCACAAGAACGCGTGGAGCATGTGGCTTAATTTGACTCAACGCGGGAAATCTTACCGGGTCCGGACATACTGAGGATTGACAGGCGCTTGTAGGTTTCCTTAGCTTCGGTTAAGGAGCCTGCAGTAAATATGATAGTCCTTTCATGATTGTGTGATAGGTGGTGCATGGCCGTTCTTAGTTCGTGGAGTGATCTGTCTGCTTAATTGCGTTTCACTAAAGACCTTAAACGTCGCCTGTTGCGGACGCGCACTCTTCACTGAGTGTGTCGTTATGCACGGTGACTAAAGCGTCTTGAAG	89.961	Eukaryota;Rhizaria;Foraminifera;Monothalamids;Monothalamids_Clade-E;Monothalamids_Clade-E_X;Psammophaga;Psammophaga_sp.	AJ307753.1.1021_U	Eukaryota	Rhizaria	Foraminifera	Monothalamids	Monothalamids_Clade-E	Monothalamids_Clade-E_X	Psammophaga	Psammophaga_sp.
OTU_712	493	9	493	0	0	1	5	146	215	75	15	18	8	0	10	0	0	0	0	0	0	0	0	0	0	0	0	0	0	0	0	0	0	YES	*	AAGGAATTGACGGAAGGGCACCACAAGAACGCGTGGAGCATGTGGCTTAATTTGACTCAACGCGGGAAATCTTACCGGGTCCGGACACACTGAGGATTGACAGGCAATTTTAGAAACGCTTGCGTTTTTATGTTAAATATGCTAGTCCTTTCATGATTATGTGATAGGTGGTGCATGGCCGTTCTTAGTTCGTGGAGTGATCTGTCTGCTTAATTGCGTTTCACTAAGGGCTCATTAACACGTGTATCGCTTGGCGCTTTGACCCCTATGCTTCCTCTGGTTGCATACGGCTGTGTCTCAGTTGCTTTTGCGTACACAATTGAGTCCTGAAA	92.647	Eukaryota;Rhizaria;Foraminifera;Globothalamea;Rotaliida;Clade-3;Stainforthiidae;Stainforthia_fusiformis	HE998670.1.3470_U	Eukaryota	Rhizaria	Foraminifera	Globothalamea	Rotaliida	Clade-3	Stainforthiidae	Stainforthia_fusiformis
OTU_2007	492	10	492	0	0	2	13	94	42	18	32	123	17	106	45	0	0	0	0	0	0	0	0	0	0	0	0	0	0	0	0	0	0	YES	*	AAGGAATTGACGGAAGGGCACCACAAGAACGCGTGGAGCATGTGGCTTAATTTGACTCAACGCGGGAAATCTTACCGGGTCCGGACACACTGAGGATTGACAGGCAAAAGATACAAGTTTTTAACTTGCATTGTAAAATATGTGAGTCCTTTCATGATTATGTGATAGGTGGTGCATGGCCGTTCTTAGTTCGTGGAGTGATCTGTCTGCTTAATTGCGTTTCATAACGATTTAAAATACTGTGTTTTTACGTTTGCTGTTCATCTGACTACGGTTGGATTCGAACGCACGTAACATAGTTAAAAACAATCGGAAA	91.411	Eukaryota;Rhizaria;Foraminifera;Globothalamea;Rotaliida;Rotaliida_X;Rotaliida_XX;Rotaliida_XX_sp.	HQ867754.1.1596_U	Eukaryota	Rhizaria	Foraminifera	Globothalamea	Rotaliida	Rotaliida_X	Rotaliida_XX	Rotaliida_XX_sp.
OTU_2353	488	10	488	0	0	2	29	133	41	118	12	11	33	0	0	83	26	0	0	0	0	0	0	0	0	0	0	0	0	0	0	0	0	YES	*	AAGGAATTGACGGAAGGGCACCACAAGAACGCGTGGAGCATGTGGCTTAATTTGACTCAACGCGGGAAATCTTACCGGGTCCGGACATACTGAGGATTGACAGGCGCTTGTAGTTCTCCTTCGGGAGATCTGCAGTAAATATGCTAGTCCTTTCATGATTGTGTGATAGGTGGTGCATGGCCGTTCTTAGTTCGTGGAGTGATCTGTCTGCTTAATTGCGTTTCACTAAGGACTTTTAAGTGTCGCCTGTTGCGCTTTGCTTTTCTTAAAGTATCGTGCACGGTGACCGTAAAGTCTTGAAG	93.469	Eukaryota;Rhizaria;Foraminifera;Monothalamids;Monothalamids_X;Monothalamids_XX;Vellaria;Vellaria_sp.	HE998684.1.3224_U	Eukaryota	Rhizaria	Foraminifera	Monothalamids	Monothalamids_X	Monothalamids_XX	Vellaria	Vellaria_sp.
OTU_3190	485	11	485	0	0	22	212	9	15	62	12	28	18	1	0	70	36	0	0	0	0	0	0	0	0	0	0	0	0	0	0	0	0	YES	*	AAGGAATTGACGGAAGGGCACCACAAGAACGCGTGGAGCATGTGGCTTAATTTGACTCAACGCGGGAAATCTTACCGGGTCCGGACACACTGAGGATTGACAGGTTTTATCATAGCTGCTTCGGCAGTTTATGTGTCAAAAATGCTAGTCCTTTCATGATTATGTGATAGGTGGTGCATGGCCGTTCTTAGTTCGTGGAGTGATCTGTCTGCTTAATTGCGTTTCACTACGAATTTACATTCAATGTACGTTTGTGAGCTACGTCTGATCCCTCACTTCGGTGAGCGCGCGTCTTTCTAGCACCATCACATCGTGCTTCGTAAATTCTGAAA	93.116	Eukaryota;Rhizaria;Foraminifera;Globothalamea;Rotaliida;Glabratelloidea;Glabratellidae;Glabratellina_sp.	FJ705895.1.2890_U	Eukaryota	Rhizaria	Foraminifera	Globothalamea	Rotaliida	Glabratelloidea	Glabratellidae	Glabratellina_sp.
OTU_3775	478	10	478	0	0	13	119	45	40	131	34	3	3	0	0	66	24	0	0	0	0	0	0	0	0	0	0	0	0	0	0	0	0	YES	*	AAGGAATTGACGGAAGGGCACCACAAGAACGCGTGGAGCATGTGGCTTAATTTGACTCAACGCGGGAAATCTTACCGGGTCCGGACACACTGAGGATTGACAGGTTTCAGTCAGTTTGTTGACATGCTCGCATGTCTTCTCTGGCGATAAAGATGCTAGTCCTTTCATGATTGTGTGATAGGTGGTGCATGGCCGTTCTTAGTTCGTGGAGTGATCTGTCTGCTTAATTGCGTTTCACACAGGGCGTACTTTGGGTGCTTGGGACTTGTGCTGACGCGCTTCGGCGCCGTCGCCGCCCTTGCCGCCCATAATTTGTCCCTGCAT	89.474	Eukaryota;Rhizaria;Foraminifera;Globothalamea;Rotaliida;Nummulitoidea;Nummulitidae;Operculina_elegans	AJ879164.1.3399_U	Eukaryota	Rhizaria	Foraminifera	Globothalamea	Rotaliida	Nummulitoidea	Nummulitidae	Operculina_elegans
OTU_934	478	12	478	0	0	1	1	2	346	3	2	46	2	13	21	14	27	0	0	0	0	0	0	0	0	0	0	0	0	0	0	0	0	YES	*	AAGGAATTGACGGAAGGGCACCACAAGAACGCGTGGAGCATGTGGCTTAATTTGACTCAACGCGGGAAATCTTACCGGGTCCGGACACACTGAGGATTGACAGGCAATATTAGTGCGGTTTACTCCGTCACTATGTTAAATATGCTAGTCCTTTCATGATTATGTGATAGGTGGTGCATGGCCGTTCTTAGTTCGTGGAGTGATCTGTCTGCTTAATTGCGTTTCACTAAGGGCCTATATATTTACGTGTGTTGCGACACTTTGACCCCTCTCTGAGCGCGCGTCTTAGTTTGTTTAGCTCGCACAATTAGGTCCTGAAA	93.558	Eukaryota;Rhizaria;Foraminifera;Globothalamea;Rotaliida;Clade-3;Nonionidae;Pullenia_subcarinata	DQ408656.1.3471_U	Eukaryota	Rhizaria	Foraminifera	Globothalamea	Rotaliida	Clade-3	Nonionidae	Pullenia_subcarinata
OTU_2048	477	9	477	0	0	7	433	11	4	5	2	6	5	0	4	0	0	0	0	0	0	0	0	0	0	0	0	0	0	0	0	0	0	YES	*	AAGGAATTGACGGAAGGGCACCACAAGAACGCGTGGAGCATGTGGCTTAATTTGACTCAACGCGGGAAATCTTACCGGGTCCGGACACACTGAGGATTGACAGGCGCTTGCATAGCGTGCAGTTTCCTCTTCCAAAGGGGTTCTGCACGCACAATGCTTTCAAATATGCTAGTCCTTTCATGATTGTGTGATAGGTGGTGCATGGCCGTTCTTAGTTCGTGGAGTGATCTGTCTGCTTAATTGCGTTTCACAAGGGACTTGCATGGCATACGTTGGGGCATGGTGCCCTCCTGCCGCTGCCCCTGACGGGGCCGGGGGAGTGCTGCGCCTGTCTTTCAATAGCCAACAGTCCCGAAG	93.143	Eukaryota;Rhizaria;Foraminifera;Monothalamids;Monothalamids_X;Lagynidae;Nemogullmia;Nemogullmia_sp.	AY452788.1.960_U	Eukaryota	Rhizaria	Foraminifera	Monothalamids	Monothalamids_X	Lagynidae	Nemogullmia	Nemogullmia_sp.
OTU_329	477	10	477	0	0	7	156	39	17	32	3	0	4	0	1	72	146	0	0	0	0	0	0	0	0	0	0	0	0	0	0	0	0	YES	*	AAGGAATTGACGGAAGGGCACCACAAGAACGCGTGGAGCATGTGGCTTAATTTGACTCAACGCGGGAAATCTTACCGGGTCCGGACACACTGAGGATTGACAGGCAGTTTTGATAAGTTCTCCTTCGGGTGGCTTATCTCATGAAAGATGCTAGTCCTTTCATGATTATGTGATAGGTGGTGCATGGCCGTTCTTAGTTCGTGGAGTGATCTGTCTGCTTAATTGCGTTTCATTAAGGGCCTATTCTTTACGTATGCTGCAGGCGCTTGGACCCCACACTTTTTTTGTGTGCGCGCTGTCTTAGTTTTTGCTTTTGCACATACATTTAGGCTCTGAAA	88.047	Eukaryota;Rhizaria;Foraminifera;Globothalamea;Rotaliida;Clade-3;Nonionidae;Cibicidoides_lobatulus	DQ408648.1.3628_U	Eukaryota	Rhizaria	Foraminifera	Globothalamea	Rotaliida	Clade-3	Nonionidae	Cibicidoides_lobatulus
OTU_3605	474	11	474	0	0	16	72	5	2	335	21	2	12	2	0	4	3	0	0	0	0	0	0	0	0	0	0	0	0	0	0	0	0	YES	*	AAGGAATTGACGGAAGGGCACCACAAGAACGCGTGGAGCATGTGGCTTAATTTGACTCAACGCGGGAAATCTTACCAGGTCCGAACATACTGAGGATTGACAGGTTCTTATAAATTTTTTTAAAAAATTTATATCAAATATGCTAGTCCTTTCATGATTGTGTGATAGGTGGTGCATGGCCGTTCTTAGTTCGTGGAGTGATCTGTCTGCTTAATTGCGTTTCACAAAAATATGGGTTGATAGCGGGTATCCAGTCCGCACACAAAGTTTGTTGCTTTTTATGTTTTTTTAAACTAATTAGCACCTTTGTTGTTGCGCTGTATCCGTAGAATTTAACCCTGAAG	92.92	Eukaryota;Rhizaria;Foraminifera;Globothalamea;Textulariida;Reophacidae;Reophax;Reophax_sp.	HE998675.1.3119_U	Eukaryota	Rhizaria	Foraminifera	Globothalamea	Textulariida	Reophacidae	Reophax	Reophax_sp.
OTU_3627	474	12	474	0	0	6	115	110	64	88	19	5	1	1	1	34	30	0	0	0	0	0	0	0	0	0	0	0	0	0	0	0	0	YES	*	AAGGAATTGACGGAAGGGCACCACAAGAACGCGTGGAGCATGTGGCTTAATTTGACTCAACGCGGGAAATCTTACCGGGTCCGGACATACTGAGGATTGACAGGCGCTTGTAGTCTATCTTTTAAAGTTTCGGCTTTGAAAGATATGTCTGCAGTAAATATGCTAGTCCTTTCATGATTGTGTGATAGGTGGTGCATGGCCGTTCTTAGTTCGTGGAGTGATCTGTCTGCTTAATTGCGTTTCACTAAGGATCTTTAAACGTCGCGTGTTCTGCGCTTCTTTTGCCTTTTAATTAAGGTATATTGCAAGTGCACCGTGACTAAGAGGTCTTGAAG	90.65	Eukaryota;Rhizaria;Foraminifera;Monothalamids;Monothalamids_X;Monothalamids_XX;Vellaria;Vellaria_sp.	EU213222.1.863_U	Eukaryota	Rhizaria	Foraminifera	Monothalamids	Monothalamids_X	Monothalamids_XX	Vellaria	Vellaria_sp.
OTU_3101	471	8	471	0	0	0	1	37	0	1	141	0	169	0	17	51	54	0	0	0	0	0	0	0	0	0	0	0	0	0	0	0	0	YES	*	AAGGAATTGACGGAAGGGCACCACAAGAACGCGTGGAGCATGTGGCTTAATTTGACTCAACGCGGGAAAACTTACCGGGTCCGGACACACTGAGGATTGACAGGCAACCAAATTATGCGAGTCCTTTCATGATTGTGTGATAGGTGGTGCATGGCCGTTCTTAGTTCGTGGAGTGATCTGTCTGCTTAATTGCGTATCAGAAAATGACAAGACAAGTCAAATGTGTGTCAAATGCGCGTTTGTTACGAGTCTGTCCTATTGAAA	96.552	Eukaryota;Rhizaria;Foraminifera;Monothalamids;Monothalamids_Clade-Y;Monothalamids_Clade-Y_X;Monothalamids_Clade-Y_XX;Monothalamids_Clade-Y_XX_sp.	HE998686.1.2700_U	Eukaryota	Rhizaria	Foraminifera	Monothalamids	Monothalamids_Clade-Y	Monothalamids_Clade-Y_X	Monothalamids_Clade-Y_XX	Monothalamids_Clade-Y_XX_sp.
OTU_3794	469	10	469	0	0	3	32	88	11	209	39	3	0	36	0	24	24	0	0	0	0	0	0	0	0	0	0	0	0	0	0	0	0	YES	*	AAGGAATTGACGGAAGGGCACCACAAGAACGCGTGGAGCATGTGGCTTAATTTGACTCAACGCGGGAAATCTTACCGGGTCCGGACACACTGAGGATTGACAGGTGTTTGTAGCttttttttttAAAAAAAAGTTACTTTAAATATGCTAGTCCTTTCATGATTGTGTGATAGGTGGTGCATGGCCGTTCTTAGTTCGTGGAGTGATCTGTCTGCTTAATTGCGTTTCAACTAATTAATGATCCGTTCGGTTTTCGTTTGCGGTGACGTGACCATCTTTGGATGCTGTCCACACTGCTTCGAATCCACTGGGTCTTGAAG	91.525	Eukaryota;Rhizaria;Foraminifera;Globothalamea;Rotaliida;Nummulitoidea;Nummulitidae;Operculinella_cumingii	AJ879136.1.3419_U	Eukaryota	Rhizaria	Foraminifera	Globothalamea	Rotaliida	Nummulitoidea	Nummulitidae	Operculinella_cumingii
OTU_2009	468	8	468	0	0	0	0	1	0	3	1	377	1	44	0	31	10	0	0	0	0	0	0	0	0	0	0	0	0	0	0	0	0	YES	*	AAGGAATTGACGGAAGGGCACCACAAGAACGCGTGGAGCATGTGGCTTAATTTGACTCAACGCGGGAAATCTTACCGGGTCCGGACACACTGAGGATTGACAGGTGTTTCGAAGGTTCAAGTATTTTTCTTCGGAATTTGCTTGCTAACACTTCATATCAAATATGCTAGTCCTTTCATGATTGTGTGATAGGTGGTGCATGGCCGTTCTTAGTTCGTGGAGTGATCTGTCTGCTTAATTGCGTTTCACTTATGGTTTATGTATGTCTACACTACAGTGTTGACCGCGCTGCTCCTTAGTGGTGTTTGAGTCCGCTGTGGAAAGCATCATAAACCTAGAAA	91.385	Eukaryota;Rhizaria;Foraminifera;Monothalamids;Monothalamids_X;Monothalamids_XX;Monothalamids_XXX;Monothalamids_XXX_sp.	AF474142.1.1039_U	Eukaryota	Rhizaria	Foraminifera	Monothalamids	Monothalamids_X	Monothalamids_XX	Monothalamids_XXX	Monothalamids_XXX_sp.
OTU_3524	462	9	462	0	0	0	1	43	74	1	8	2	217	0	0	89	27	0	0	0	0	0	0	0	0	0	0	0	0	0	0	0	0	YES	*	AAGGAATTGACGGAAGGGCACCACAAGAACGCGTGGAGCATGTGGCTTAATTTGACTCAACGCGGGAAATCTTACCGGGTCCGGACACACTGAGGATTGACAGGCAATATCCAACTTCTCTTTTCTAAGAGTTGCTGGTGTTAAATATGCTAGTCCTTTCATGATTATGTGGTAGGTGGTGCATGGCCGTTCTTAGTTCGTGGAGTGATCTGTCTGCTTAATTGCGTTTCACTAAGGTTCTATATTACAATGTACGTTGTCAGCGCATTGACCCCTCGATTTCTCTTTTGATTTCGTAGCGTGTGTCTTTGTTTTTTGTCTGGCTCGTGCTGTTAGAACCTGAAA	93.286	Eukaryota;Rhizaria;Foraminifera;Globothalamea;Rotaliida;Discorboidea;Rosalidae;Rosalina_sp.	DQ408643.1.3402_U	Eukaryota	Rhizaria	Foraminifera	Globothalamea	Rotaliida	Discorboidea	Rosalidae	Rosalina_sp.
OTU_3168	455	11	455	0	0	4	18	20	108	150	62	3	35	0	1	21	33	0	0	0	0	0	0	0	0	0	0	0	0	0	0	0	0	YES	*	AAGGAATTGACGGAAGGGCACCACAAGAACGCGTGGAGCATGTGGCTTAATTTGACTCAACGCGGGAAAACTTACCGGGTCCGGACACACTGAGGATTGACAGGCGATATAGTCTATTATTTAGATTGAAAATATGCTAGTCCTTTCATGATTGTGTGATAGGTGGTGCATGGCCGTTCTTAGTTCGTGGAGTGATCTGTCTGCTTAATTGCGTTTCAGATAACATGGGGTTATTATAAATAACTGTTGTTTTGACTATATTATATTTCATTTAAATATAATTTATAATTAAAACACGTGCCCCATTGAAA	93.213	Eukaryota;Rhizaria;Foraminifera;Globothalamea;Rotaliida;Calcarinoidea;Calcarinidae;Calcarina_defrancii	FM877704.1.2941_U	Eukaryota	Rhizaria	Foraminifera	Globothalamea	Rotaliida	Calcarinoidea	Calcarinidae	Calcarina_defrancii
OTU_3610	454	12	454	0	0	4	131	145	13	79	5	3	3	11	1	38	21	0	0	0	0	0	0	0	0	0	0	0	0	0	0	0	0	YES	*	AAGGAATTGACGGAAAGACACCACAAGAACGCGTGGAGCATGTGGCTTAATTTGACTCAACGCGGGGAAACTTACCGGGTCCGGACACACTGAGGATTGACAGGCGATTACCATTTGGAGAGAGACTTCGGTCTCAATCCATTGGTAAACCAAAGATGCTAGCCCTTTCATGATTGTGTGATAGGTGGTGCATGGCCGTTCTTAGTTCGTGGAGTGATCTGTCTGCTTAATTGCGTTTCACTTATTAAGGGGTGAGTCACTTGCCATTTGTGTTCCATCTTTACTGATGGACCGATGCGCATTATTGGCTCTCAGCCCCTGAAG	86.64	Eukaryota;Rhizaria;Foraminifera;Monothalamids;Monothalamids_X;Lagynidae;Nemogullmia;Nemogullmia_sp.	HE998685.1.4215_U	Eukaryota	Rhizaria	Foraminifera	Monothalamids	Monothalamids_X	Lagynidae	Nemogullmia	Nemogullmia_sp.
OTU_3693	453	10	453	0	0	1	0	30	23	1	127	0	62	3	3	134	69	0	0	0	0	0	0	0	0	0	0	0	0	0	0	0	0	YES	*	AAGGAATTGACGGAAGGGCACCACAAGAACGCGTGGAGCATGTGGCTCAATTTGACTCAACGCGGGGAAGCTTATCAGGTCAGGACACACTGAGGATTGACAGGCATAAATTATAAACAAATATGACAGCCCTTTCATGATTGTGTGACAGGTGGTGCATGGCCGTTCTTAGTTCGTGGAGTGATTTGTCTGCTTAATTGCGTTTCTACACAAGGCCTACTCCCCTTATTTCAGGGGAACACGACATTTAAACGTTGTGTTTACAGTAAGTGCCTGAAA	90.865	Eukaryota;Rhizaria;Foraminifera;Globothalamea;Textulariida;Eggerellidae;Eggerelloides;Eggerelloides_scaber	AJ318228.1.3553_U	Eukaryota	Rhizaria	Foraminifera	Globothalamea	Textulariida	Eggerellidae	Eggerelloides	Eggerelloides_scaber
OTU_3380	451	9	451	0	0	0	3	2	5	1	3	6	32	379	20	0	0	0	0	0	0	0	0	0	0	0	0	0	0	0	0	0	0	YES	*	AAGGAATTGACGGAAGGACACCACAAGACGCGTGGAGCATGTGGCTTAATTTGACTCAACGCGGGAAATCTTACCGGGTCCGAACACATCGAGGATTGACAGACAACCCAACACCTTCGGGTGTTGCCAAATATGCTAGTTCTTTCATGATTATGTGATAGGTGGTGCATGGCCGTTCTTAGTTCGTGGAGTGATCTGTCTGCTTAATTGCGTTTCACTATAGATCCATATTAAAACGTGTGTTGCATATTGCTTTGACCCCGGTCTTCGGACTGCGCGTGTCTCTGTTTCAATTGCTCGCACAAATTGGATCTTGAAA	92.92	Eukaryota;Rhizaria;Foraminifera;Globothalamea;Rotaliida;Clade-3;Nonionidae;Haynesina_germanica	EF534074.1.3033_U	Eukaryota	Rhizaria	Foraminifera	Globothalamea	Rotaliida	Clade-3	Nonionidae	Haynesina_germanica
OTU_3491	450	5	450	0	0	0	3	259	1	184	3	0	0	0	0	0	0	0	0	0	0	0	0	0	0	0	0	0	0	0	0	0	0	YES	*	AAGGAATTGACGGAAGGGCACCACAAGAACGCGTGGAGCATGTGGCTTAATTTGACTCAACGCGGGAAATCTTACCGGGTCCGGACACACTGAGGATTGACAGGTTTCAGTCAGGCGGGTTTCTCCTCTCGGGGAGTGCCCTCTGGCGATAAAGATGCTAGTCCTTTCATGATTGTGTGATAGGTGGTGCATGGCCGTTCTTAGTTCGTGGAGTGATCTGTCTGCTTAATTGCGTTTCACACAGGGCGTACTTTGGAGGATTGGGATTCTGTGCTGACGCACTCTTCGTGCTGTCGCCTGCCCTTTCTTTTCCATGATTTGTCCCTGCAT	89.167	Eukaryota;Rhizaria;Foraminifera;Globothalamea;Rotaliida;Serioidea;Bolivinidae;Bolivina_argentea	JQ013745.1.1156_U	Eukaryota	Rhizaria	Foraminifera	Globothalamea	Rotaliida	Serioidea	Bolivinidae	Bolivina_argentea
OTU_1126	448	12	448	0	0	1	12	3	6	9	3	23	6	242	82	23	38	0	0	0	0	0	0	0	0	0	0	0	0	0	0	0	0	YES	*	AAGGAATTGACGGAAGGGCACCACAAGAACGCGTGGAGCATGTGGCTTAATTTGACTCAACGCGGGAAATCTTACCGGGTCCGGACACACTGAGGATTGACAGGCAATATTAGTGCACTGCTTCGGCGTGTCACTATGTTAAATATGCTAGTCCTTTCATGATTATGTGATAGGTGGTGCATGGCCGTTCTTAGTTCGTGGAGTGATCTGTCTGCTTAATTGCGTTTCACTAAGGGCCCATATATTTACGTGTGTTGCGACACTTTGACCCCTCTTCGAGCGCGCGTCTTAGTTTGTTTAGCTCGCACAATTGGGTCCTGAAA	93.009	Eukaryota;Rhizaria;Foraminifera;Globothalamea;Rotaliida;Clade-3;Nonionidae;Pullenia_subcarinata	DQ408655.1.3472_U	Eukaryota	Rhizaria	Foraminifera	Globothalamea	Rotaliida	Clade-3	Nonionidae	Pullenia_subcarinata
OTU_330	452	12	447	0	5	1	3	1	17	3	1	110	66	4	0	164	77	0	0	0	0	0	0	5	0	0	0	0	0	0	0	0	0	YES	*	AAGGAATTGACGGAAGGGCACCACAAGAACGCGTGGAGCATGTGGCTTAATTTGACTCAACGCGGGAAATCTTACCGGGTCCGGACACACTGAGGATTGACAGGCAGTTTTGATACGTTTCTCTCTTCGGGGCGTCTCGTATCTCATGAAAGATGCTAGTCCTTTCATGATTATGTGATAGGTGGTGCATGGCCGTTCTTAGTTCGTGGAGTGATCTGTCTGCTTAATTGCGTTTCATTAAGGGCCTATTCTTTACGCATGTCGCTGGCGCTTTGACCCCACCTTTTTGGTGCGCGTTGTCTTAGTTTGCTTTAGCGCATGCACTTAGGCCCTGAAA	88.116	Eukaryota;Rhizaria;Foraminifera;Globothalamea;Rotaliida;Clade-3;Nonionidae;Cibicidoides_ungerianus	FJ705898.1.3496_U	Eukaryota	Rhizaria	Foraminifera	Globothalamea	Rotaliida	Clade-3	Nonionidae	Cibicidoides_ungerianus
OTU_3614	440	6	440	0	0	1	357	2	0	74	3	0	0	3	0	0	0	0	0	0	0	0	0	0	0	0	0	0	0	0	0	0	0	YES	*	AAGGAATTGACGGAAGGGCACCACAAGAACGCGTGGAGCATGTGGCTTAATTTGACTCAACGCGGGGAATCTTACCGGGTCCGGACACACTGAGGATTGACAGGTGTTGTCAGCTTTCAttttttttGAAAGTTGATCTAAATATGCTAGTCCTTTCATGATTGTGTGATAGGTGGTGCATGGCCGTTCTTAGTTCGTGGAGTGATCTGTCTGCTTAATTGCGTTTCAACAAGTGGTGTCTTTGCTTTTGTTCGTGGAGTTTTGCTCCATGTAATGAAACTTGTTCACCTTGAAG	93.458	Eukaryota;Rhizaria;Foraminifera;Monothalamids;Monothalamids_X;Monothalamids_XX;Tinogullmia;Tinogullmia_sp.	AJ307769.1.1190_U	Eukaryota	Rhizaria	Foraminifera	Monothalamids	Monothalamids_X	Monothalamids_XX	Tinogullmia	Tinogullmia_sp.
OTU_3701	438	12	438	0	0	1	2	1	1	1	8	98	47	86	14	103	76	0	0	0	0	0	0	0	0	0	0	0	0	0	0	0	0	YES	*	AAGGAATTGACGGAAGGGCACCACAAGAACGCGTGGAGCATGTGGCTTAATTTGACTCAACGCGGGAAATCTTACCGGGTCCGGACACACTGAGGATTGACAGGTATTATTAATAATACACTTTTATGCTTCGGTATAAAATGTTTGTGTTATTATGTTAAATATGCTAGTCCTTTCATGATTATGTGATAGGTGGTGCATGGCCGTTCTTAGTTCGTGGAGTGATCTGTCTGCTTAATTGCGTTTCACTAAGGGCTTATAAATTTACGTGCGTTGTGGGTACTTTGACCCCTATGTTGAAATATTACATAGTGCGTGTCTTAGTTTTGCTTCACTCGCACAATTAAGTCCTGAAA	90.407	Eukaryota;Rhizaria;Foraminifera;Globothalamea;Textulariida;Spiroplectamminacea;Spiroplectammina;Spiroplectammina_sp.	AJ504689.1.1069_U	Eukaryota	Rhizaria	Foraminifera	Globothalamea	Textulariida	Spiroplectamminacea	Spiroplectammina	Spiroplectammina_sp.
OTU_3607	437	11	437	0	0	2	20	54	16	52	23	5	135	9	0	80	41	0	0	0	0	0	0	0	0	0	0	0	0	0	0	0	0	YES	*	AAGGAATTGACGGAAGGGCACCACAAGAACGCGTGGAGCATGTGGCTTAATTTGACTCAACGCGGGAAATCTTACCGGGTCCGGACACACTGAGGATTGACAGGTTTTAGCAGTCGTGCACTGTTTGGTGTTCGCTGCGAGAAAGATGCTAGTCCTTTCATGATTGTGTGATAGGTGGTGCATGGCCGTTCTTAGTTCGTGGAGTGATCTGTCTGCTTAATTGCGTTTTCAACAGGGCGTAACTTGGGGACCTTGGTGTGCTGACGCCGCTCTTAGGAGTGTTTTGCTGTCGCTGCTTTGGAGCCCCATAATTTGACCCTGCAT	92.14	Eukaryota;Rhizaria;Foraminifera;Globothalamea;Rotaliida;Glabratelloidea;Glabratellidae;Glabratellina_sp.	FJ705895.1.2890_U	Eukaryota	Rhizaria	Foraminifera	Globothalamea	Rotaliida	Glabratelloidea	Glabratellidae	Glabratellina_sp.
OTU_3615	437	11	437	0	0	28	30	44	37	177	6	2	42	9	0	17	45	0	0	0	0	0	0	0	0	0	0	0	0	0	0	0	0	YES	*	AAGGAATTGACGGAAGGGCACCACAAGAACGCGTGGAGCATGTGGCTTAATTTGACTCAACGCGGGAAATCTTACCGGGTCCGGACACACTGAGGATTGACAGGTTTTCGTGGATAGCTGCCTCGTGTAGCTTGACACCATAAAGATGCTAGTCCTTTCATGATTGTGTGATAGGTGGTGCATGGCCGTTCTTAGTTCGTGGAGTGATCTGTCTGCTTAATTGCGTTTCACACAGGAAGTTTAACGTACATGTGAGTGTGGGCTGACGCGGCTTTCTGAGCCTTGCTGTCGCTCCGCTCCGTGTATAAACTATTCCTGACT	94.196	Eukaryota;Rhizaria;Foraminifera;Monothalamids;Monothalamids_X;Monothalamids_XX;Vellaria;Vellaria_sp.	AY452787.1.867_U	Eukaryota	Rhizaria	Foraminifera	Monothalamids	Monothalamids_X	Monothalamids_XX	Vellaria	Vellaria_sp.
OTU_4017	437	12	437	0	0	66	37	5	54	1	47	5	4	36	63	18	101	0	0	0	0	0	0	0	0	0	0	0	0	0	0	0	0	YES	*	AAGGAATTGACGGAAGGGCACCACAAGAACGCGTGGAGCATGTGGCTTAATTTGACTCAACGCGGGAAATCTTACCGGGTCCGGACACACTGAGGATTGACAGGTATTATTGTTGTAGATCGCATACTTTGTATGTCGGTGTGCAACATGTTAAATATGCTAGTCCTTTCATGATTATGTGATAGGTGGTGCATGGCCGTTCTTAGTTCGTGGAGTGATCTGTCTGCTTAATTGCGTTTCATTAAGAATCTATAACAAACGCATGTTGCGGCACTTTGACCCCTCATATCTTTGATATTGAGTGCGTTGTCTCTGTTTTGCTTAGCACTTGCATTTAGATTCTGAAA	91.986	Eukaryota;Rhizaria;Foraminifera;Globothalamea;Rotaliida;Nummulitoidea;Nummulitidae;Heterostegina_depressa	AJ879131.1.3425_U	Eukaryota	Rhizaria	Foraminifera	Globothalamea	Rotaliida	Nummulitoidea	Nummulitidae	Heterostegina_depressa
OTU_388	436	9	436	0	0	2	2	170	78	1	4	0	57	0	0	100	22	0	0	0	0	0	0	0	0	0	0	0	0	0	0	0	0	YES	*	AAGGAATTGACGGAAGGGCACCACAAGAACGCGTGGAGCATGTGGCTTAATTTGACTCAACGCGGGAAATCTTACCGGGTCCGGACACACTGAGGATTGACAGGCAATATCCAACTTCTCTTTTGATAAGAGTTGCTGGTGTTAAATATGCTAGTCCTTTCATGATTATGTGGTAGGTGGTGCATGGCCGTTCTTAGTTCGTGGAGTGATCTGTCTGCTTAATTGCGTTTCACTAAGGTTCTATATTACAATGTACGTTGTCAGCGCATTGACCCCTCGATTTCTCTTTTGATTTCGTAGCGTGTGTCTTTGTTTTTTGTCTGGCTCGTGCTGTTAGAACCTGAAA	90.801	Eukaryota;Rhizaria;Foraminifera;Globothalamea;Rotaliida;Planorbulinidae;Planorbulinacea;Planorbulina_mediterranensis	DQ452709.1.1078_U	Eukaryota	Rhizaria	Foraminifera	Globothalamea	Rotaliida	Planorbulinidae	Planorbulinacea	Planorbulina_mediterranensis
OTU_3660	435	12	435	0	0	25	10	51	15	6	18	31	32	7	4	72	164	0	0	0	0	0	0	0	0	0	0	0	0	0	0	0	0	YES	*	AAGGAATTGACGGAAGGGCACCACAAGAACGCGTGGAGCATGTGGCTTAATTTGACTCAACGCGGGAAATCTTACCGGGTCCGGACACACTGAGGATTGACAGGCAATATTAAAAATACATTTTGTCTCTGACATTATGTTTATTTTTATGTTAAATATGCTAGTCCTTTCATGATTATGTGATAGGTGGTGCATGGCCGTTCTTAGTTCGTGGAGTGATCTGTCTGCTTAATTGCGTTTCACTAAGGGCTTATAAATTTATTATGTGTGCAAGTGGGCATTTTGACCCCTTTCCTGAAATATTGGATAGTGCGTGTCTTAGTTGCTTTCACTCACACAATTAAGTCCTGAAA	88.202	Eukaryota;Rhizaria;Foraminifera;Globothalamea;Rotaliida;Clade-3;Nonionidae;Cibicidoides_refulgens	DQ195540.1.1990_U	Eukaryota	Rhizaria	Foraminifera	Globothalamea	Rotaliida	Clade-3	Nonionidae	Cibicidoides_refulgens
OTU_1972	428	10	428	0	0	49	90	75	47	9	18	23	83	21	13	0	0	0	0	0	0	0	0	0	0	0	0	0	0	0	0	0	0	YES	*	AAGGAATTGACGGAAGGGCACCACAAGAACGCGTGGAGCATGTGGCTTAATTTGACTCAACGCGGGAAATCTTACCGGGTCCGGACACACTGAGGATTGACAGGTTTTATCCAGTTTCAACTTGTTGAGCTGGTGTCAAAAATGCTAGTCCTTTCATGATTATGTGATAGGTGGTGCATGGCCGTTCTTAGTTCGTGGAGTGATCTGTCTGCTTAATTGCGTTTCACTTTGAATCTACATTTAACGTATGTTTGTGAGATGGACTGATCCCTCCCACTCTCTGAGTGTTGGAGTTGCGCGTCTTTCCATCGCCATCACATCATGCTACGTACGATTCTGAAA	90.831	Eukaryota;Rhizaria;Foraminifera;Globothalamea;Rotaliida;Glabratelloidea;Glabratellidae;Glabratellina_sp.	FJ705895.1.2890_U	Eukaryota	Rhizaria	Foraminifera	Globothalamea	Rotaliida	Glabratelloidea	Glabratellidae	Glabratellina_sp.
OTU_3580	427	11	427	0	0	1	8	77	53	83	10	10	64	1	0	75	45	0	0	0	0	0	0	0	0	0	0	0	0	0	0	0	0	YES	*	AAGGAATTGACGGAAGGTCACCACCAGCGCGTGGAGCATGTGGCTTAATTCGACTCAACACGGAGAAATCTTACCGGGTCCGGACACTTTGTAGGATTGACAGGCTTTCGTGCGTTGCACTTTTTATAAGTGTATACGCCTAAATATGCTAGTCCTTTCATGATTATGTGATAGGTGGTGCATGGCCGTTCTTAGTTCGTGGAGTGATCTGTCTGCTTAATTGCGTTTCTATAGAAACATAAGGGTTGATTGGGTTAAGTGCTTCCTTGCTTCGGCTTGGTTAAGTGCTTCCCTTTCCAACACCTTTTCTTTGAAA	88.412	Eukaryota;Rhizaria;Foraminifera;Globothalamea;Rotaliida;Nummulitoidea;Nummulitidae;Nummulites_venosus	AJ318226.1.3366_U	Eukaryota	Rhizaria	Foraminifera	Globothalamea	Rotaliida	Nummulitoidea	Nummulitidae	Nummulites_venosus
OTU_3637	425	9	425	0	0	1	383	4	8	8	5	11	3	0	2	0	0	0	0	0	0	0	0	0	0	0	0	0	0	0	0	0	0	YES	*	AAGGAATTGACGGAAGGGCACCACAAGAACGCGTGGAGCATGTGGCTTAATTTGACTCAACGCGGGAAATCTTACCGGGTCCGGACACACTGAGGATTGACAGGCGATATCCTATACTTAAGCTATCGACTTCATTGTCGTAGTGATACGTATAGGTGTTAAATATGCTAGTCCTTTCATGATTATGTGATAGGTGGTGCATGGCCGTTCTTAGTTCGTGGAGTGATCTGTCTGCTTAATTGCGTTTCACTAAGGATCTATAAACCTATGCATGCTGTTGGAGCATTGACCCCTCGTATATATTCAATCCCTGATTGTTTTGTACGCAGCGTGCGTCTTTGATTATCTTCAGCTCATGCGATTAGCATCCTGAAA	85.598	Eukaryota;Rhizaria;Foraminifera;Globothalamea;Rotaliida;Discorboidea;Rosalidae;Rosalina_sp.	FR839736.1.1105_U	Eukaryota	Rhizaria	Foraminifera	Globothalamea	Rotaliida	Discorboidea	Rosalidae	Rosalina_sp.
OTU_3603	423	10	423	0	0	75	108	10	5	31	47	25	119	1	2	0	0	0	0	0	0	0	0	0	0	0	0	0	0	0	0	0	0	YES	*	AAGGAATTGACGGAAGGGCACCACAAGAACGCGTGGAGCATGTGGCTTAATTTGACTCAACGCGGGAAATCTTACCGGGTCCGGACACACTGAGGATTGACAGGTTTCATCATGTTGCCTTCTGGCGACATGTGCTAAATATGCTAGTCCTTTCATGATTATGTGATAGGTGGTGCATGGCCGTTCTTAGTTCGTGGAGTGATCTGTCTGCTTAATTGCGTTTCAATACGAATTTGCATCAAACGTATGTTTGTGAGATGGTTTGGCCCCTCACTTCTGTGACGCGCGTGTCTTACTCATCGCATTCACATCATACACAGCAAATTCTGAAA	88.235	Eukaryota;Rhizaria;Foraminifera;Globothalamea;Rotaliida;Glabratelloidea;Glabratellidae;Glabratella_milletti	AF194077.1.1021_U	Eukaryota	Rhizaria	Foraminifera	Globothalamea	Rotaliida	Glabratelloidea	Glabratellidae	Glabratella_milletti
OTU_3661	422	7	422	0	0	12	0	70	91	0	0	27	1	0	0	139	82	0	0	0	0	0	0	0	0	0	0	0	0	0	0	0	0	YES	*	AAGGAATTGACGGAAGGGCACCACAAGAACGCGTGGAGCATGTGGCTTAATTTGACTCAACGCGGGAAATCTTACCGGGTCCGGACACACTGAGGATTGACAGGCAATATTGTGTTGCGTTTTACGCTTCACATGTTAAATATGCTAGTCCTTTCATGATTATGTGATAGGTGGTGCATGGCCGTTCTTAGTTCGTGGAGTGATCTGTCTGCTTAATTGCGTTTCACTAAGGGCCTATAAAATACGCATGTTGCTGGCGCTTTGACCCCTCCATTTTTTTGGTGCGCGTGTCTTTGTTTGCTTAAGCACATGCAATTAGGTCCTGAAA	92.145	Eukaryota;Rhizaria;Foraminifera;Globothalamea;Rotaliida;Nummulitoidea;Nummulitidae;Operculinella_cumingii	AJ879136.1.3419_U	Eukaryota	Rhizaria	Foraminifera	Globothalamea	Rotaliida	Nummulitoidea	Nummulitidae	Operculinella_cumingii
OTU_3668	422	7	422	0	0	0	1	0	96	1	1	2	0	0	0	101	220	0	0	0	0	0	0	0	0	0	0	0	0	0	0	0	0	YES	*	AAGGAATTGACGGAAGGGCACCACAAGAACGCGTGGAGCATGTGGCTTAATTTGACTCAACGCGGGAAATCTTACCGGGTCCGGACACACTGAGGATTGACAGGTATTATTAAAAAAATTATATTACTCTTTTGGGTAATTATAATTTTTTTATGTTAAATATGCTAGTCCTTTCATGATTATGTGATAGGTGGTGCATGGCCGTTCTTAGTTCGTGGAGTGATCTGTCTGCTTAATTGCGTTTCACTAAGGGCTTATTAAATTTACGTGTGTTGTGGGTACTTTGACCCCTATGTTGAAATATACATAGTGCGCGTCTTAGTTTGCTTCACTCACACAATTAAGTCCTGAAA	91.813	Eukaryota;Rhizaria;Foraminifera;Globothalamea;Textulariida;Spiroplectamminacea;Spiroplectammina;Spiroplectammina_sp.	AJ504689.1.1069_U	Eukaryota	Rhizaria	Foraminifera	Globothalamea	Textulariida	Spiroplectamminacea	Spiroplectammina	Spiroplectammina_sp.
OTU_579	419	11	419	0	0	0	53	3	7	72	13	12	146	4	3	22	84	0	0	0	0	0	0	0	0	0	0	0	0	0	0	0	0	YES	*	AAGGAATTGACGGAAGGGCACCACAAGAACGCGTGGAGCATGTGGCTTAATTTGACTCAACGCGGGAAATCTTACCGGGTCCGGACACACTGAGGATTGACAGGcaatattaatattcatatatatttatatatgtggtattatgttaaatatGCTAGTCCTTTCATGATTATGTGATAGGTGGTGCATGGCCGTTCTTAGTTCGTGGAGTGATCTGTCTGCTTAATTGCGTTTCACTAAGGGCCTATACTTTTACGTGTGTTGCGGCGCTTTGACCCCTCATTCTTTAATGAGCGCGCGTCTTAGTTTGCTTAGCTCACACAATTAGGTCCTGAAA	93.372	Eukaryota;Rhizaria;Foraminifera;Globothalamea;Rotaliida;Clade-3;Nonionidae;Nonionella_labradorica	DQ452713.1.1618_U	Eukaryota	Rhizaria	Foraminifera	Globothalamea	Rotaliida	Clade-3	Nonionidae	Nonionella_labradorica
OTU_3591	417	12	417	0	0	3	21	16	15	1	12	39	3	2	5	222	78	0	0	0	0	0	0	0	0	0	0	0	0	0	0	0	0	YES	*	AAGGAATTGACGGAAGGGCACCACAAGAACGCGTGGAGCATGTGGCTTAATTTGACTCAACGCGGGAAATCTTACCGGGTCCGGACACACTGAGGATTGACAGGCAACGTTATGTTGCGTTTTACGCAACACATCATGAAATATGCTAGTCCTTTCATGATTATGTGATAGGTGGTGCATGGCCGTTCTTAGTTCGTGGAGTGATCTGTCTGCTTAATTGCGTTTCACTAAGGGCCTATACTATTACGCATGTTGTTATTACGCTTTGACCCCTCCTTTTAGGTGTGTGTGTCTTTGTCGTTTTGCTCATGCAATTAGGTCCTGAAA	88.182	Eukaryota;Rhizaria;Foraminifera;Globothalamea;Rotaliida;Nummulitoidea;Nummulitidae;Operculinella_cumingii	AJ879136.1.3419_U	Eukaryota	Rhizaria	Foraminifera	Globothalamea	Rotaliida	Nummulitoidea	Nummulitidae	Operculinella_cumingii
OTU_3558	416	11	416	0	0	15	69	122	21	79	13	9	43	13	0	16	16	0	0	0	0	0	0	0	0	0	0	0	0	0	0	0	0	YES	*	AAGGAATTGACGGAAGGGCACCACAAGAACGCGTGGAGCATGTGGCTTAATTTGACTCAACACGGGAAATCTTACCGGGTCCGAACACACTGAGGATTGACAGGTTTTAGTGTTCTTCTCTCCTCGGAGAGTAGGCACAATAAAGATGCTAGTCCTTTCATGATTGTGTGATAGGTGGTGCATGGCCGTTCTTAGTTCGTGGAGTGATCTGTCTGCTTAATTGCGTTTCACACAAGGCGTTTAACGTATATGTTTTTGTCAGTTTGACGCCATCTTTTATAGGTGTTGCTGTCGCTACAATTCATATATAAACTGTCCTTGCAT	92.017	Eukaryota;Rhizaria;Foraminifera;Monothalamids;Monothalamids_X;Monothalamids_XX;Vellaria;Vellaria_sp.	HE998684.1.3224_U	Eukaryota	Rhizaria	Foraminifera	Monothalamids	Monothalamids_X	Monothalamids_XX	Vellaria	Vellaria_sp.
OTU_2580	413	11	413	0	0	2	5	2	8	2	0	322	8	15	2	27	20	0	0	0	0	0	0	0	0	0	0	0	0	0	0	0	0	YES	*	AAGGAATTGACGGAAGGGCACCACAAGAACGCGTGGAGCATGTGGCTTAATTTGACTCAACGCGGGAAATCTTACCGGGTCCGGACATACTGAGGATTGACAGGCGCTTGTAGATTAGATAGTATTTCGGTACTATTTTTAATCTGCAGTAAATATGATAGTCCTTTCATGATTGTGTGATAGGTGGTGCATGGCCGTTCTTAGTTCGTGGAGTGATCTGTCTGCTTAATTGCGTTTCACAAAGGACTTTTAAACGTCGCCTGTTGCGCAATACTTCTTGTAAGTATTTGTGCACGGTGACTAAAGAGTCTTGAAG	90.283	Eukaryota;Rhizaria;Foraminifera;Foraminifera_X;Foraminifera_XX;Foraminifera_XXX;Allogromida;Allogromida_sp.	EU213260.1.917_U	Eukaryota	Rhizaria	Foraminifera	Foraminifera_X	Foraminifera_XX	Foraminifera_XXX	Allogromida	Allogromida_sp.
OTU_2909	413	11	413	0	0	1	4	0	1	2	1	10	20	40	7	65	262	0	0	0	0	0	0	0	0	0	0	0	0	0	0	0	0	YES	*	AAGGAATTGACGGAAGGGCACCACAAGAACGCGTGGAGCATGTGGCTTAATTTGACTCAACGCGGGAAATCTTACCGGGTCCGGACACACTGAGGATTGACAGGCAATATTAATATGAATCTATTATTGCTTCGGTAGTAATATGACTTCATATTATGTTAAATATGCTAGTCCTTTCATGATTATGTGATAGGTGGTGCATGGCCGTTCTTAGTTCGTGGAGTGATCTGTCTGCTTAATTGCGTTTCACTAAGGGCTTATTAAATTTACGTGTGTTGCGGGTACTTTGACCCCTACATTGAAATATTATGTAGTGCGCGTCTCAGTTTGCTTCGCTCACACAATTAAGTCCTGAAA	89.256	Eukaryota;Rhizaria;Foraminifera;Globothalamea;Rotaliida;Clade-3;Nonionidae;Nonionella_labradorica	DQ452713.1.1618_U	Eukaryota	Rhizaria	Foraminifera	Globothalamea	Rotaliida	Clade-3	Nonionidae	Nonionella_labradorica
OTU_1037	411	12	411	0	0	7	159	10	6	25	21	11	46	1	2	48	75	0	0	0	0	0	0	0	0	0	0	0	0	0	0	0	0	YES	*	AAGGAATTGACGGAAGGGCACCACAAGAACGCGTGGAGCATGTGGCTTAATTTGACTCAACGCGGGAAATCTTACCGGGTCCGGACACACTGAGGATTGACAGGCAGTTTTGATAAATTTTACTCTTCGGGGTATTTTTATCTCATGAAAGATGCTAGTCCTTTCATGATTATGTGATAGGTGGTGCATGGCCGTTCTTAGTTCGTGGAGTGATCTGTCTGCTTAATTGCGTTTCATTAAGAGCCTATTTTTAACGTATGTCGCAGGCGCTTTGACCCCACCATTCTTGGTGCGCGTTGTCTTAGTTTGCTTTTTGCGCATACAATTAGGCTCTGAAA	87.647	Eukaryota;Rhizaria;Foraminifera;Globothalamea;Rotaliida;Clade-3;Stainforthiidae;Stainforthiidae_X_sp.	HQ867795.1.1632_U	Eukaryota	Rhizaria	Foraminifera	Globothalamea	Rotaliida	Clade-3	Stainforthiidae	Stainforthiidae_X_sp.
OTU_43	409	5	409	0	0	404	1	0	2	1	1	0	0	0	0	0	0	0	0	0	0	0	0	0	0	0	0	0	0	0	0	0	0	YES	*	AAGGAATTGACGGAAGGGCACCACAAGAACGCGTGGAGCATGTGGCTTAATTTGACTCAACGCGGGAAATCTTACCGGGTCCGGACACACTGAGGATTGACAGGTTTCATCAAGAGATTTAAAATTTCTTGTGTCAAATATGCTAGTCCTTTCATGATTATGTGATAGGTGGTGCATGGCCGTTCTTAGTTCGTGGAGTGATCTGTCTGCTTAATTGCGTTTCACTACGTACTTACATCAAACGCACGTTTGTGTGGCGGCTCGACCCCTGGGTCTTCTGGCCCGGTTGTGCGTCTTGCTTTTGCCATCAAAGCACATCGTGTTAAGTGAGTACAGAAA	92.157	Eukaryota;Rhizaria;Foraminifera;Globothalamea;Rotaliida;Glabratelloidea;Glabratellidae;Glabratellina_sp.	FJ705895.1.2890_U	Eukaryota	Rhizaria	Foraminifera	Globothalamea	Rotaliida	Glabratelloidea	Glabratellidae	Glabratellina_sp.
OTU_3683	407	7	407	0	0	1	5	9	387	0	1	2	2	0	0	0	0	0	0	0	0	0	0	0	0	0	0	0	0	0	0	0	0	YES	*	AAGGAATTGACGGAAGGGCACCACAAGAACGCGTGGAGCATGTGGCTTAATTTGACTCAACGCGGGAAATCTTACCGGGTCCGGACACACTGAGGATTGACAGGCAATATCGGATGAACTGAAACTTTGTGTTTCGTTCGCCGTGTTAAATATGCTAGTCCTTTCATGATTATGTGATAGGTGGTGCATGGCCGTTCTTAGTTCGTGGAGTGATCTGTCTGCTTAATTGCGTTTCACTAAGGTTCTACTTTCATATGTACGTTGTCAGCGCATTGACCCCTCGTCATTAACTTGACGCAGCGTGTGTCTTTGAATTACGTCTGGCTCGTGCGATTAGAACCTGAAA	90.828	Eukaryota;Rhizaria;Foraminifera;Globothalamea;Rotaliida;Planorbulinidae;Planorbulinacea;Planorbulina_mediterranensis	DQ452709.1.1078_U	Eukaryota	Rhizaria	Foraminifera	Globothalamea	Rotaliida	Planorbulinidae	Planorbulinacea	Planorbulina_mediterranensis
OTU_3709	405	11	405	0	0	0	28	23	79	120	46	66	23	1	4	4	11	0	0	0	0	0	0	0	0	0	0	0	0	0	0	0	0	YES	*	AAGGAATTGACGGAAGGGCACCACAAGAACGCGTGGAGCATGTGGCTTAATTTGACTCAACGCGGGAAATCTTACCGGGTCCGGACACACTGAGGATTGACAGGCGTTTGTGGTTTATCCCTTGTTGGATATTCCACTATAAATATGCTAGTCCTTTCATGATTGTGTGATAGGTGGTGCATGGCCGTTCTTAGTTCGTGGAGTGATCTGTCTGCTTAATTGCGTTTCACAAAGGGCTTTTTAACTCCTATAAGTTGCACGTAAGTCTTCGTACTTGCTGTTGCACTTTAGGAATAAAGTCCTGAAG	92.053	Eukaryota;Rhizaria;Foraminifera;Monothalamids;Monothalamids_X;Monothalamids_XX;Vellaria;Vellaria_sp.	FN995315.1.956_U	Eukaryota	Rhizaria	Foraminifera	Monothalamids	Monothalamids_X	Monothalamids_XX	Vellaria	Vellaria_sp.
OTU_3749	405	11	405	0	0	7	28	1	6	46	36	129	27	87	0	6	32	0	0	0	0	0	0	0	0	0	0	0	0	0	0	0	0	YES	*	AAGGAATTGACGGAAGGGCACCACAAGAACGCGTGGAGCATGTGGCTTAATTTGACTCAACGCGGGAAATCTTACCGGGTCCGGACACACTGAGGATTGACAGGTTTTCGCATAGTTAATTTTTATTTTATAAAGATTGCTATGCAATAAAGATGCTAGTCCTTTCATGATTGTGTGATAGGTGGTGCATGGCCGTTCTTAGTTCGTGGAGTGATCTGTCTGCTTAATTGCGTTTCACACAGGGCGTTTAACATGCATGTATTGCAGCGGTGACGCCGCTCTTCTTGGGCGCAGCTGTCCCTTACAATCATGCATAGACTGTCCCTGCAT	91.845	Eukaryota;Rhizaria;Foraminifera;Foraminifera_X;Foraminifera_XX;Foraminifera_XXX;Allogromida;Allogromida_sp.	EU213243.1.908_U	Eukaryota	Rhizaria	Foraminifera	Foraminifera_X	Foraminifera_XX	Foraminifera_XXX	Allogromida	Allogromida_sp.
OTU_363	404	9	404	0	0	12	17	111	55	1	5	99	103	1	0	0	0	0	0	0	0	0	0	0	0	0	0	0	0	0	0	0	0	YES	*	AAGGAATTGACGGAAGGGCACCACAAGAACGCGTGGAGCATGTGGCTTAATTTGACTCAACGCGGGAAATCTTACCGGGTCCGGACACACTGAGGATTGACAGGCAAATACAATACTCGCCGCGTATATACTCGTATGTGCGCGCGCGGGCATCATGAAAATATTATGGTCCTTTCATGATTATGTGGTAGGTGGTGCATGGCCGTTCTTAGTTCGTGGAGTGATCTGTCTGCTTAATTGCGTTTCATACGCGGTACCTAATGGTTCGCGGCGCGCGTATCGCATTGACCCCGGGCGCTCGCGTCTGTGTGTGTCATTCATACGCTGCCCGCGTATGGTACCAGAAA	88.306	Eukaryota;Rhizaria;Foraminifera;Globothalamea;Rotaliida;Rotalioidea;Elphidiidae;Elphidium_asklundi	KF042549.1.2884_U	Eukaryota	Rhizaria	Foraminifera	Globothalamea	Rotaliida	Rotalioidea	Elphidiidae	Elphidium_asklundi
OTU_164	403	9	403	0	0	65	9	18	31	3	4	101	171	1	0	0	0	0	0	0	0	0	0	0	0	0	0	0	0	0	0	0	0	YES	*	AAGGAATTGACGGAAGGGCACCACAAGAACGCGTGGAGCATGTGGCTTAATTTGACTCAACGCGGGAAATCTTACCGGGTCCGGACACACTGAGGATTGACAGGTTTTATCCAGTTTCACTTTGTGATCTGGTGTCAAAAATGCTAGTCCTTTCATGATTATGTGATAGGTGGTGCATGGCCGTTCTTAGTTCGTGGAGTGATCTGTCTGCTTAATTGCGTTTCACTTTGAATCTACATTTAACGTATGTTTGTGAGATGGTCTGATCCCTCCCGCTCTCTGAGTGTTGGAGCTGTGCGTCTTTCCATCGCCATCACATCATGCTACGTATGATTCTGAAA	92.169	Eukaryota;Rhizaria;Foraminifera;Globothalamea;Rotaliida;Glabratelloidea;Glabratellidae;Glabratella_opercularis	Z69614.1.1003_U	Eukaryota	Rhizaria	Foraminifera	Globothalamea	Rotaliida	Glabratelloidea	Glabratellidae	Glabratella_opercularis
OTU_319	403	12	403	0	0	3	23	53	20	62	44	16	67	19	26	30	40	0	0	0	0	0	0	0	0	0	0	0	0	0	0	0	0	YES	*	AAGGAATTGACGGAAGGGCACCACAAGAACGCGTGGAGCATGTGGCTTAATTTGACTCAACGCGGGAAATCTTACCGGGTCCGGACATACTGAGGATTGACAGGCGCTTGTAGTTCTCCTTCGGGAGATCTGCAGTAAATATGCTAGTCCTTTCATGATTGTGTGATAGGTGGTGCATGGCCGTTCTTAGTTCGTGGAGTGATCTGTCTGCTTAATTGCGTTTCACTAAGGACTTTTAAGTGTCGCCTGTTGCGCTTTGCTCTTCCATGAGCTTTGTGCACGGTGACCGTAAAGTCTTGAAG	93.469	Eukaryota;Rhizaria;Foraminifera;Monothalamids;Monothalamids_X;Monothalamids_XX;Vellaria;Vellaria_sp.	HE998684.1.3224_U	Eukaryota	Rhizaria	Foraminifera	Monothalamids	Monothalamids_X	Monothalamids_XX	Vellaria	Vellaria_sp.
OTU_3625	403	8	403	0	0	0	2	2	4	7	2	10	375	1	0	0	0	0	0	0	0	0	0	0	0	0	0	0	0	0	0	0	0	YES	*	AAGGAATTGACGGAAGGGCACCACAAGAACGCGTGGAGCATGTGGCTTAATTTGACTCAACGCGGGAAATCTTACCGGGTCCGGACACACTGAGGATTGACAGGCGATATCTCATTGTTTGTTCATTTATTTGATACTAACAATGGGTGTTAAATATGCTAGTCCTTTCATGATTATGTGATAGGTGGTGCATGGCCGTTCTTAGTTCGTGGAGTGATCTGTCTGCTTAATTGCGTTTCACTAAGGATCTATAAACCTATGCATGCTGTTGGAGCATTGACCCCTCGTCAATTCTCTAATTGACGCAGCGTGTGTCTTTGACTATCTCCAGCTCATGCGATTAGATCCTGAAA	92.683	Eukaryota;Rhizaria;Foraminifera;Globothalamea;Textulariida;Textulariacea;Textularia;Textularia_sagittula	HE998672.1.3450_U	Eukaryota	Rhizaria	Foraminifera	Globothalamea	Textulariida	Textulariacea	Textularia	Textularia_sagittula
OTU_904	403	9	403	0	0	0	7	333	12	36	10	2	1	1	1	0	0	0	0	0	0	0	0	0	0	0	0	0	0	0	0	0	0	YES	*	AAGGAATTGACGGAAGGTCACCACAAGCGCGTGGAGCATGTGGCTTAATTCGACTCAACACGGAGAAATCTTACCGGGTCCGGACACATTTGTAGGATTGACAGGTTTATGGGTGTAGTCTCACTTTTTGTGAGTTCTTACTCCCAATCAAAGATGCTAGTCCTTTCATGATTATGTGATAGGTGGTGCATGGCCGTTCTTAGTTCGTGGAGTGATCTGTCTGCTTAATTGCGTTTCATATAAAGCAATCAAAAACATCGAGGTTTGGCTCGGCTTTGCTTTGCCTTACATTCGGTAGATATGCTTTGAAG	88.017	Eukaryota;Rhizaria;Foraminifera;Monothalamids;Monothalamids_X;Monothalamids_XX;Vellaria;Vellaria_sp.	HE998684.1.3224_U	Eukaryota	Rhizaria	Foraminifera	Monothalamids	Monothalamids_X	Monothalamids_XX	Vellaria	Vellaria_sp.
OTU_3662	400	10	400	0	0	1	12	24	38	16	27	23	85	163	11	0	0	0	0	0	0	0	0	0	0	0	0	0	0	0	0	0	0	YES	*	AAGGAATTGACGGAAGGGCACCACAAGAACGCGTGGAGCATGTGGCTTAATTTGACTCAACGCGGGAAATCTTACCGGGTCCGGACACACTGAGGATTGACAGGCAAAAGATACAAGTTTTTAACTTGCATTGTAAAATATGCGAGTCCTTTCATGATTATGTGATAGGTGGTGCATGGCCGTTCTTAGTTCGTGGAGTGATCTGTCTGCTTAATTGCGTTTCATAACGATTTAAAATACTGTGTTTTTACGTTTGCTGTTCATCTGACTACGGTTAGATTCGAACGCACGTAGCATAGTTACAAACAATCGGAAA	91.718	Eukaryota;Rhizaria;Foraminifera;Globothalamea;Rotaliida;Rotaliida_X;Rotaliida_XX;Rotaliida_XX_sp.	HQ867754.1.1596_U	Eukaryota	Rhizaria	Foraminifera	Globothalamea	Rotaliida	Rotaliida_X	Rotaliida_XX	Rotaliida_XX_sp.
OTU_3724	399	7	399	0	0	0	23	28	78	218	0	0	49	1	2	0	0	0	0	0	0	0	0	0	0	0	0	0	0	0	0	0	0	YES	*	AAGGAATTGACGGAAGGGCACCACAAGAACGCGTGGAGCATGTGGCTTAATTTGACTCAACGCGGGAAATCTTACCGGGTCCGGACATACTGAGGATTGACAGGCGCTTGTAGTTAGTTTAAGCTTTTTCTAAAGCTTTTAACTTTCTGCAGTAAATATGCTAGTCCTTTCATGATTGTGTGATAGGTGGTGCATGGCCGTTCTTAGTTCGTGGAGTGATCTGTCTGCTTAATTGCGTTTCACTAAGGACTTTTAAACGCCGCCTGTTGCGCGGGATGCTGTCCGCTTCGGCGTGACTCATCCTTTGTGCACGGTGGCTAAAAAGTCTTGAAG	89.272	Eukaryota;Rhizaria;Foraminifera;Monothalamids;Monothalamids_Clade-E;Monothalamids_Clade-E_X;Psammophaga;Psammophaga_sp.	HE998683.1.3256_U	Eukaryota	Rhizaria	Foraminifera	Monothalamids	Monothalamids_Clade-E	Monothalamids_Clade-E_X	Psammophaga	Psammophaga_sp.
OTU_3801	398	12	398	0	0	1	1	7	7	5	1	50	1	20	20	194	91	0	0	0	0	0	0	0	0	0	0	0	0	0	0	0	0	YES	*	AAGGAATTGACGGAAGGGCACCACAAGAACGCGTGGAGCATGTGGCTTAATTTGACTCAACGCGGGAAATCTTACCGGGTCCGGACACACTGAGGATTGACAGGTAACATCTCACATTCACACTCGTGTGTTTGTGAGTATAAATATGCTAGTCCTTTCATGATTATGTGATAGGTGGTGCATGGCCGTTCTTAGTTCGTGGAGTGATCTGTCTGCTTAATTGCGTTTCACTATTGGATCTATATACCGTGCATGTGTTGCGGCATTGACCCCTCAATATTTCTCACAATATTGAGTGCGCGTCTTTCGCTTAGCTCACTGCACTTTAGATCCTGAAA	93.578	Eukaryota;Rhizaria;Foraminifera;Globothalamea;Rotaliida;Serioidea;Bolivinidae;Bolivina_variabilis	AY359134.1.1028_U	Eukaryota	Rhizaria	Foraminifera	Globothalamea	Rotaliida	Serioidea	Bolivinidae	Bolivina_variabilis
OTU_3643	396	11	396	0	0	5	207	3	15	19	3	22	58	0	2	41	21	0	0	0	0	0	0	0	0	0	0	0	0	0	0	0	0	YES	*	AAGGAATTGACGGAAGGGCACCACAAGAACGCGTGGAGCATGTGGCTTAATTTGACTCAACGCGGGAAATCTTACCGGGTCCGGACACACTGAGGATTGACAGGTTTTATCATACTTCGCTTTATAGCGAGTATGTGTCAAAAATGCTAGTCCTTTCATGATTATGTGATAGGTGGTGCATGGCCGTTCTTAGTTCGTGGAGTGATCTGTCTGCTTAATTGCGTTTCACTACGAATTTACATTCAATGTTCGTTTGTGAGTTAGTCTGATCCCTCACTTTTGTGAGCGCGCGTCTTTCTAACACCATCACATCGGGCTAAGTAAATTCTGAAA	93.818	Eukaryota;Rhizaria;Foraminifera;Globothalamea;Rotaliida;Glabratelloidea;Glabratellidae;Glabratellina_sp.	FJ705895.1.2890_U	Eukaryota	Rhizaria	Foraminifera	Globothalamea	Rotaliida	Glabratelloidea	Glabratellidae	Glabratellina_sp.
OTU_594	393	7	393	0	0	0	1	0	30	0	2	1	0	39	0	249	71	0	0	0	0	0	0	0	0	0	0	0	0	0	0	0	0	YES	*	AAGGAATTGACGGAAGGGCACCACAAGAACGCGTGGAGCATGTGGCTTAATTTGACTCAACGCGGGAAATCTTACCGGGTCCGGACACACTGAGGATTGACAGGTTATTATCTCATCACTCTCGAGTGATGGGTGTTAAATATGCTAGTCCTTTCATGATTATGTGATAGGTGGTGCATGGCCGTTCTTAGTTCGTGGAGTGATCTGTCTGCTTAATTGCGTTTCACTAAAGGCTCATATAATTAACGCATGTATTTGCGGCGCTTTGACCCCTCTTAACCGAGCGTTGTGTCTTAGTCAGCTTAGCTATCATGCATTTGAGCCTTGAAA	91.159	Eukaryota;Rhizaria;Foraminifera;Globothalamea;Rotaliida;Calcarinoidea;Calcarinidae;Baculogypsinoides_spinosus	AJ504678.1.1014_U	Eukaryota	Rhizaria	Foraminifera	Globothalamea	Rotaliida	Calcarinoidea	Calcarinidae	Baculogypsinoides_spinosus
OTU_3635	392	5	392	0	0	0	0	0	2	0	0	379	1	2	8	0	0	0	0	0	0	0	0	0	0	0	0	0	0	0	0	0	0	YES	*	AAGGAATTGACGGAAGGGCACCACAAGAACGCGTGGAGCATGTGGCTTAATTTGACTCAACGCGGGAAATCTTACCGGGTCCGGACACACTGAGGATTGACAGGCACTATTATGCTGTATGTCTCTGCGACTGCAGCATATGTTAAATATGCTAGTCCTTTCATGATTATGTGATAGGTGGTGCATGGCCGTTCTTAGTTCGTGGAGTGATCTGTCTGCTTAATTGCGTTTCACTAAGGGTCCATATAATTATGTACGTTGCGGCGCTTTGACCCCTATGCAAACTGCTCATCGTTAGTTAGTTTTGTTATAGCGCGAGTCTCTGTCAGCTTAGCTCGTGCGGTTGGATCCTGAAA	97.753	Eukaryota;Rhizaria;Foraminifera;Globothalamea;Rotaliida;Planorbulinidae;Planorbulinacea;Planorbulinella_sp.	DQ452687.1.3365_U	Eukaryota	Rhizaria	Foraminifera	Globothalamea	Rotaliida	Planorbulinidae	Planorbulinacea	Planorbulinella_sp.
OTU_3451	391	4	391	0	0	2	0	0	23	0	0	0	0	0	0	294	72	0	0	0	0	0	0	0	0	0	0	0	0	0	0	0	0	YES	*	AAGGAATTGACGGAAGGGCACCACAAGAACGCGTGGAGCATGTGGCTTAATTTGACTCAACACGGGAAATCTTACCGGGTCCGGACACACTGAGGATTGACAGGCAGTTTTTGATATTTTTGGTTCTCCCAAAAATATCTCATGAAAGATGCTAGTCCTTTCATGATTGCGTGATAGGTGGTGCATGGCCGTTCTTAGTTCGTGGAGTGATCTGTCTGCTTAATTGCGTTTCAGTCTGAGCTATGACTAGAGTTTTGACTTTTTGACCCCACTATTTTTAGTGTGTGTTGTGTTTTAGGCTTTTCTCATTTTTTGCCAAAGCTCTTGAAA	91.031	Eukaryota;Rhizaria;Foraminifera;Globothalamea;Rotaliida;Clade-3;Pseudoparrellidae;Epistominella_sp.	FJ185807.1.1016_U	Eukaryota	Rhizaria	Foraminifera	Globothalamea	Rotaliida	Clade-3	Pseudoparrellidae	Epistominella_sp.
OTU_978	391	8	391	0	0	0	7	119	130	13	53	0	7	45	17	0	0	0	0	0	0	0	0	0	0	0	0	0	0	0	0	0	0	NO	NON-Forams OTUs	CTGGCCACCACGGCCGCGGCAAGCACATTGCCGGCGCCGGCTGTTCTTTCCGCTGCAAAAATGCGGCTGGTGGTCATTGGCGGCGGGCCCGCCGGGGCGACCACCGCGCGTTATGTGGCCAAGGGCTCGAAAGACGTGTCGGTGACCCTGATTGAGCCGAAGCAGCATTTCACAACCTGCTTCTTCTCCAACCTTTATCTGGGCGGGTTCAGAACGCTTGAGTCGATCACCCACAGTTACGGGACCCTTGCGGCCCAATACGGGGTGAACATGGTGCATGATGTG	N/A	N/A	N/A	N/A
OTU_2411	390	12	390	0	0	4	80	11	39	110	11	3	2	1	3	60	66	0	0	0	0	0	0	0	0	0	0	0	0	0	0	0	0	YES	*	AAGGAATTGACGGAAGGGCACCACAAGAACGCGTGGAGCATGTGGCTTAATTTGACTCAACGCGGGAAATCTTACCGGGTCCGGACATACTGAGGATTGACAGGCGCTTGTAGTTCtttttttttAAAAAAGATCTGCAGTAAATATGCTAGTCCTTTCATGATTGTGTGATAGGTGGTGCATGGCCGTTCTTAGTTCGTGGAGTGATCTGTCTGCTTAATTGCGTTTCACTAAGGACTTTTAAGCGTCGCCTGTTGCGCTTTGTGTTTCATTCACATTGTGCACGGTGACCGTAAAGTCTTGAAG	91.189	Eukaryota;Rhizaria;Foraminifera;Foraminifera_X;Foraminifera_XX;Foraminifera_XXX;Technitella;Technitella_sp.	FR754396.1.1058_U	Eukaryota	Rhizaria	Foraminifera	Foraminifera_X	Foraminifera_XX	Foraminifera_XXX	Technitella	Technitella_sp.
OTU_3718	389	5	389	0	0	0	0	0	291	21	0	1	0	0	0	26	50	0	0	0	0	0	0	0	0	0	0	0	0	0	0	0	0	YES	*	AAGGAATTGACGGAAGGGCACCACAAGAACGCGTGGAGCATGTGGCTTAATTTGACTCAACGCGGGGAATCTTACCGGGTCCGGACACACTGAGGATTGACAGGTTAATCACAATACTCACACACTTTGTTGTGTGTGTAGTGTTGTAAATAAATATGCTAGTCCTTTCATGATTATGTGATAGGTGGTGCATGGCCGTTCTTAGTTCGTGGAGTGATCTGTCTGCTTAATTGCGTTTCACAATATTGGTTCAAATCACTCGCATGTTGTCAGCGCATTGACCCCTGGTTCATTTCTCACTATTGAGCTTGAACCTGTGCGCGTCTCTGTATTTCACGTCTGGCTCATGCGTCTTATGGACCTGAAA	91.498	Eukaryota;Rhizaria;Foraminifera;Globothalamea;Rotaliida;Clade-3;Nonionidae;Nonionella_labradorica	DQ452713.1.1618_U	Eukaryota	Rhizaria	Foraminifera	Globothalamea	Rotaliida	Clade-3	Nonionidae	Nonionella_labradorica
OTU_825	388	4	388	0	0	2	0	0	381	0	2	0	0	0	3	0	0	0	0	0	0	0	0	0	0	0	0	0	0	0	0	0	0	YES	*	AAGGAATTGACGGAAGGGCACCACAAGAACGCGTGGAGCATGTGGCTTAATTTGACTCAACGCGGGAAATCTTACCGGGTCCGGACACACTGAGGATTGACAGGTGTTTGTGGTTAGAATATCTTTCTTTTGGGAGTGTTCTTTCCACTATAAATATGCTAGTCCTTTCATGATTGTGTGATAGGTGGTGCATGGCCGTTCTTAGTTCGTGGAGTGATCTGTCTGCTTAATTGCGTTTCACAAAGGACTTTTTAACTTCTGCCTGTTGCTCGGTCTCCGCCCAGCGTTGATCGTAGCACGGTAGAGAATAAGTCCTGAAG	88.855	Eukaryota;Rhizaria;Foraminifera;Monothalamids;Monothalamids_Clade-E;Monothalamids_Clade-E_X;Psammophaga;Psammophaga_sp.	HE998683.1.3256_U	Eukaryota	Rhizaria	Foraminifera	Monothalamids	Monothalamids_Clade-E	Monothalamids_Clade-E_X	Psammophaga	Psammophaga_sp.
OTU_1210	387	10	387	0	0	2	19	291	11	6	48	3	4	1	2	0	0	0	0	0	0	0	0	0	0	0	0	0	0	0	0	0	0	YES	*	AAGGAATTGACGGAAGGGCACCACAAGAACGCGTGGAGCATGTGGCTTAATTTGACTCAACGCGGGAAATCTTACCGGGTCCGGACACACTGAGGATTGACAGGCAATATTGTGTTGCGTTCGCGCATCACATGTTAAATATGCTAGTCCTTTCATGATTATGTGATAGGTGGTGCATGGCCGTTCTTAGTTCGTGGAGTGATCTGTCTGCTTAATTGCGTTTCACTAAGGGCCTATAATAATACGCATGTTTTTGTTGACGCTTTGACCCCTCCATTTGCTTGGTGCGCGTGTCTTTGTTGTTCAACACATGCAATTAGGTCCTGAAA	90.06	Eukaryota;Rhizaria;Foraminifera;Globothalamea;Rotaliida;Nummulitoidea;Nummulitidae;Operculina_ammonoides	DQ440525.1.3403_U	Eukaryota	Rhizaria	Foraminifera	Globothalamea	Rotaliida	Nummulitoidea	Nummulitidae	Operculina_ammonoides
OTU_2646	387	11	387	0	0	0	3	4	3	7	44	43	248	8	7	15	5	0	0	0	0	0	0	0	0	0	0	0	0	0	0	0	0	YES	*	AAGGAATTGACGGAAGGGCACCACAAGAACGCGTGGAGCATGTGGCTTAATTTGACTCAACGCGGGAAATCTTACCGGGTCCGGACACACTGAGGATTGACAGGCAATATTAAAAATGTTCGCATTTTTATGTTAAATATGCTAGTCCTTTCATGATTATGTGATAGGTGGTGCATGGCCGTTCTTAGTTCGTGGAGTGATCTGTCTGCTTAATTGCGTTTCACTAAGGGCTCATTAACGCGTGTATTGCTTGGCGCTTTGACCCCTATGCTTCCTCTGGTTGCATACGGCTGTGTCTTAGTTGCTTTTGCGTACACAATTGAGTCCTGAAA	93.165	Eukaryota;Rhizaria;Foraminifera;Globothalamea;Rotaliida;Clade-3;Nonionidae;Cibicidoides_pachyderma	DQ408652.1.3409_U	Eukaryota	Rhizaria	Foraminifera	Globothalamea	Rotaliida	Clade-3	Nonionidae	Cibicidoides_pachyderma
OTU_3998	387	5	387	0	0	1	0	0	380	2	3	0	1	0	0	0	0	0	0	0	0	0	0	0	0	0	0	0	0	0	0	0	0	YES	*	AAGGAATTGACGGAAGGGCACCACAAGAACGCGTGGAGCATGTGGCTTAATTTGACTCAACGCGGGAAATCTTACCGGGTCCGGACACACTGAGGATTGACAGGTATTATCGTATCATTTAGGTGATTCGTGTTAAATATGCTAGTCCTTTCATGATTATGTGATAGGTGGTGCATGGCCGTTCTTAGTTCGTGGAGTGATCTGTCTGCTTAATTGCGTTTCACTACGAATCCACGACCTTTATGTATGTTTGTGAGATGATTTGATCCCTTGCTCCCAGAGTAAGTTGTGCGTCTCCTCATCATATTCACAGCATGCTATGTGGATTCTGAAA	96.121	Eukaryota;Rhizaria;Foraminifera;Globothalamea;Rotaliida;Nummulitoidea;Nummulitidae;Cycloclypeus_carpenteri	AJ879133.1.3405_U	Eukaryota	Rhizaria	Foraminifera	Globothalamea	Rotaliida	Nummulitoidea	Nummulitidae	Cycloclypeus_carpenteri
OTU_1772	384	11	384	0	0	13	89	39	10	57	0	115	20	1	5	25	10	0	0	0	0	0	0	0	0	0	0	0	0	0	0	0	0	YES	*	AAGGAATTGACGGAAGGGCACCACAAGAACGCGTGGAGCATGTGGCTTAATTTGACTCAACGCGGGAAATCTTACCGGGTCCGGACACACTGAGGATTGACAGGCAATATTAATACGCATAAATTTATTTATGCGTATTATGTTAAATATGCTAGTCCTTTCATGATTATGTGATAGGTGGTGCATGGCCGTTCTTAGTTCGTGGAGTGATCTGTCTGCTTAATTGCGTTTCACTAAGGGCCTATACTTTTACGTGTGTTGCGGCACTTTGACCCCTCATATCTTATATGAGCGCGTGTCTTAGTTTGCTTAGCTCACACAATTAGGTCCTGAAA	93.372	Eukaryota;Rhizaria;Foraminifera;Globothalamea;Rotaliida;Clade-3;Nonionidae;Nonionella_labradorica	DQ452713.1.1618_U	Eukaryota	Rhizaria	Foraminifera	Globothalamea	Rotaliida	Clade-3	Nonionidae	Nonionella_labradorica
OTU_4047	383	12	383	0	0	3	6	23	4	21	8	7	33	20	8	182	68	0	0	0	0	0	0	0	0	0	0	0	0	0	0	0	0	YES	*	AAGGAATTGACGGAAGGGCACCACAAGAACGCGTGGAGCATGTGGCTTAATTTGACTCAACGCGGGAAATCTTACCGGGTCCGGACACACTGAGGATTGACAGGTAACATCTCATCACATCGCTTCGGCATGTGTTGAGTATAAATATGCTAGTCCTTTCATGATTATGTGATAGGTGGTGCATGGCCGTTCTTAGTTCGTGGAGTGATCTGTCTGCTTAATTGCGTTTCACTATTGGATCTATATACCGTGCATGTGTTGCGGCATTGACCCCTCAATATTTTCTCACAAATATTGAGTGCGCGTCTTTCGCTTAGCTCACTGCACTTTAGATCCTGAAA	94.817	Eukaryota;Rhizaria;Foraminifera;Globothalamea;Rotaliida;Serioidea;Bolivinidae;Bolivina_variabilis	AY359139.1.1054_U	Eukaryota	Rhizaria	Foraminifera	Globothalamea	Rotaliida	Serioidea	Bolivinidae	Bolivina_variabilis
OTU_62	382	10	382	0	0	2	277	9	1	14	14	3	5	0	0	27	30	0	0	0	0	0	0	0	0	0	0	0	0	0	0	0	0	YES	*	AAGGAATTGACGGAAGGGCACCACAAGAACGCGTGGAGCATGTGGCTTAATTTGACTCAACACGGGAAATCTTACCGGGTCCGGACACACTGAGGATTGACAGGCAATTTTTGAAGATTTTTTTGAGTGCTTGCGCTCAAAATGTCTTCTCATGAAAGATGCTAGTCCTTTCATGATTATGTGATAGGTGGTGCATGGCCGTTCTTAGTTCGTGGAGTGATCTGTCTGCTTAATTGCGTTTCATCAAAAGCTTATACTAAACGTATGTTTTACAATCAGCTTGACCCCGCCCCTGTGGTGTGTGTCTGTCTTGTTTTTTTGTACGTACTATTAAGCTTTGAAA	90.795	Eukaryota;Rhizaria;Foraminifera;Globothalamea;Rotaliida;Rotalioidea;Elphidiidae;Elphidium_excavatum	KF042563.1.971_U	Eukaryota	Rhizaria	Foraminifera	Globothalamea	Rotaliida	Rotalioidea	Elphidiidae	Elphidium_excavatum
OTU_3658	381	12	381	0	0	6	28	41	21	5	29	39	12	57	73	37	33	0	0	0	0	0	0	0	0	0	0	0	0	0	0	0	0	YES	*	AAGGAATTGACGGAAGGGCACCACAAGAACGCGTGGAGCATGTGGCTTAATTTGACTCAACGCGGGAAATCTTACCGGGTCCGGACATACTGAGGATTGACAGGCGCTTGTAGACTAATTTATTAGTCTGCAGTAAATATGATAGTCCTTTCATGATTGTGTGATAGGTGGTGCATGGCCGTTCTTAGTTCGTGGAGTGATCTGTCTGCTTAATTGCGTTTCACTAAGGACTCTTAAACGTCGCCTGTTGCGCAATACACTTTACTGTGTATTTGTGCACGGTGACTAAAGACGTCTTGAAG	96.121	Eukaryota;Rhizaria;Foraminifera;Foraminifera_X;Foraminifera_XX;Foraminifera_XXX;Allogromida;Allogromida_sp.	EU213260.1.917_U	Eukaryota	Rhizaria	Foraminifera	Foraminifera_X	Foraminifera_XX	Foraminifera_XXX	Allogromida	Allogromida_sp.
OTU_3688	380	11	380	0	0	1	55	137	3	4	7	3	2	0	8	94	66	0	0	0	0	0	0	0	0	0	0	0	0	0	0	0	0	YES	*	AAGGAATTGACGGAAGGGCACCACAAGAACGCGTGGAGCATGTGGCTTAATTTGACTCAACGCGGGAAATCTTACCGGGTCCGGACACACTGAGGATTGACAGGTTTTATCATGAGTGCTTGCACTCTTGTGTCAAATATGCTAGTCCTTTCATGATTATGTGATAGGTGGTGCATGGCCGTTCTTAGTTCGTGGAGTGATCTGTCTGCTTAATTGCGTTTCACTACGAATCTACCTTTAAACGCACGTTTGTGAGGCAGCTTGATCCCTGCTCTCTGAGTAGTCGTGCGTCTCGCTCGCCGTATTCGCATCGTGCATCGTAGATTCTGAAA	93.04	Eukaryota;Rhizaria;Foraminifera;Globothalamea;Rotaliida;Glabratelloidea;Glabratellidae;Glabratellina_sp.	FJ705895.1.2890_U	Eukaryota	Rhizaria	Foraminifera	Globothalamea	Rotaliida	Glabratelloidea	Glabratellidae	Glabratellina_sp.
OTU_3872	380	11	380	0	0	1	29	21	19	19	40	8	171	1	0	54	17	0	0	0	0	0	0	0	0	0	0	0	0	0	0	0	0	YES	*	AAGGAATTGACGGAAGGGCACCACAAGAACGCGTGGAGCATGTGGCTTAATTTGACTCAACGCGGGAAATCTTACCGGGTCCGGACACACTGAGGATTGACAGGTTTTAGCATAGTAGTCTATTTATAGTCTCTATGCGGTAAAGATGCTAGTCCTTTCATGATTGTGTGATAGGTGGTGCATGGCCGTTCTTAGTTCGTGGAGTGATCTGTCTGCTTAATTGCGTATCACACAGGGCGTTTAACTTGAGTGTATTGATTTGGCTGACGCCACTCTTAATTGGGTCGAGCTGTCCCTTTCGATCACTCATAGACTGTCCCTGCAT	92.405	Eukaryota;Rhizaria;Foraminifera;Globothalamea;Rotaliida;Calcarinoidea;Calcarinidae;Pararotalia_nipponica	AJ508454.1.3168_U	Eukaryota	Rhizaria	Foraminifera	Globothalamea	Rotaliida	Calcarinoidea	Calcarinidae	Pararotalia_nipponica
OTU_3684	379	12	379	0	0	1	12	16	24	86	5	2	63	43	1	93	33	0	0	0	0	0	0	0	0	0	0	0	0	0	0	0	0	YES	*	AAGGAATTGACGGAAAGGCACCACAAGAACGCGTGGAGCATGTGGCTTAATTTGACTCAACGCGGGGAAACTTACCAGGTCCGGACACACTGAGGATTGACAGGTGTTTACTTATGCTACACTTATTTATTTAAGTGTTAGTATAAGTATAGCAAATATGCTAGTCCTTTCATGATTGTGTGATAGGTGGTGCATGGCCGTTCTTAGTTCGTGGAGTGATCTGTCTGCTTAATTGCGTTTCACTTATAAGAATGAAAGAGTCCCGCTATATTTATTGGTACGCCAATATTATGGCTTTAATGTGGATTTCTATAACATTCTGAAG	90.204	Eukaryota;Rhizaria;Foraminifera;Globothalamea;Rotaliida;Calcarinoidea;Calcarinidae;Pararotalia_nipponica	AJ508454.1.3168_U	Eukaryota	Rhizaria	Foraminifera	Globothalamea	Rotaliida	Calcarinoidea	Calcarinidae	Pararotalia_nipponica
OTU_881	379	12	379	0	0	2	81	59	5	48	57	5	37	23	3	33	26	0	0	0	0	0	0	0	0	0	0	0	0	0	0	0	0	YES	*	AAGGAATTGACGGAAGGGCACCACAAGAACGCGTGGAGCATGTGGCTTAATTTGACTCAACGCGGGAAATCTTACCGGGTCCGGACACACTGAGGATTGACAGGCAGTTTTGATATTTTCAATTTTATTGGAATTATCTCATGAAAGATGCTAGTCCTTTCATGATTATGTGATAGGTGGTGCATGGCCGTTCTTAGTTCGTGGAGTGATCTGTCTGCTTAATTGCGTTTCATTAAGAGCCTATTCTTTACGTACGTCGCGGGCACTTTGACCCCACTTCATTTTTTAATGAGTGCGCGTTGTCTTAGTTTTTGCTTTAGCGCGTACATTTAGGCTCTGAAA	91.007	Eukaryota;Rhizaria;Foraminifera;Globothalamea;Textulariida;Trochamminidae;Trochammina;Trochammina_hadai	DQ408637.1.3475_U	Eukaryota	Rhizaria	Foraminifera	Globothalamea	Textulariida	Trochamminidae	Trochammina	Trochammina_hadai
OTU_3735	378	9	378	0	0	0	35	0	4	2	7	7	0	53	2	198	70	0	0	0	0	0	0	0	0	0	0	0	0	0	0	0	0	YES	*	AAGGAATTGACGGAAGGGCACCACAAGAACGCGTGGAGCATGTGGCTTAATTTGACTCAACGCGGGAAATCTTACCGGGTCCGGACACACTGAGGATTGACAGGCACTATTATGCTGTATGTACTTTTGTGCTGCAGCATATGTTAAATATGCTAGTCCTTTCATGATTATGTGATAGGTGGTGCATGGCCGTTCTTAGTTCGTGGAGTGATCTGTCTGCTTAATTGCGTTTCACTAAGGGTCCATATAATTATGTACGTTGCGGCGCTTTGACCCCTATGCATCTGCTCATCGTTAGTTAGTATGCTATAGCGCGAGTCTCTGTCAGCTTAGCTCGTGCGGTTGGATCCTGAAA	98.592	Eukaryota;Rhizaria;Foraminifera;Globothalamea;Rotaliida;Planorbulinidae;Planorbulinacea;Planorbulinella_sp.	DQ452687.1.3365_U	Eukaryota	Rhizaria	Foraminifera	Globothalamea	Rotaliida	Planorbulinidae	Planorbulinacea	Planorbulinella_sp.
OTU_2421	375	12	375	0	0	3	40	39	29	135	7	13	47	3	32	9	18	0	0	0	0	0	0	0	0	0	0	0	0	0	0	0	0	YES	*	AAGGAATTGACGGAAGGGCACCACAAGAACGCGTGGAGCATGTGGCTTAATTTGACTCAACGCGGGAAATCTTACCGGGTCCGGACACACTGAGGATTGACAGGCAATATTAATACGTGTAAATTTTATTTATGCGTATTATGTTAAATATGCTAGTCCTTTCATGATTATGTGATAGGTGGTGCATGGCCGTTCTTAGTTCGTGGAGTGATCTGTCTGCTTAATTGCGTTTCACTAAGGGCCTATACTTTTACGTGTGTTGCGGCACTTTGACCCCTCATATCTCATATGAGCGCGTGTCTTAGTTTGCTTAGCTCACACAATTAGGTCCTGAAA	93.538	Eukaryota;Rhizaria;Foraminifera;Globothalamea;Rotaliida;Clade-3;Nonionidae;Melonis_affinis	AY359171.1.991_U	Eukaryota	Rhizaria	Foraminifera	Globothalamea	Rotaliida	Clade-3	Nonionidae	Melonis_affinis
OTU_3729	375	11	375	0	0	0	57	35	11	11	14	3	38	168	1	19	18	0	0	0	0	0	0	0	0	0	0	0	0	0	0	0	0	YES	*	AAGGAATTGACGGAAGGGCACCACAAGAACGCGTGGAGCATGTGGCTTAATTTGACTCAACGCGGGAAATCTTACCGGGTCCGGACACGCTGAGGATTGACAGGTTCGTAGCAGGTTTCTAGCCTGCTCTAAAGATGCTAGTCCTTTCATAATTGCGTGATAGGTGGTGCATGGCCGTTCTTAGTTCGTGGAGTGATCTGTCTGCTTAATTGCGTTTCACACAGAGTTTCGTTCATGTACTGAGCAATTCATTGACGCGCCTTGTGCTGCTGTCATGATTGCTCGTACATAGAAACTCTGCAT	91.15	Eukaryota;Rhizaria;Foraminifera;Globothalamea;Rotaliida;Glabratelloidea;Glabratellidae;Glabratellina_sp.	FJ705895.1.2890_U	Eukaryota	Rhizaria	Foraminifera	Globothalamea	Rotaliida	Glabratelloidea	Glabratellidae	Glabratellina_sp.
OTU_3712	373	8	373	0	0	0	19	30	31	1	21	1	0	0	0	63	207	0	0	0	0	0	0	0	0	0	0	0	0	0	0	0	0	YES	*	AAGGAATTGACGGAAGGGCACCACAAGAACGCGTGGAGCATGTGGCTTAATTTGACTCAACGCGGGAAATCTTACCGGGTCCGGACACACTGAGGATTGACAGGTTTTATCCAGTTTCCTATTCTTAGGATCTGGTGTCAAAAATGCTAGTCCTTTCATGATTATGTGATAGGTGGTGCATGGCCGTTCTTAGTTCGTGGAGTGATCTGTCTGCTTAATTGCGTTTCACTTTGAATCTACTTTTAACGCATGTTTGTGAGATGGACTGATCCCTCCCGCTCTCTGAGTGTTGGAGTTGCGCGTCTTTTCATCGCCATCACATCATGCTACGTACGATTCTGAAA	91.94	Eukaryota;Rhizaria;Foraminifera;Globothalamea;Rotaliida;Glabratelloidea;Glabratellidae;Glabratella_opercularis	Z69614.1.1003_U	Eukaryota	Rhizaria	Foraminifera	Globothalamea	Rotaliida	Glabratelloidea	Glabratellidae	Glabratella_opercularis
OTU_4111	373	12	373	0	0	19	110	12	3	57	5	4	118	2	4	8	31	0	0	0	0	0	0	0	0	0	0	0	0	0	0	0	0	YES	*	AAGGAATTGACGGAAGGGCACCACAAGAACGCGTGGAGCATGTGGCTTAATTTGACTCAACGCGGGAAATCTTACCGGGTCCGGACACACTGAGGATTGACAGGTTTTATCATACTTTGTCCTTCGGGTACAAGTATGTGTCAAAAATGCTAGTCCTTTCATGATTATGTGATAGGTGGTGCATGGCCGTTCTTAGTTCGTGGAGTGATCTGTCTGCTTAATTGCGTTTCACTACGAATTTACACTACATGTACGTTTGTGAGTTAGTCTGATCCCTTGCTTTTCACAGCAGGTGCGCGTCTTTCTAACACCATCACATCGTGCTACGTAAATTCTGAAA	87.805	Eukaryota;Rhizaria;Foraminifera;Globothalamea;Rotaliida;Glabratelloidea;Glabratellidae;Glabratella_milletti	AF194077.1.1021_U	Eukaryota	Rhizaria	Foraminifera	Globothalamea	Rotaliida	Glabratelloidea	Glabratellidae	Glabratella_milletti
OTU_1644	372	11	372	0	0	18	82	29	8	99	11	1	4	0	1	49	70	0	0	0	0	0	0	0	0	0	0	0	0	0	0	0	0	YES	*	AAGGAATTGACGGAAGGGCACCACAAGAACGCGTGGAGCATGTGGCTTAATTTGACTCAACGCGGGAAATCTTACCGGGTCCGGACACACTGAGGATTGACAGGTTTTAGTGGATTGCTACTTCGGTTGCATGACACAAGAAAGATGCTAGTCCTTTCATGATTGTGTGATAGGTGGTGCATGGCCGTTCTTAGTTCGTGGAGTGATCTGTCTGCTTAATTGCGTTTCACATAGGAAGTTTAACGTACACGTGAATGAGAACTGACGCGGCTTTCGGGCCTTGCTGTCGTTCCATTCCGTGTATAAACTATTCCTGACT	92.672	Eukaryota;Rhizaria;Foraminifera;Globothalamea;Rotaliida;Nummulitoidea;Nummulitidae;Operculinella_cumingii	AJ879136.1.3419_U	Eukaryota	Rhizaria	Foraminifera	Globothalamea	Rotaliida	Nummulitoidea	Nummulitidae	Operculinella_cumingii
OTU_3680	371	7	371	0	0	0	1	0	251	2	110	2	2	0	3	0	0	0	0	0	0	0	0	0	0	0	0	0	0	0	0	0	0	YES	*	AAGGAATTGACGGAAGGGCACCACAAGAACGCGTGGAGCATGTGGCTTAATTTGACTCAACGCGGGAAATCTTACCGGGTCCGGACACACTGAGGATTGACAGGCGATTCGGCTAACAAATCAATGTTCTCATTGATAATGTTACGCTTATAAATATGCTAGTCCTTTCATGATTATGTGATAGGTGGTGCATGGCCGTTCTTAGTTCGTGGAGTGATCTGTCTGCTTAATTGCGTTTCACTAAGGAACTATACTTAATGCATGCTGTCAGCGCATTGACCCCTCGTTCTTAATTGAGCGCAGCGTGTGTCTTTGATTACTGCTTGGCTCATGCGATTAGTTCCTGAAA	88.047	Eukaryota;Rhizaria;Foraminifera;Globothalamea;Rotaliida;Planorbulinidae;Planorbulinacea;Planorbulina_mediterranensis	DQ452709.1.1078_U	Eukaryota	Rhizaria	Foraminifera	Globothalamea	Rotaliida	Planorbulinidae	Planorbulinacea	Planorbulina_mediterranensis
OTU_4093	371	7	371	0	0	0	1	31	335	1	1	1	1	0	0	0	0	0	0	0	0	0	0	0	0	0	0	0	0	0	0	0	0	YES	*	AAGGAATTGACGGAAGGGCACCACAAGAACGCGTGGAGCATGTGGCTTAATTTGACTCAACGCGGGAAATCTTACCGGGTCCGGACACACTGAGGATTGACAGGCAATATCGAATTCACTTTCATAAGTGAGTTCGTGTTAAATATGCTAGTCCTTTCATGATTATGTGATAGGTGGTGCATGGCCGTTCTTAGTTCGTGGAGTGATCTGTCTGCTTAATTGCGTTTCACTAAGGTTCTACTTTCATATGTACGTTGTCAGCGCATTGACCCCTCGTCATTAACTTGACGCAGCGTGTGTCTTTGAATTACGTCTGGCTCGTGCGATTAGAACCTGAAA	93.985	Eukaryota;Rhizaria;Foraminifera;Globothalamea;Rotaliida;Discorboidea;Rosalidae;Rosalina_sp.	FR839735.1.1094_U	Eukaryota	Rhizaria	Foraminifera	Globothalamea	Rotaliida	Discorboidea	Rosalidae	Rosalina_sp.
OTU_3664	370	11	370	0	0	0	4	1	24	21	3	104	149	1	1	33	29	0	0	0	0	0	0	0	0	0	0	0	0	0	0	0	0	YES	*	AAGGAATTGACGGAAGGGCACCACAAGAACGCGTGGAGCATGTGGCTTAATTTGACTCAACGCGGGAAAACTTACCGGGTCCGGACACACTGAGGATTGACAGGCGCTTAACAATATATAATGTTGAATGATGTTATTATTGTTGTCGAAAATATGCTAGTCCTTTCATGATTGTGTGATAGGTGGTGCATGGCCGTTCTTAGTTCGTGGAGTGATCTGTCTGCTTAATTGCGTTTCAGATTTTTGGGGTTTTATATTCGTAGTCGGTGACTCCGTTTTTAATTCTCCTCCGGGAGAAGGAGTTTTCACTGACACGGCCCCATGTGAAA	89.754	Eukaryota;Rhizaria;Foraminifera;Tubothalamea;Miliolida;Alveolinidae;Borelis;Borelis_schlumbergeri	AJ404295.1.2744_U	Eukaryota	Rhizaria	Foraminifera	Tubothalamea	Miliolida	Alveolinidae	Borelis	Borelis_schlumbergeri
OTU_3737	369	5	369	0	0	360	0	0	2	0	5	1	1	0	0	0	0	0	0	0	0	0	0	0	0	0	0	0	0	0	0	0	0	YES	*	AAGGAATTGACGGAAGGGCACCACAAGAACGCGTGGAGCATGTGGCTTAATTTGACTCAACGCGGGAAATCTTACCGGGTCCGGACACACTGAGGATTGACAGGCAATATTATATCTCACACTGCGTTGAGATATATGTTAAATATGCTAGTCCTTTCATGATTATGTGATAGGTGGTGCATGGCCGTTCTTAGTTCGTGGAGTGATCTGTCTGCTTAATTGCGTTTCACTAAGGGTCTATATATTAAAACGTATGTTATGCTGGCGCTTTGACCCCTGTTATTTATTTAGCAGCGCGTGTCTCTGTTTTGCTTAAGCTTCATACACTTTAGGCTCTGAAA	90.058	Eukaryota;Rhizaria;Foraminifera;Globothalamea;Rotaliida;Nummulitoidea;Nummulitidae;Cycloclypeus_carpenteri	AJ879133.1.3405_U	Eukaryota	Rhizaria	Foraminifera	Globothalamea	Rotaliida	Nummulitoidea	Nummulitidae	Cycloclypeus_carpenteri
OTU_3742	369	7	369	0	0	0	5	14	7	0	245	7	88	0	3	0	0	0	0	0	0	0	0	0	0	0	0	0	0	0	0	0	0	YES	*	AAGGAATTGACGGAAGGGCACCACAAGAACGCGTGGAGCATGTGGCTTAATTTGACTCAACGCGGGAAATCTTACCGGGTCCGGACACACTGAGGATTGACAGGCAATTTTAAAAATGTTCGCATTTTTATGTTAAATATGCTAGTCCTTTCATGATTATGTGATAGGTGGTGCATGGCCGTTCTTAGTTCGTGGAGTGATCTGTCTGCTTAATTGCGTTTCACTAAGGGCTCATTAACACGTGTATTGCTTAGCGCTTTGACCCCTGTGCTTCTTCGGTTGCATTTGGTTGTGTCTTAGTTGCTTTTGCGTACACAATTGGGTCCTGAAA	89.021	Eukaryota;Rhizaria;Foraminifera;Globothalamea;Rotaliida;Clade-3;Nonionidae;Cibicidoides_pachyderma	DQ408652.1.3409_U	Eukaryota	Rhizaria	Foraminifera	Globothalamea	Rotaliida	Clade-3	Nonionidae	Cibicidoides_pachyderma
OTU_3640	368	8	368	0	0	1	10	15	2	2	11	0	316	11	0	0	0	0	0	0	0	0	0	0	0	0	0	0	0	0	0	0	0	YES	*	AAGGAATTGACGGAAGGGCACCACAAGAACGCGTGGAGCATGTGGCTTAATTTGACTCAACGCGGGAAATCTTACCGGGTCCGGACACACTGAGGATTGACAGGCGCTTGTGCTTACTTGTAAGCACTATAAATATGCTAGTCCTTTCATGATTGTGTGATAGGTGGTGCATGGCCGTTCTTAGTTCGTGGAGTGATCTGTCTGCTTAATTGCGTTTCATAAAGGGGTTTAAACTCTCTCGCCTGCTGCGCGTTCACTCTCGTAGTGCTTCTGTGCACGGCGGAGAAAAACCCCTGAAG	89.597	Eukaryota;Rhizaria;Foraminifera;Monothalamids;Monothalamids_X;Monothalamids_XX;Vellaria;Vellaria_pellucidus	EU213221.1.838_U	Eukaryota	Rhizaria	Foraminifera	Monothalamids	Monothalamids_X	Monothalamids_XX	Vellaria	Vellaria_pellucidus
OTU_3679	368	9	368	0	0	23	321	7	1	4	6	4	0	1	1	0	0	0	0	0	0	0	0	0	0	0	0	0	0	0	0	0	0	YES	*	AAGGAATTGACGGAAGGGCACCACAAGAACGCGTGGAGCATGTGGCTTAATTTGACTCAACGCGGGAAATCTTACCGGGTCCGGACACACTGAGGATTGACAGGCAATTTTGATATCTCTTCTCTCGGGAAGATGATATCTCATGAAAGATGCTAGTCCTTTCATGATTATGTGATAGGTGGTGCATGGCCGTTCTTAGTTCGTGGAGTGATCTGTCTGCTTAATTGCGTTTCATTAAGAGCCTATCTTTTACGTATGTTGCAGGCGCCTTGACCCCGCCTACTTTTGTAGGTGTGCGTTTGTCTTGGTTTTTTTGCCTTGCGCATGCATTTAGGCTCTGAAA	91.197	Eukaryota;Rhizaria;Foraminifera;Globothalamea;Rotaliida;Nummulitoidea;Nummulitidae;Planoperculina_heterosteginoides	AJ879135.1.3410_U	Eukaryota	Rhizaria	Foraminifera	Globothalamea	Rotaliida	Nummulitoidea	Nummulitidae	Planoperculina_heterosteginoides
OTU_161	364	12	364	0	0	133	14	32	61	48	22	6	4	1	1	27	15	0	0	0	0	0	0	0	0	0	0	0	0	0	0	0	0	YES	*	AAGGAATTGACGGAAGGGCACCACAAGAACGCGTGGAGCATGTGGCTTAATTTGACTCAACGCGGGAAATCTTACCAGGTCCAGACATATTGAGGATTGACAGGTGATCGGTAATATATTTATATATTACTACAAATATGATAGTCCTTTCATGATTATATGATAGGTGGTGCATGGCCGTTCTTAGTTCGTGGAGTGATCTGTCTGCTTAATTGCGTTTCAGTaaaaaaaaTATATTATATATTTATTTATATTTTTGACGTTCTGCCTTTTATAGGATTTGTGAACTCAAATATAATTAATTTATAATATTAACAATTGAAT	92.705	Eukaryota;Rhizaria;Foraminifera;Tubothalamea;Miliolida;Moliolidae;Quinqueloculina;Quinqueloculina_seminulum	FN396828.1.2618_U	Eukaryota	Rhizaria	Foraminifera	Tubothalamea	Miliolida	Moliolidae	Quinqueloculina	Quinqueloculina_seminulum
OTU_331	364	7	364	0	0	3	24	6	178	0	140	9	4	0	0	0	0	0	0	0	0	0	0	0	0	0	0	0	0	0	0	0	0	YES	*	AAGGAATTGACGGAAGGGCACCACAAGAACGCGTGGAGCATGTGGCTTAATTTGACTCAACGCGGGAAATCTTACCGGGTCCGGACACACTGAGGATTGACAGGCAATTTTAAAAATGTTCGCATTTTTATGTTAAATATGCTAGTCCTTTCATGATTATGTGATAGGTGGTGCATGGCCGTTCTTAGTTCGTGGAGTGATCTGTCTGCTTAATTGCGTTTCACTAAGGGCTCATTAACACGTGTATTGCTGAGCGCTTTGACCCCTATGCTTCCTTTGGTTGCGTATGGTTGTGTCTCAGTTGCTTTTGCGTACACAATTGGGTCCTGAAA	93.165	Eukaryota;Rhizaria;Foraminifera;Globothalamea;Rotaliida;Clade-3;Nonionidae;Cibicidoides_pachyderma	DQ408652.1.3409_U	Eukaryota	Rhizaria	Foraminifera	Globothalamea	Rotaliida	Clade-3	Nonionidae	Cibicidoides_pachyderma
OTU_3809	363	6	363	0	0	348	7	0	1	2	1	4	0	0	0	0	0	0	0	0	0	0	0	0	0	0	0	0	0	0	0	0	0	YES	*	AAGGAATTGACGGAAGGGCACCACAAGAACGCGTGGAGCATGTGGCTTAATTTGACTCAACGCGGGAAATCTTACCGGGTCCGGACACACTGAGGATTGACAGGTAATACAATGATCGAGCAACCTAGTTGTTTGTGAATTGTGAACAAATATGCTAGTCCTTTCATGATTATGTGATAGGTGGTGCATGGCCGTTCTTAGTTCGTGGAGTGATCTGTCTGCTTAATTGCGTTTCACATAGAACCTATCAATAATTTAGACGCTTTGCTGATTTAAATTGACCCCTTCTCCTCGGAGATGCGCGCGTCTCTTTATTTTCACAACGTTTAATGAATCAGGTTCTGAAA	90.196	Eukaryota;Rhizaria;Foraminifera;Monothalamids;Monothalamids_Clade-C;Astrorhizidae;Rhizammina;Rhizammina_algaeformis	EU649779.1.3213_U	Eukaryota	Rhizaria	Foraminifera	Monothalamids	Monothalamids_Clade-C	Astrorhizidae	Rhizammina	Rhizammina_algaeformis
OTU_3771	362	7	362	0	0	0	346	1	2	2	7	1	0	3	0	0	0	0	0	0	0	0	0	0	0	0	0	0	0	0	0	0	0	YES	*	AAGGAATTGACGGAAGGGCACCACAAGAACGCGTGGAGCATGTGGCTTAATTTGACTCAACGCGGGAAATCTTACCGGGTCCGGACACACTGAGGATTGACAGATATTATTGTTATTTTTATTGTCATCGCATCTGTGATGTTCAATGAAGTAACATGTTAAATATGCTAGTCCTTTCATGATTATGTGATAGGTGGTGCATGGCCGTTCTTAGTTCGTGGAGTGATCTGTCTGCTTAATTGCGTTTCACTAAGAATCTAAATTTAACGCATGTTTGTTGGCTCTCATTGACCCATGTCTTTTGTTACAGCGCGTGTCTTTGTTACGCTTCAACTCATGCATCTAGATTCTGAAA	86.236	Eukaryota;Rhizaria;Foraminifera;Globothalamea;Rotaliida;Nummulitoidea;Nummulitidae;Operculina_complanata	AY804333.1.3299_U	Eukaryota	Rhizaria	Foraminifera	Globothalamea	Rotaliida	Nummulitoidea	Nummulitidae	Operculina_complanata
OTU_3669	360	8	360	0	0	1	8	0	58	0	3	13	0	0	6	194	77	0	0	0	0	0	0	0	0	0	0	0	0	0	0	0	0	YES	*	AAGGAATTGACGGAAGGGCACCACAAGAACGCGTGGAGCATGTGGCTTAATTTGACTCAACGCGGGAAATCTTACCGGGTCCGGACACACTGAGGATTGACAGGCAATATTGTGTTTGTGTTCGCACAATCACATGTTAAATATGCTAGTCCTTTCATGATTATGTGATAGGTGGTGCATGGCCGTTCTTAGTTCGTGGAGTGATCTGTCTGCTTAATTGCGTTTCACCAAGGGCCTATAACAATACGCATGTTGCTGGCTGCTTTGACCCCACCATTTCTATGGTGCGAGTGTCTTTGTTTTGCTTTAGCGCATGCAATTAGGTCCTGAAA	90.448	Eukaryota;Rhizaria;Foraminifera;Globothalamea;Rotaliida;Nummulitoidea;Nummulitidae;Operculinella_cumingii	AJ879136.1.3419_U	Eukaryota	Rhizaria	Foraminifera	Globothalamea	Rotaliida	Nummulitoidea	Nummulitidae	Operculinella_cumingii
OTU_30	359	11	359	0	0	78	126	56	23	0	5	23	3	1	37	5	2	0	0	0	0	0	0	0	0	0	0	0	0	0	0	0	0	YES	*	AAGGAATTGACGGAAGGGCACCACAAGAACGCGTGGAGCATGTGGCTTAATTTGACTCAACGCGGGAAATCTTACCGGGTCCGGACACACTGAGGATTGACAGGTTTTATCCAGTTTCCTTTTTGGATCTGGTGTCAAAAATGCTAGTCCTTTCATGATTATGTGATAGGTGGTGCATGGCCGTTCTTAGTTCGTGGAGTGATCTGTCTGCTTAATTGCGTTTCACTTTGAATCTACATTTTACGCATGTTTGTGAGATGGTCTGATCCCTCCCACTCTCTGAGTGTTGGAGTTGCGCGTCTTTCCATCGCCATCACATCATGCTACGTACGATTCTGAAA	91.014	Eukaryota;Rhizaria;Foraminifera;Globothalamea;Rotaliida;Glabratelloidea;Glabratellidae;Glabratellina_sp.	FJ705895.1.2890_U	Eukaryota	Rhizaria	Foraminifera	Globothalamea	Rotaliida	Glabratelloidea	Glabratellidae	Glabratellina_sp.
OTU_3689	356	9	356	0	0	8	1	170	7	11	0	5	0	0	1	101	52	0	0	0	0	0	0	0	0	0	0	0	0	0	0	0	0	YES	*	AAGGAATTGACGGAAGGGCACCACAAGAACGCGTGGAGCATGTGGCTTAATTTGACTCAACGCGGGAAATCTTACCGGGTCCGGACACACTGAGGATTGACAGGTAACGTGTGGATTTTATCCACTACAAATATGCTAGTCCTTTCATGATTATGTGATAGGTGGTGCATGGCCGTTCTTAGTTCGTGGAGTGATCTGTCTGCTTAATTGCGTATCACTATTGGATTCATCATACATGCATTCGTTGCGGCATTGACCCCATATATTTTTTATATATGCGCGTGTCTTTCGCTTAGCGCGTTGCATATTGGATCCTGATA	91.589	Eukaryota;Rhizaria;Foraminifera;Globothalamea;Rotaliida;Serioidea;Bolivinidae;Bolivina_sp.	AY934735.1.1053_U	Eukaryota	Rhizaria	Foraminifera	Globothalamea	Rotaliida	Serioidea	Bolivinidae	Bolivina_sp.
OTU_4039	355	12	355	0	0	1	3	1	2	1	29	48	187	28	35	13	7	0	0	0	0	0	0	0	0	0	0	0	0	0	0	0	0	YES	*	AAGGAATTGACGGAAGGGCACCACAAGAACGCGTGGAGCATGTGGCTTAATTTGACTCAACGCGGGAAATCTTACCGGGTCCGGACACACTGAGGATTGACAGGCAATATTAATATATCGTGTTCGCACGTATATTATGTTAAATATGCTAGTCCTTTCATGATTATGTGATAGGTGGTGCATGGCCGTTCTTAGTTCGTGGAGTGATCTGTCTGCTTAATTGCGTTTCACTAAGGGCCTATAACTTTACGTGTGTCGCGGCACTTTGACCCCTCTTGAAACATAGAGCGCGCGTCTTAGTTTTTGCTTAGCGCACACAATTAGGTCCTGAAA	93.994	Eukaryota;Rhizaria;Foraminifera;Globothalamea;Rotaliida;Clade-3;Nonionidae;Cibicidoides_pachyderma	DQ408652.1.3409_U	Eukaryota	Rhizaria	Foraminifera	Globothalamea	Rotaliida	Clade-3	Nonionidae	Cibicidoides_pachyderma
OTU_759	358	14	354	4	0	3	161	9	3	74	2	39	2	54	2	2	3	1	0	0	0	3	0	0	0	0	0	0	0	0	0	0	0	YES	*	AAGGAATTGACGGAAGGGCACCACAAGAACGCGTGGAGCATGTGGCTTAATTTGACTCAACGCGGGAAATCTTACCGGGTCCGGACACACTGAGGATTGACAGGCAATATTAAAAATTTTGCTTCGGCAAATTTTTATGTTAAATATGCTAGTCCTTTCATGATTATGTGATAGGTGGTGCATGGCCGTTCTTAGTTCGTGGAGTGATCTGTCTGCTTAATTGCGTTTCACTAAGGGCTTATAAATTACGTGTGTTGCGGCACTTTGACCCCCAATCTCTCACGATTGGCGCGTGTCTTAGTTTGCTTAGCTCACACAATTAAGTCCTGAAA	93.235	Eukaryota;Rhizaria;Foraminifera;Globothalamea;Rotaliida;Clade-3;Pseudoparrellidae;Epistominella_vitrea	DQ408647.1.3463_U	Eukaryota	Rhizaria	Foraminifera	Globothalamea	Rotaliida	Clade-3	Pseudoparrellidae	Epistominella_vitrea
OTU_3696	354	10	354	0	0	7	10	134	48	21	19	18	83	13	1	0	0	0	0	0	0	0	0	0	0	0	0	0	0	0	0	0	0	YES	*	AAGGAATTGACGGAAGGGCACCACAAGAACGCGTGGAGCATGTGGCTTAATTTGACTCAACGCGGGAAATCTTACCGGGTCCGGACACACTGAGGATTGACAGGCAGTTTTGATAAGTCTGCTTCGGCAGCTTATCTCATGAAAGATGCTAGTCCTTTCATGATTATGTGATAGGTGGTGCATGGCCGTTCTTAGTTCGTGGAGTGATCTGTCTGCTTAATTGCGTTTCATTAAGGGCCTATCTTTTACGTATGTTGCGGGCACTTTGACCCCACCACTTTTGGTGCGCGCTGTCTTAGTTTCGCTTTGCGCATACATTTAGGCTCTGAAA	89.676	Eukaryota;Rhizaria;Foraminifera;Globothalamea;Rotaliida;Clade-3;Nonionidae;Cibicidoides_ungerianus	FJ705898.1.3496_U	Eukaryota	Rhizaria	Foraminifera	Globothalamea	Rotaliida	Clade-3	Nonionidae	Cibicidoides_ungerianus
OTU_3815	354	9	354	0	0	0	1	0	5	2	146	0	98	30	6	38	28	0	0	0	0	0	0	0	0	0	0	0	0	0	0	0	0	YES	*	AAGGAATTGACGGAAGGGCACCACAAGAACGCGTGGAGCATGTGGCTTAATTTGACTCAACGCGGGAAAACTTACCGGGTCCGGACACACTGAGGATTGACAGGCGATTAAAGTAAAGATGCGAGTCCTTTCATGATTGTGTGATAGGTGGTGCATGGCCGTTCTTAGTTCGTGGAGTGATCTGTCTGCTTAATTGCGTTTCACTACTATAAAGGGGACTGCGTACAGCGGTGTACTATGTATGCCAGTCGCAGTAATTATATTCAAAATCCCCAAATGAAG	96.059	Eukaryota;Rhizaria;Foraminifera;Monothalamids;Monothalamids_Clade-Y;Monothalamids_Clade-Y_X;Monothalamids_Clade-Y_XX;Monothalamids_Clade-Y_XX_sp.	HE998686.1.2700_U	Eukaryota	Rhizaria	Foraminifera	Monothalamids	Monothalamids_Clade-Y	Monothalamids_Clade-Y_X	Monothalamids_Clade-Y_XX	Monothalamids_Clade-Y_XX_sp.
OTU_1643	353	7	353	0	0	1	1	1	1	2	0	1	346	0	0	0	0	0	0	0	0	0	0	0	0	0	0	0	0	0	0	0	0	YES	*	AAGGAATTGACGGAAGGGCACCACAAGAACGCGTGGAGCATGTGGCTTAATTTGACTCAACGCGGGAAATCTTACCGGGTCCGGACACACTGAGGATTGACAGGTTGTTTGTTCAGTTTCACTTCGGTGAAGCTGACATTTAAAGATGCTAGTCCTTTCATGATTGTGTGATAGGTGGTGCATGGCCGTTCTTAGTTCGTGGAGTGATTTGTCTGCTTAATTGCGTTTCACCCAGGAACTTGATTTTGTGACTAAGCGCATTTGTTTGACACTCGTGGCTTCGGTTGCGATTGTTGTCTGCATTGCACTCGTTACATAATCTGTTCCTGAAT	92.34	Eukaryota;Rhizaria;Foraminifera;Globothalamea;Rotaliida;Nummulitoidea;Nummulitidae;Operculina_ammonoides	DQ440526.1.3401_U	Eukaryota	Rhizaria	Foraminifera	Globothalamea	Rotaliida	Nummulitoidea	Nummulitidae	Operculina_ammonoides
OTU_3678	353	10	353	0	0	52	107	16	20	73	11	0	1	0	2	21	50	0	0	0	0	0	0	0	0	0	0	0	0	0	0	0	0	YES	*	AAGGAATTGACGGAAGGGCACCACAAGAACGCGTGGAGCATGTGGCTTAATTTGACTCAACGCGGGAAAACTTACCGGGTCCGGACACACTGAGGATTGACAGGTGAATGTTGTGTGACTACAGCATGCCAAAGATGCTAGTCCTTTCATGATTGTGTGATAGGTGGTGCATGGCCGTTCTTAGTTCGTGGAGTGATCTGTCTGCTTAATTGCGTTTCAGATATAAAAGGGGGCTCGAATCTTGCCTTATATGGCTTGAGAGAGAGCACCCCTATTGAAA	91.964	Eukaryota;Rhizaria;Foraminifera;Globothalamea;Rotaliida;Serioidea;Cassidulinidae;Glandulina_antarctica	EU672990.1.3894_U	Eukaryota	Rhizaria	Foraminifera	Globothalamea	Rotaliida	Serioidea	Cassidulinidae	Glandulina_antarctica
OTU_3905	353	6	353	0	0	0	0	0	1	81	3	0	19	0	0	189	60	0	0	0	0	0	0	0	0	0	0	0	0	0	0	0	0	YES	*	AAGGAATTGACGGAAGGGCACCACAAGAACGCGTGGAGCATGTGGCTTAATTTGACTCAACGCGGGAAATCTTACCGGGTCCGGACTCTTTGAGGATTGACAGATAGTTATTGTTCACTATTAATTCATTTTTGTTACAACTTGTTGTACACATGATGTTTTAATAATATGTGAACAATATTAAAAATGCTAGTTCTTTCATGATTATGTGATAGGTGGTGCATGGCCGTTCTTAGTTCGTGGAGTGATCTGTCTGCTTAATTGCGTTTCAATACGAATCTTTAAAAATTTATACACATGTTTCATTCAATCTCATGAGACCCCGTGTTAAACTTCTGTTTTACATGTGTGTTTGTCTCATTGTAGATGATGACTGTGTAATTTCAGATTCTGAAA	85.609	Eukaryota;Rhizaria;Foraminifera;Globothalamea;Rotaliida;Nummulitoidea;Nummulitidae;Planostegina_operculinoides	DQ440527.1.3473_U	Eukaryota	Rhizaria	Foraminifera	Globothalamea	Rotaliida	Nummulitoidea	Nummulitidae	Planostegina_operculinoides
OTU_3760	352	8	352	0	0	0	2	0	1	41	12	0	14	5	0	214	63	0	0	0	0	0	0	0	0	0	0	0	0	0	0	0	0	YES	*	AAGGAATTGACGGAAGGGCACCACAAGAACGCGTGGAGCATGTGGCTTAATTTGACTCAACGCGGGAAATCTTACCGGGTCCGGACACGCTGAGGATTGACAGGTTTTTGCAGGTTTAGAGAGCTTTTGCTTTTCTAGCCTGCGGTAAAGATGCTAGTCCTTTCATGATTGTGTGATAGGTGGTGCATGGCCGTTCTTAGTTCGTGGAGTGATCTGTCTGCTTAATTGCGTTTCACACAGAGTTTCGTTAATGTGTTGAGCGATTCATTGACGCGCCTTCCTTTAGTGTTGTGCTGCTGTCGTGATTGCTCGCACATAGAAACTCTGCAT	91.964	Eukaryota;Rhizaria;Foraminifera;Monothalamids;Monothalamids_X;Monothalamids_XX;Vellaria;Vellaria_sp.	EU213254.1.848_U	Eukaryota	Rhizaria	Foraminifera	Monothalamids	Monothalamids_X	Monothalamids_XX	Vellaria	Vellaria_sp.
OTU_3795	352	4	352	0	0	0	0	0	2	0	1	0	0	0	0	85	264	0	0	0	0	0	0	0	0	0	0	0	0	0	0	0	0	YES	*	AAGGAATTGACGGAAGGGCACCACAAGAACGCGTGGAGCATGTGGCTTAATTTGACTCAACGCGGGAAATCTTACCGGGTCCGGACACACTGAGGATTGACAGGTTTTTTCATATTTTGCTTCGGCTTAATATGTTTCAAATATGCTAGTCCTTTCATGATTATGTGATAGGTGGTGCATGGCCGTTCTTAGTTCGTGGAGTGATCTGTCTGCTTAATTGCGTTTCATTACGAATTTACGTTAAATGTATGTTTGTGAGATAGCATTGATCCCTCACTCTGTGAGCGTGTGTCTCTCTATCACCATCACATCATGCTCAGTAAATTCTGAAA	89.13	Eukaryota;Rhizaria;Foraminifera;Globothalamea;Rotaliida;Glabratelloidea;Glabratellidae;Glabratella_milletti	AF194077.1.1021_U	Eukaryota	Rhizaria	Foraminifera	Globothalamea	Rotaliida	Glabratelloidea	Glabratellidae	Glabratella_milletti
OTU_2395	351	5	351	0	0	0	2	0	253	0	0	93	1	0	2	0	0	0	0	0	0	0	0	0	0	0	0	0	0	0	0	0	0	YES	*	AAGGAATTGACGGAAGGGCACCACAAGAACGCGTGGAGCATGTGGCTTAATTTGACTCAACGCGGGGAATCTTACCGGGTCCGGACACACTGAGGATTGACAGGCAATACGAATCTTACAACTTGTGAGATTCTTTCAAATATGCTAGTCCTTTCATGATTATGTGGTAGGTGGTGCATGGCCGTTCTTAGTTCGTGGAGTGATCTGTCTGCTTAATTGCGTTTCACAAAGGTTCTATAATCAACATGCATGTTGTCAGCTCATTGACCCCTTGAGGTTCTTATAACCATCATGCGCGTGTTTATGATTTCTGTTGGCTCATGCGACTAGAACCTGAAA	89.855	Eukaryota;Rhizaria;Foraminifera;Globothalamea;Rotaliida;Clade-3;Nonionidae;Pullenia_subcarinata	DQ408656.1.3471_U	Eukaryota	Rhizaria	Foraminifera	Globothalamea	Rotaliida	Clade-3	Nonionidae	Pullenia_subcarinata
OTU_1278	350	10	350	0	0	27	113	38	26	44	39	3	4	0	0	36	20	0	0	0	0	0	0	0	0	0	0	0	0	0	0	0	0	YES	*	AAGGAATTGACGGAAGGGCACCACAAGAACGCGTGGAGCATGTGGCTTAATTTGACTCAACGCGGGAAATCTTACCGGGTCCGGACACACTGAGGATTGACAGGTTCTAATCAGGCTGGCTTCTCACCCTCGCGGTGCGTGCCTCCTGGCGATAAAGATGCTAGTCCTTTCATGATTGTGTGATAGGTGGTGCATGGCCGTTCTTAGTTCGTGGAGTGATCTGTCTGCTTAATTGCGATTCACACAGGGCGTACGTTGGGGAATTAGTATTGTGCTGACTGCACTTCGGTGCTGTCGCCCGCCTCTCTTTCCCATAATTTGTCCCTGCAT	87.2	Eukaryota;Rhizaria;Foraminifera;Globothalamea;Rotaliida;Nummulitoidea;Nummulitidae;Operculina_elegans	AJ879164.1.3399_U	Eukaryota	Rhizaria	Foraminifera	Globothalamea	Rotaliida	Nummulitoidea	Nummulitidae	Operculina_elegans
OTU_3745	350	9	350	0	0	48	10	88	9	72	17	0	0	0	1	36	69	0	0	0	0	0	0	0	0	0	0	0	0	0	0	0	0	YES	*	AAGGAATTGACGGAAGGGCACCACAAGAACGCGTGGAGCATGTGGCTTAATTTGACTCAACGCGGGGAACCTTACCGGGTCCGGACACACTGAGGATTGACAGGCGACCAAATTATGCTAGTCCTTTCATGATTGTGTGATAGGTGGTGCATGGCCGTTCTTAGTTCGTGGAGTGATCTGTCTGCTTAATTGCGCTTCAGATTACATGGATATACTTTTTGTATATTACATTCTATACTTTGTATATGTATGTATTTATACTGGTTATCCTATGAAA	95.735	Eukaryota;Rhizaria;Foraminifera;Monothalamids;Monothalamids_Clade-Y;Monothalamids_Clade-Y_X;Monothalamids_Clade-Y_XX;Monothalamids_Clade-Y_XX_sp.	HE998686.1.2700_U	Eukaryota	Rhizaria	Foraminifera	Monothalamids	Monothalamids_Clade-Y	Monothalamids_Clade-Y_X	Monothalamids_Clade-Y_XX	Monothalamids_Clade-Y_XX_sp.
OTU_1450	348	10	348	0	0	1	6	108	31	3	19	1	0	0	5	137	37	0	0	0	0	0	0	0	0	0	0	0	0	0	0	0	0	YES	*	AAGGAATTGACGGAAGGGCACCACAAGAACGCGTGGAGCATGTGGCTTAATTTGACTCAACGCGGGAAATCTTACCGGGTCCGGACACACTGAGGATTGACAGGTGGTATCCAACTATCTATTTAGTTGGTGTTAAATATGCTAGTCCTTTCATGATTATGTGATAGGTGGTGCATGGCCGTTCTTAGTTCGTGGAGTGATCTGTCTGCTTAATTGCGTTTCACTAAAGGCCCATATTATAACGCATGTATTGCGGCAACTTTGACCCCTCATTAATTTGAGCGTTGTGTCTTAGTTTTGCTTAGCATCATGCATTTGGGCCTTGAAA	94.225	Eukaryota;Rhizaria;Foraminifera;Globothalamea;Rotaliida;Calcarinoidea;Calcarinidae;Calcarina_defrancii	FM877704.1.2941_U	Eukaryota	Rhizaria	Foraminifera	Globothalamea	Rotaliida	Calcarinoidea	Calcarinidae	Calcarina_defrancii
OTU_3714	348	8	348	0	0	0	51	6	0	12	31	1	8	0	7	0	232	0	0	0	0	0	0	0	0	0	0	0	0	0	0	0	0	NO	NON-Forams OTUs	AAGGAATTGACGGAAGGGCACCACAAGAACGCGTGGAGCATGTGGCTTAATTTGACTCAACGCGGGAAACCTTACCGGGTCCGGACACGCTGAGGATTGACAGAAGATGCTAGTCCTTTCATGATTGTGTGACAGGTGGTGCATGGCCGTTCTTAGTTCGTGGAGTGATCTGTCTGCTTAATTGCGTTTCATCAAATGGACTTCGCATACAGTCGGCGCCTGAGCGCGCTGCACTAGAGAAGCCTGAAA	86.022	Eukaryota;Opisthokonta;Fungi;Ascomycota;Pezizomycotina;Eurotiomycetes;Chaetothyriales;Chaetothyriales_sp.	FJ358321.1.1938_G	Eukaryota	Opisthokonta	Fungi	Ascomycota	Pezizomycotina	Eurotiomycetes	Chaetothyriales	Chaetothyriales_sp
OTU_3948	347	6	347	0	0	0	9	0	0	5	4	11	0	315	3	0	0	0	0	0	0	0	0	0	0	0	0	0	0	0	0	0	0	YES	*	AAGGAATTGACGGAAGGGCACCACAAGAACGCGTGGAGCATGTGGCTTAATTTGACTCAACGCGGGAAATCTTACCGGGTCCGGACACACTGAGGATTGACAGGCAATATTGTGTACACATAACACATGTTAAATATGCTAGTCCTTTCATGATTATGTGATAGGTGGTGCATGGCCGTTCTTAGTTCGTGGAGTGATCTGTCTGCTTAATTGCGTTTCACTAAGGGCCTATGGTAATACGCATGTTTTTGTTAAACACTTTGACCCCGTCCGTTTTGGAATGTTGTGTGTCTTAGCTTAGCTTAGCATTTGCATGCAGTTAGGTCCTGAAA	95.378	Eukaryota;Rhizaria;Foraminifera;Globothalamea;Rotaliida;Nummulitoidea;Nummulitidae;Operculina_ammonoides	DQ440525.1.3403_U	Eukaryota	Rhizaria	Foraminifera	Globothalamea	Rotaliida	Nummulitoidea	Nummulitidae	Operculina_ammonoides
OTU_3968	345	10	345	0	0	0	4	1	2	3	0	11	225	1	4	69	25	0	0	0	0	0	0	0	0	0	0	0	0	0	0	0	0	YES	*	AAGGAATTGACGGAAGGGCACCACAAGAACGCGTGGAGCATGTGGCTTAATTTGACTCAACGCGGGAAATCTTACCGGGTCCGGACACACTGAGGATTGACAGGCAATATTAATTTACGTTTACTTCGGTTGCGTATATTATGTTAAATATGCTAGTCCTTTCATGATTATGTGATAGGTGGTGCATGGCCGTTCTTAGTTCGTGGAGTGATCTGTCTGCTTAATTGCGTTTCACTAAGGGCCTATAAATTTACGTGTGTTGCGGCACTTTGACCCCTCTGTTTCAGAGCGCGCGTCTTAGTTTGCTTAGCTCACACAATTAGGTCCTGAAA	96.573	Eukaryota;Rhizaria;Foraminifera;Globothalamea;Rotaliida;Clade-3;Pseudoparrellidae;Epistominella_sp.	FJ185821.1.1037_U	Eukaryota	Rhizaria	Foraminifera	Globothalamea	Rotaliida	Clade-3	Pseudoparrellidae	Epistominella_sp.
OTU_111	344	8	344	0	0	2	2	0	45	3	0	33	233	14	12	0	0	0	0	0	0	0	0	0	0	0	0	0	0	0	0	0	0	YES	*	AAGGAATTGACGGAAGGGCACCACAAGAACGCGTGGAGCATGTGGCTTAATTTGACTCAACGCGGGAAATCTTACCGGGTCCGGACACACTGAGGATTGACAGGCAATATTAATATGTTTGATGCAGTATTTTTATATTGTTATTTCGTATTATGTTAAATATGCTAGTCCTTTCATGATTATGTGATAGGTGGTGCATGGCCGTTCTTAGTTCGTGGAGTGATCTGTCTGCTTAATTGCGTTTCACTAAGGGCCTATAAATTTACGTGTGTTGCGGCACTTTGACCCCTTTCTTATTCGGAAAGCGCGCGTCTTAGTTTGCTTTGCTCACACAATTAGGTCCTGAAA	90.169	Eukaryota;Rhizaria;Foraminifera;Globothalamea;Textulariida;Trochamminidae;Trochammina;Trochammina_sp.	X86095.1.3341_U	Eukaryota	Rhizaria	Foraminifera	Globothalamea	Textulariida	Trochamminidae	Trochammina	Trochammina_sp.
OTU_3791	343	6	343	0	0	0	2	0	2	0	2	109	2	0	226	0	0	0	0	0	0	0	0	0	0	0	0	0	0	0	0	0	0	YES	*	AAGGAATTGACGGAAGGGCACCACAAGAACGCGTGGAGCATGTGGCTTAATTTGACTCAACGCGGGAAATCTTACCGGGTCCGGACACACTGAGGATTGACAGGCAATATTAATATTAAAGCATTTCTATGTTTTATATTATGTTAAATATGCTAGTCCTTTCATGATTATGTGATAGGTGGTGCATGGCCGTTCTTAGTTCGTGGAGTGATCTGTCTGCTTAATTGCGTTTCACTAAGGGCCTATAAATTTACGTGTGTTGCGGCACTTTGACCCCTCCTTTTTTGTGAGCGCGCGTCTTAGTTTGCTTAGCTCGCACAATTAGGTCCTGAAA	94.1	Eukaryota;Rhizaria;Foraminifera;Globothalamea;Rotaliida;Clade-3;Pseudoparrellidae;Epistominella_exigua	FJ705897.1.3412_U	Eukaryota	Rhizaria	Foraminifera	Globothalamea	Rotaliida	Clade-3	Pseudoparrellidae	Epistominella_exigua
OTU_3728	342	11	342	0	0	1	2	10	10	18	5	16	31	61	0	76	112	0	0	0	0	0	0	0	0	0	0	0	0	0	0	0	0	YES	*	AAGGAATTGACGGAAGGGCACCACAAGAACGCGTGGAGCATGTGGCTTAATTTGACTCAACGCGGGAAATCTTACCGGGTCCGGACACACTGAGGATTGACAGGCAATATTAATACTTTGTGTTCGCACATAAGTATTATGTTAAATATGCTAGTCCTTTCATGATTATGTGATAGGTGGTGCATGGCCGTTCTTAGTTCGTGGAGTGATCTGTCTGCTTAATTGCGTTTCACTAAGGGCCTATAACTTACGTGTGTTGCGGCACTTTGACCCCTCATTCATTTGAGCGCGTGTCTTAGTTTTGCTTAGCTCACACAATTAGGTCCTGAAA	94.611	Eukaryota;Rhizaria;Foraminifera;Globothalamea;Rotaliida;Clade-3;Nonionidae;Cibicidoides_pachyderma	DQ408652.1.3409_U	Eukaryota	Rhizaria	Foraminifera	Globothalamea	Rotaliida	Clade-3	Nonionidae	Cibicidoides_pachyderma
OTU_3787	342	9	342	0	0	0	17	134	10	24	9	16	1	0	0	75	56	0	0	0	0	0	0	0	0	0	0	0	0	0	0	0	0	YES	*	AAGGAATTGACGGAAGGGCACCACAAGAACGCGTGGAGCATGTGGCTTAATTTGACTCAACGCGGGAAAACTTACCGGGTCCGGACACACTGAGGATTGACAGGCGAACCAAATTTGACAATTCATTGTTATTTAATTTGCAAAATATGCTAGTCCTTTCATGATTGTGTGATAGGTGGTGCATGGCCGTTCTTAGTTCGTGGAGTGATCTGTCTGCTTAATTGCGTTTCAGATAAAATGTGAGGTTTCAAAAGAGTATACGTCGGTTTTCCGTCTTGCCCTTGTCGTTAACTCGGCGGCAGCGGTCGGCTAAACTCGCCTCCATTGAAA	90.678	Eukaryota;Rhizaria;Foraminifera;Monothalamids;Monothalamids_X;Monothalamids_XX;Ovammina;Ovammina_opaca	HM244870.1.2754_U	Eukaryota	Rhizaria	Foraminifera	Monothalamids	Monothalamids_X	Monothalamids_XX	Ovammina	Ovammina_opaca
OTU_3824	342	8	342	0	0	1	25	0	268	17	13	2	1	15	0	0	0	0	0	0	0	0	0	0	0	0	0	0	0	0	0	0	0	YES	*	AAGGAATTGACGGAAGGGCACCACAAGAACGCGTGGAGCATGTGGCTTAATTTGACTCAACGCGGGAAATCTTACCGGGTCCGGACACACTGAGGATTGACAGGCAATATTGTGTTGCGTTCTGCGTTAACACATGTTAAATATGCTAGTCCTTTCATGATTATGTGATAGGTGGTGCATGGCCGCTTTTAGTTCGTGGAGTGATCTGTCTGCTTAATTGCGTTTCACTAAGGGCCTATAATAATACGCATGTTTTTCGTTAGCACTTTGACCCCTCCTCTGGTGCGTGTGTCTTAGTTGTTTAACTTGCATGCAATTAGGTCCTGAAA	88.889	Eukaryota;Rhizaria;Foraminifera;Globothalamea;Rotaliida;Nummulitoidea;Nummulitidae;Cycloclypeus_carpenteri	AJ879133.1.3405_U	Eukaryota	Rhizaria	Foraminifera	Globothalamea	Rotaliida	Nummulitoidea	Nummulitidae	Cycloclypeus_carpenteri
OTU_1310	341	9	341	0	0	0	2	1	1	3	1	5	44	247	37	0	0	0	0	0	0	0	0	0	0	0	0	0	0	0	0	0	0	YES	*	AAGGAATTGACGGAAGGACACCACAAGACGCGTGGAGCATGTGGCTTAATTTGACTCAACGCGGGAAATCTTACCGGGTCCGAACACATCGAGGATTGACAGACAACCCAACACACATTTTGTGTGTTGCCAAATATGCTAGTTCTTTCATGATTATGTGATAGGTGGTGCATGGCCGTTCTTAGTTCGTGGAGTGATCTGTCTGCTTAATTGCGTTTCACTATAGATCCATATTAAAACGTGTGTTGCATATTGCTTTGACCCCGGTCATTCACTTGACTGCGCGTGTCTCTGTTTCAATTGCTCGCACAAATTGGATCTTGAAA	92.544	Eukaryota;Rhizaria;Foraminifera;Globothalamea;Rotaliida;Clade-3;Nonionidae;Haynesina_germanica	KF042529.1.3032_U	Eukaryota	Rhizaria	Foraminifera	Globothalamea	Rotaliida	Clade-3	Nonionidae	Haynesina_germanica
OTU_1335	341	8	341	0	0	316	4	0	1	5	2	1	0	0	0	2	10	0	0	0	0	0	0	0	0	0	0	0	0	0	0	0	0	YES	*	AAGGAATTGACGGAAGGGCACCACAAGAACGCGTGGAGCATGTGGCTTAATTTGACTCAACGCGGGAAATCTTACCGGGTCCGGACACACTGAGGATTGACAGGCGTTTGTGGTTGGAAGGCAGTCTTGACTTCGGTCTGGCTGTTCCGACCTTCCACTATAAATATGCTAGTCCTTTCATGATTGTGTGATAGGTGGTGCATGGCCGTTCTTAGTTCGTGGAGTGATCTGTCTGCTTAATTGCGTTTCACAAAGAACTCTTTAACTTTTGCCTGTTGCGCGGCGTGTGTTCTCTCTGAGACCGCGTCTGTGCACGGCAAAGAAAAAGTTCTGAAG	91.667	Eukaryota;Rhizaria;Foraminifera;Monothalamids;Monothalamids_Clade-E;Monothalamids_Clade-E_X;Psammophaga;Psammophaga_sp.	HE998683.1.3256_U	Eukaryota	Rhizaria	Foraminifera	Monothalamids	Monothalamids_Clade-E	Monothalamids_Clade-E_X	Psammophaga	Psammophaga_sp.
OTU_3900	341	6	341	0	0	0	16	1	1	0	0	1	1	0	321	0	0	0	0	0	0	0	0	0	0	0	0	0	0	0	0	0	0	YES	*	AAGGAATTGACGGAAGGGCACCACAAGAACGCGTGGAGCATGTGGCTTAATTTGACTCAACGCGGGAAATCTTACCGGGTCCGGACACACTGAGGATTGACAGGCAATATTAAAGCGCTTATCGCGCTTTATGTTAAATATGCTAGTCCTTTCATGATTATGTGATAGGTGGTGCATGGCCGTTCTTAGTTCGTGGAGTGATCTGTCTGCTTAATTGCGTTTCACTAAGGGCTTATTAATTACGTGTGTTGCACTCTCTTTGACCCCTCATTTTATGAGCGCGCGTCTTAGATGATTATGCGCACACAATTAAGTCCTGAAA	93.291	Eukaryota;Rhizaria;Foraminifera;Globothalamea;Textulariida;Reophacidae;Reophax;Reophax_sp.	JN003662.1.1015_U	Eukaryota	Rhizaria	Foraminifera	Globothalamea	Textulariida	Reophacidae	Reophax	Reophax_sp.
OTU_3871	344	8	340	4	0	0	0	1	11	0	0	27	0	20	1	66	214	0	4	0	0	0	0	0	0	0	0	0	0	0	0	0	0	YES	*	AAGGAATTGACGGAAGGGCACCACAAGAACGCGTGGAGCATGTGGCTTAATTTGACTCAACGCGGGAAATCTTACCGGGTCCGGACACACTGAGGATTGACAGGTATTATTAAAAATTAATATTATCTCGGTAATATTAATTTTTATGTTAAATATGCTAGTCCTTTCATGATTATGTGATAGGTGGTGCATGGCCGTTCTTAGTTCGTGGAGTGATCTGTCTGCTTAATTGCGTTTCACTAAGGGCTTATTAAATTTACGTGTGTTGTAAGTACTTTGACCCCTATATTGAAATATATATAGTGCGCGTCTTAGTTTGCTTTACTCACACAATTAAGTCCTGAAA	91.496	Eukaryota;Rhizaria;Foraminifera;Globothalamea;Textulariida;Spiroplectamminacea;Spiroplectammina;Spiroplectammina_sp.	AJ504689.1.1069_U	Eukaryota	Rhizaria	Foraminifera	Globothalamea	Textulariida	Spiroplectamminacea	Spiroplectammina	Spiroplectammina_sp.
OTU_2752	339	10	339	0	0	0	1	10	9	30	9	171	7	30	0	24	48	0	0	0	0	0	0	0	0	0	0	0	0	0	0	0	0	YES	*	AAGGAATTGACGGAAGGGCACCACAAGAACGCGTGGAGCATGTGGCTTAATTTGACTCAACGCGGGGAAACTTACCGGGTCCGGACACATTGAGGATTGACAGGAGAATGCTTTGCAGTGGACAAAACTCAGGTTTTGAGAAGCTGCTTTGCATGCTAAATATGCTAGTCCTTTCATGATTATGTGATAGGTGGTGCATGGCCGTTCTTAGTTCGTGGAGTGATCTGTCTGCTTAATTGCGTTTCACTATTTACAAAGGCATTAGATTTTGAATGAATTGATCTTTTTTGGCCTTGTGTCAAAAAGACTCTTCTATCAATTTCGACCCGATGCCTTGAAG	87.059	Eukaryota;Rhizaria;Foraminifera;Globothalamea;Rotaliida;Serioidea;Cassidulinidae;Globocassidulina_sp.	FJ705913.1.2033_U	Eukaryota	Rhizaria	Foraminifera	Globothalamea	Rotaliida	Serioidea	Cassidulinidae	Globocassidulina_sp.
OTU_4071	339	11	339	0	0	0	6	1	4	1	6	16	62	30	22	89	102	0	0	0	0	0	0	0	0	0	0	0	0	0	0	0	0	YES	*	AAGGAATTGACGGAAGGGCACCACAAGAACGCGTGGAGCATGTGGCTTAATTTGACTCAACGCGGGAAATCTTACCGGGTCCGGACACACTGAGGATTGACAGGCAATATTAAAAAAATTAGCAAGTGCTTGCACTTGtttttaatttttttATGTTAAATATGCTAGTCCTTTCATGATTATGTGATAGGTGGTGCATGGCCGTTCTTAGTTCGTGGAGTGATCTGTCTGCTTAATTGCGTTTCACTAAGGGCTTATCTAATTAACGTGTGTTGCTGGCACTTTGACCCCTACTTTGAAATATTAAGTAGTGCGCGTCTTAGTTTTTGCTTTAGCTCACACAATTAAGTCCTGAAA	89.337	Eukaryota;Rhizaria;Foraminifera;Globothalamea;Rotaliida;Clade-3;Virgulinellacea;Virgulinella_fragilis	EU137812.1.1065_U	Eukaryota	Rhizaria	Foraminifera	Globothalamea	Rotaliida	Clade-3	Virgulinellacea	Virgulinella_fragilis
OTU_3779	338	7	338	0	0	0	6	0	3	1	0	5	1	8	314	0	0	0	0	0	0	0	0	0	0	0	0	0	0	0	0	0	0	YES	*	AAGGAATTGACGGAAGGGCACCACAAGAACGCGTGGAGCATGTGGCTTAATTTGACTCAACGCGGGAAATCTTACCGGGTCCGGACACACTGAGGATTGACAGGCACTATTATGCTGATATGTCCTTTGTGGCTTTCAGCATATGTTAAATATGCTAGTCCTTTCATGATTATGTGATAGGTGGTGCATGGCCGTTCTTAGTTCGTGGAGTGATCTGTCTGCTTAATTGCGTTTCACTAAGGGTCCATATAATTATGTACGTTGCGGCGCTTTGACCCCTATGCATCTGCTTATCGCAGCATGCTATAGCGCGAGTCTCTGTCAGCTTAGCTCGTGCGGTTGGATCCTGAAA	95.518	Eukaryota;Rhizaria;Foraminifera;Globothalamea;Rotaliida;Planorbulinidae;Planorbulinacea;Planorbulinella_sp.	DQ452687.1.3365_U	Eukaryota	Rhizaria	Foraminifera	Globothalamea	Rotaliida	Planorbulinidae	Planorbulinacea	Planorbulinella_sp.
OTU_1485	337	12	337	0	0	1	9	27	41	114	25	13	34	2	10	28	33	0	0	0	0	0	0	0	0	0	0	0	0	0	0	0	0	YES	*	AAGGAATTGACGGAAGGGCACCACAAGAACGCGTGGAGCATGTGGCTTAATTTGACTCAACGCGGGAAATCTTACCGGGTCCGGACACACTGAGGATTGACAGGTTTTATCATGATGCATCTTGTATGCAACATGTGTCAAATATGCTAGTCCTTTCATGATTATGTGATAGGTGGTGCATGGCCGTTCTTAGTTCGTGGAGTGATCTGTCTGCTTAATTGCGTTTCACTACGAATCTACATTCAAATGTATGCTTGTGTGGTAGTTTGATCCCTCTTCGGAGTTGTGCGTCTCTCTACCATTAACACATCGTACTAAGTGGATTCTGAAA	89.362	Eukaryota;Rhizaria;Foraminifera;Globothalamea;Rotaliida;Glabratelloidea;Glabratellidae;Angulodiscrobis_quadrangularis	AF194076.1.1013_U	Eukaryota	Rhizaria	Foraminifera	Globothalamea	Rotaliida	Glabratelloidea	Glabratellidae	Angulodiscrobis_quadrangularis
OTU_683	335	4	335	0	0	0	4	0	0	0	0	1	0	329	1	0	0	0	0	0	0	0	0	0	0	0	0	0	0	0	0	0	0	NO	NON-Forams OTUs	TGCTGTTGTAAACTTCGTACCCGCAGGTCCGCGCAGCACAGCGGGTGCGTTGTCTGCCTCGCGTCGGGCGTGTGCAAGCTCGTCGCACGTTAGCTGCTTCTTCTTTCTCCTGAGCGCGAACAGCCGCACGCCTGACGCATAAGCTTCCGGTGGCGGCCTTTGCTTTATCCAGGAGCGGTCGGTGTCGTCCTCGAGATAGCGCAGCGTGGCCTGCCGACGATCGATGCATTCTGCCGAGTCGTCAACGCAGGTCATACCTGCGTAAGGCCGCCCAGTCGAAATGTTGGGTCCTGCACAGCCAAAAGGCGCGATAACGGGAAGCAACAGCGTTAGGAACAGTACGCGCCAGCCTCGGTCGTCGCCGAAAATCATCATTGCTCCCTTGTCCGCCCGCAGCAT…	N/A	N/A	N/A	N/A
OTU_2868	334	11	334	0	0	1	26	0	1	2	3	180	2	51	12	37	19	0	0	0	0	0	0	0	0	0	0	0	0	0	0	0	0	YES	*	AAGGAATTGACGGAAGGGCACCACAAGAACGCGTGGAGCATGTGGCTTAATTTGACTCAACGCGGGAAATCTTACCGGGTCCGGACATACTGAGGATTGACAGGCGCTTGTAGTCTCCTTTCGAGGAGTCTGCAGTAAATATGCTAGTCCTTTCATGATTGTGTGATAGGTGGTGCATGGCCGTTCTTAGTTCGTGGAGTGATCTGTCTGCTTAATTGCGTTTCACTATGGGCCCTTAAACGTCGCCTGTTGCGCATTTGGACTTTTTAAGTTCCTTTTGTGCACGGTGACTGTAGGGTCTTGAAG	93.103	Eukaryota;Rhizaria;Foraminifera;Monothalamids;Monothalamids_X;Monothalamids_XX;Vellaria;Vellaria_sp.	HE998684.1.3224_U	Eukaryota	Rhizaria	Foraminifera	Monothalamids	Monothalamids_X	Monothalamids_XX	Vellaria	Vellaria_sp.
OTU_51	334	9	334	0	0	5	74	44	2	97	49	4	2	57	0	0	0	0	0	0	0	0	0	0	0	0	0	0	0	0	0	0	0	YES	*	AAGGAATTGACGGAAGGGCACCACAAGAACGCGTGGAGCATGTGGCTTAATTTGACTCAACGCGGGAAATCTTACCGGGTCCGGACACACTGAGGATTGACAGGCAACTGATACAATTGTGATTTACAGTTCCTTCGGGGATTGTTTATCTCGTGTATTACAAAATATGCGAGTCCTTTCATGATTATGTGATAGGTGGTGCATGGCCGTTCTTAGTTCGTGGAGTGATCTGTCTGCTTAATTGCGTTTCATAACGAATAATTAAAAGTAGCGGGACACTAACTGCGCTCTGCTGTTCGGTGCTTCGGCACTTTGAACGCAGCCTTTTAGCTGTTCCCGTTCAAAACATATTCGGAAA	90.038	Eukaryota;Rhizaria;Foraminifera;Globothalamea;Rotaliida;Serioidea;Uvigerinidae;Trifarina_earlandi	DQ408640.1.3571_U	Eukaryota	Rhizaria	Foraminifera	Globothalamea	Rotaliida	Serioidea	Uvigerinidae	Trifarina_earlandi
OTU_239	584	22	333	88	163	0	6	3	6	26	17	36	5	132	45	21	36	1	0	6	1	80	12	3	37	46	7	0	0	0	9	0	49	YES	*	AAGGAATTGACGGAAGGGCACCACAAGAACGCGTGGAGCGTGTGGCTTAATTTGACTCAACGCGGGAAATCTTACCAGGTCCGGACATACTGAGGATTGACAGGCGATTGTGATTTGCAAATTAATTTTTGCATTTCGCAGCAAATATGCTAGTCCTTTCATGATTGTGTGATAGGTGGTGCATGGCCGTTCTTAGTTCGTGGAGTGATCTGTCTGCTTAATTGCGTTTCACTATGGACCCTTACATGTCGCTTGTCGCGCGAGACTTGTTCTCTGTGCACGGTGACTAAAGGCGTCTTGAAG	90.558	Eukaryota;Rhizaria;Foraminifera;Tubothalamea;Miliolida;Soritidae;Sorites;Sorites_sp.	AJ842197.1.1641_U	Eukaryota	Rhizaria	Foraminifera	Tubothalamea	Miliolida	Soritidae	Sorites	Sorites_sp.
OTU_577	333	7	333	0	0	0	144	7	3	169	3	0	6	0	1	0	0	0	0	0	0	0	0	0	0	0	0	0	0	0	0	0	0	YES	*	AAGGAATTGACGGAAGGTCACCACCAGCGCGTGGAGCATGTGGCTTAATTCGACTCAACACGGAGAAATCTTACCGGGTCCGGACACATTTGTAGGATTGACAGGTTCTTACAAAGCACTCTTTTGAAGTGCTTTTCAAATATGCTAGTCCTTTCATGATTATGTGATAGGTGGTGCATGGCCGTTCTTAGTTCGTGGAGTGATTTGTCTGCTTAATTGCGTTTCATTTGAAACATAAGGGAAAAATTGTGGAGATTCCTTCACTTTTTTCTTCCCTTTTTCTCGAAG	88.646	Eukaryota;Rhizaria;Foraminifera;Globothalamea;Rotaliida;Serioidea;Cassidulinidae;Glandulina_antarctica	EU672990.1.3894_U	Eukaryota	Rhizaria	Foraminifera	Globothalamea	Rotaliida	Serioidea	Cassidulinidae	Glandulina_antarctica
OTU_1067	333	3	333	0	0	0	0	279	0	27	27	0	0	0	0	0	0	0	0	0	0	0	0	0	0	0	0	0	0	0	0	0	0	NO	NON-Forams OTUs	CCAGCACAGACGCCTTGGCAAAGGCGGTCACCGAGAGACGGCGACGCTGGCTGTGCTGTTAGCGGGCACAGCATCCTGAGAGCTGACCGTCGCGGAGGTGATCGCTTGGCCCTCCTCGCTCGCGGTTTGGCCGTTACCTGGACCGGGCACCACGGTTGCATAGATGGTGCAGGAGCCGCGGTAGTTTTCCCCGAGGTCGGTGGCAATTTCGATGGCCTCGCGGACCTTGCCGAGGTCCTTCTTG	N/A	N/A	N/A	N/A
OTU_3207	332	9	332	0	0	0	9	1	6	2	26	33	253	1	1	0	0	0	0	0	0	0	0	0	0	0	0	0	0	0	0	0	0	YES	*	AAGGAATTGACGGAAGGGCACCACAAGAACGCGTGGAGCATGTGGCTTAATTTGACTCAACGCGGGAAATCTTACCGGGTCCGGACACACTGAGGATTGACAGGCGCTTGCATCGGCGTTGGGTGGTGGCTTTGCTGCCGCACACGCCAGTGCTTTCAAATATGCTAGTCCTTTCATGATTGTGTGATAGGTGGTGCATGGCCGTTCTTAGTTCGTGGAGTGATCTGTCTGCTTAATTGCGTTTCACAAGGGACTTGCATGGCATACGTTGGGACATGGTGCCCTCCTCTCGCTGCCCTCATGGGCCGAGGGAGCGCTGCGCCTGTCTTTCAATAGCCAACAGTCCCGAAG	91.092	Eukaryota;Rhizaria;Foraminifera;Monothalamids;Monothalamids_X;Lagynidae;Nemogullmia;Nemogullmia_sp.	AY452788.1.960_U	Eukaryota	Rhizaria	Foraminifera	Monothalamids	Monothalamids_X	Lagynidae	Nemogullmia	Nemogullmia_sp.
OTU_3848	330	11	330	0	0	36	114	1	2	40	3	19	1	0	2	45	67	0	0	0	0	0	0	0	0	0	0	0	0	0	0	0	0	YES	*	AAGGAATTGACGGAAGGGCACCACAAGAACGCGTGGAGCATGTGGCTTAATTTGACTCAACGCGGGAAATCTTACCGGGTCCGGACACACTGAGGATTGACAGGTTTTATCATATAAGAGTTCGCTCTTTATATGTGTCAAAAATGCTAGTCCTTTCATGATTATGTGATAGGTGGTGCATGGCCGTTCTTAGTTCGTGGAGTGATCTGTCTGCTTAATTGCGTTTCACTACGAATTTACATTAAACGTACGTTTGTGAGTTGTGACTGATCCCTCTTCGGAGCGCGTGTCTTTCCAACACTATCACTTCGTACTAAGTAAATTCTGAAA	93.585	Eukaryota;Rhizaria;Foraminifera;Globothalamea;Rotaliida;Glabratelloidea;Glabratellidae;Glabratella_patelliformis	AF194078.1.1013_U	Eukaryota	Rhizaria	Foraminifera	Globothalamea	Rotaliida	Glabratelloidea	Glabratellidae	Glabratella_patelliformis
OTU_54	330	6	330	0	0	1	13	0	0	0	2	2	309	3	0	0	0	0	0	0	0	0	0	0	0	0	0	0	0	0	0	0	0	YES	*	AAGGAATTGACGGAAGGGCACCACAAGAACGCGTGGAGCATGTGGCTTAATTTGACTCAACGCGGGAAATCTTACCGGGTCCGGACACACTGAGGATTGACAGGCGATATTGCTTGAATTAtttttttttCTTCGGAGAAAAAATTAATTCTTGCAAGCAAATATGCTAGTCCTTTCATGATTATGTGATAGGTGGTGCATGGCCGTTCTTAGTTCGTGGAGTGATCTGTCTGCTTAATTGCGTTTCAGATTGAGCTTAAAAATTTCGTATGCCTTGCTCGCATATTTGACCCCTCAATTTTTCTTTTTAATATTTTGGCTATATAACTTCGGTTTGTTAGTTGAAATGTTTTaaaaaaaaaTTGTGTGTGTTTGTCATTTATGTATCCAGCAGCATAC…	85.33	Eukaryota;Rhizaria;Foraminifera;Globothalamea;Rotaliida;Rotaliida_X;Rotaliida_XX;Rotaliida_XX_sp.	AJ307748.1.1172_U	Eukaryota	Rhizaria	Foraminifera	Globothalamea	Rotaliida	Rotaliida_X	Rotaliida_XX	Rotaliida_XX_sp.
OTU_773	330	12	330	0	0	10	56	45	1	65	8	10	1	1	3	87	43	0	0	0	0	0	0	0	0	0	0	0	0	0	0	0	0	YES	*	AAGGAATTGACGGAAGGGCACCACAAGAACGCGTGGAGCATGTGGCTTAATTTGACTCAACGCGGGAAATCTTACCGGGTCCGGACACACTGAGGATTGACAGGTATTCATCACAGTATATTTTATATACTGTGTGTTAAATATGCTAGTCCTTTCATGATTATGTGATAGGTGGTGCATGGCCGTTCTTAGTTCGTGGAGTGATCTGTCTGCTTAATTGCGTTTCACTAAGAATCTATATTTTTAATGCGTTGTTTTCCTGACTCACATTGACCCCTGTTTTATTACAGCGCGTTGTCTTTGTGTTTGTTCAGGCCTCGCATAACTAGATTCTGAAA	94.894	Eukaryota;Rhizaria;Foraminifera;Globothalamea;Rotaliida;Calcarinoidea;Calcarinidae;Calcarina_hispida	FM877706.1.2988_U	Eukaryota	Rhizaria	Foraminifera	Globothalamea	Rotaliida	Calcarinoidea	Calcarinidae	Calcarina_hispida
OTU_21	342	16	329	4	9	4	70	0	18	4	2	3	213	1	1	3	10	1	0	3	0	0	7	0	0	0	0	1	0	0	0	1	0	YES	*	AAGGAATTGACGGAAGGGCACCACAAGAACGCGTGGAGCATGTGGCTTAATTTGACTCAACGCGGGAAATCTTACCGGGTCCGGACACACTGAGGATTGACAGGTAACATCTCACATCATACGTTCGCGTATATGTGAGTATAAATATGCTAGTCCTTTCATGATTATGTGATAGGTGGTGCATGGCCGTTCTTAGTTCGTGGAGTGATCTGTCTGCTTAATTGCGTTTCACTATTGGGTCTATACATACGTATATGCGTTGCGGCTTTGACCCCTCAGTCTCACTGAGTGCGTGTCTTACGCTTAGCTCGCTGTACATTAGACCCTGAAA	90.741	Eukaryota;Rhizaria;Foraminifera;Globothalamea;Rotaliida;Serioidea;Bolivinidae;Bolivina_variabilis	AY359134.1.1028_U	Eukaryota	Rhizaria	Foraminifera	Globothalamea	Rotaliida	Serioidea	Bolivinidae	Bolivina_variabilis
OTU_489	442	18	328	0	114	0	4	1	95	12	1	22	4	134	55	0	0	0	0	0	0	0	1	2	0	4	0	2	1	66	26	2	10	YES	*	AAGGAATTGACGGAAGGGCACCACAAGAACGCGTGGAGCATGTGGCTTAATTTGACTCAACGCGGGAAATCTTACCGGGTCCGGACACACTGAGGATTGACAGGCAATATTAATACGTGTTCGCACGTATTATGTTAAATATGCTAGTCCTTTCATGATTATGTGATAGGTGGTGCATGGCCGTTCTTAGTTCGTGGAGTGATCTGTCTGCTTAATTGCGTTTCACTAAGGGCCTATAAATTTACGTGTGTTGCGGCACTTTGACCCCTTTCTCTCCGGAGAAAGCGCGTGTCTTAGTTTGCTTTGCTCACACAATTAGGTCCTGAAA	98.78	Eukaryota;Rhizaria;Foraminifera;Globothalamea;Rotaliida;Clade-3;Nonionidae;Cibicidoides_pachyderma	DQ408652.1.3409_U	Eukaryota	Rhizaria	Foraminifera	Globothalamea	Rotaliida	Clade-3	Nonionidae	Cibicidoides_pachyderma
OTU_1819	328	8	328	0	0	0	1	4	200	1	0	1	111	0	9	0	1	0	0	0	0	0	0	0	0	0	0	0	0	0	0	0	0	YES	*	CAGGAATTGACGGAAGGGCACCACAAGAACGCGTGGAGCATGTGGCTTAATTTGACTCAACGCGGGAAATCTTACCGGGTCCGGACACACTGAGGATTGACAGGCAATATCGAATTCACTCTTGTGAGTTCGTGTTAAATATGCTAGTCCTTTCATGATTATGTGATAGGTGGTGCATGGCCGTTCTTAGTTCGTGGAGTGATCTGTCTGCTTAATTGCGTTTCACTAAGGTTCTACTTTCATATGTACGTTGTCAGCGCATTGACCCCTCGTCATTAACTTGACGCAGCGTGTGTCTTTGAATTACGTCTGGCTCGTGCGATTAGAACCTGAAA	91.592	Eukaryota;Rhizaria;Foraminifera;Globothalamea;Rotaliida;Planorbulinidae;Planorbulinacea;Planorbulina_mediterranensis	DQ452709.1.1078_U	Eukaryota	Rhizaria	Foraminifera	Globothalamea	Rotaliida	Planorbulinidae	Planorbulinacea	Planorbulina_mediterranensis
OTU_785	328	11	328	0	0	5	21	13	32	53	23	41	30	30	0	38	42	0	0	0	0	0	0	0	0	0	0	0	0	0	0	0	0	YES	*	AAGGAATTGACGGAAAGGCACCACAAGATCGCGTGGAGCATGTGGCTTAATTTGACTCAACGCGGGGAAACTTACCGGGTCCGGACGCATTGAGGATTGACAGGTGCATACATTTGTTTCCTTTTTTGTTTATCTTAAAAGGTTTACATTTGTATATCAAATATGCTAGTCCTTTCATGATTGTGTGATAGGTGGTGCATGGCCGTTCTTAGTTCGTGGAGTGATCTGTCTGCTTAATTGCGTTTCACTTATAAAGGTTGACCATACGTCATTTGTTCTTACTGTGTCCTTTGTGACATGTAAGCGATAGACAATTTGGTATTTGAACCTTGAAG	86.689	Eukaryota;Rhizaria;Foraminifera;Monothalamids;Monothalamids_X;Monothalamids_XX;Monothalamids_XXX;Monothalamids_XXX_sp.	AY452785.1.1110_U	Eukaryota	Rhizaria	Foraminifera	Monothalamids	Monothalamids_X	Monothalamids_XX	Monothalamids_XXX	Monothalamids_XXX_sp.
OTU_3856	326	12	326	0	0	1	21	19	10	4	52	9	44	50	1	20	95	0	0	0	0	0	0	0	0	0	0	0	0	0	0	0	0	YES	*	AAGGAATTGACGGAAGGGCACCACAAGAACGCGTGGAGCATGTGGCTTAATTTGACTCAACGCGGGAAATCTTACCGGGTCCGGACACACTGAGGATTGACAGGCAACTGATACAATTGTGATTTACAGTTCCTTCGGGGATTGTTTATCTCGTGTATTACAAAATATGCGAGTCCTTTCATGATTATGTGATAGGTGGTGCATGGCCGTTCTTAGTTCGTGGAGTGATCTGTCTGCTTAATTGCGTTTCATAACGAATAATTAAAAGTAGCGGGACTCTAACTGCGCTCTGCTGTTCGGTGTTTCGGCACTTTGAACGCAGCCTTTTAGTAGCTCCCGTTCAAAACATATTCGGAAA	90.038	Eukaryota;Rhizaria;Foraminifera;Globothalamea;Rotaliida;Serioidea;Uvigerinidae;Trifarina_earlandi	DQ408640.1.3571_U	Eukaryota	Rhizaria	Foraminifera	Globothalamea	Rotaliida	Serioidea	Uvigerinidae	Trifarina_earlandi
OTU_8	326	11	326	0	0	0	1	1	18	4	1	12	4	83	16	30	156	0	0	0	0	0	0	0	0	0	0	0	0	0	0	0	0	YES	*	AAGGAATTGACGGAAGGGCACCACAAGAACGCGTGGAGCATGTGGCTTAATTTGACTCAACGCGGGAAATCTTACCGGGTCCGGACACACTGAGGATTGACAGGCAATATTAATACGTATGCAGTATTCTTCATCGTTTACTGTCATTTCGTATTATGTTAAATATGCTAGTCCTTTCATGATTATGTGATAGGTGGTGCATGGCCGTTCTTAGTTCGTGGAGTGATCTGTCTGCTTAATTGCGTTTCACTAAGGGCCTATAAATTTACGTGTGTTGCGGCACTTTGACCCCTTTCTTATTTTTGAAAGCGCGCGTCTTAGTTTGCTTTGCTCACACAATTAGGTCCTGAAA	94.69	Eukaryota;Rhizaria;Foraminifera;Globothalamea;Rotaliida;Clade-3;Nonionidae;Melonis_sp.	AB234891.1.1022_U	Eukaryota	Rhizaria	Foraminifera	Globothalamea	Rotaliida	Clade-3	Nonionidae	Melonis_sp.
OTU_392	325	11	325	0	0	4	83	39	1	14	2	5	107	0	1	42	27	0	0	0	0	0	0	0	0	0	0	0	0	0	0	0	0	YES	*	AAGGAATTGACGGAAGGGCACCACAAGAACGCGTGGAGCATGTGGCTTAATTTGACTCAACGCGGGAAATCTTACCGGGTCCGGACACACTGAGGATTGACAGGCAATTTTGATAGTACTTCTGTGCTATCTCATGAAAGATGCTAGTCCTTTCATGATTATGTGATAGGTGGTGCATGGCCGTTCTTAGTTCGTGGAGTGATCTGTCTGCTTAATTGCGTTTCATTAAGAGCCTAACTTTTACGTATGTCAAGCTTCTTTGACCCCGCCTCTCCGAGGTGCGCGTTTGTCTTAGTTTTGCTTCGTACATACATGTGGGCTCTGAAA	91.636	Eukaryota;Rhizaria;Foraminifera;Globothalamea;Rotaliida;Clade-3;Nonionidae;Pullenia_subcarinata	DQ408656.1.3471_U	Eukaryota	Rhizaria	Foraminifera	Globothalamea	Rotaliida	Clade-3	Nonionidae	Pullenia_subcarinata
OTU_526	324	9	324	0	0	5	27	107	0	86	67	0	3	0	1	17	11	0	0	0	0	0	0	0	0	0	0	0	0	0	0	0	0	YES	*	AAGGAATTGACGGAAGGGCACCACAAGAACGCGTGGAGCATGTGGCTTAATTTGACTCAACGCGGGAAAACTTACCGGGTCCGGACACACTGAGGATTGACAGGCAATTTACAAATTATGCTAGTCCTTTCATGATTGTGTGATAGGTGGTGCATGGCCGTTCTTAGTTCGTGGAGTGATCTGTCTGCTTAATTGCGTTTCAGATAATAAATTTATGTAATAACAACACTATGTGTGTGTTACATAAAACTAATAATATGAAA	97.573	Eukaryota;Rhizaria;Foraminifera;Monothalamids;Monothalamids_Clade-Y;Monothalamids_Clade-Y_X;Monothalamids_Clade-Y_XX;Monothalamids_Clade-Y_XX_sp.	HE998686.1.2700_U	Eukaryota	Rhizaria	Foraminifera	Monothalamids	Monothalamids_Clade-Y	Monothalamids_Clade-Y_X	Monothalamids_Clade-Y_XX	Monothalamids_Clade-Y_XX_sp.
OTU_214	323	7	323	0	0	0	0	7	0	0	19	23	43	0	3	127	101	0	0	0	0	0	0	0	0	0	0	0	0	0	0	0	0	YES	*	AAGGAATTGACGGAAGGGCACCACAAGAACGCGTGGAGCATGTGGCTTAATTTGACTCAACGCGGGAAATCTTACCGGGTCCGGACACACTGAGGATTGACAGGCAATTTTGATACATATAAGCTTCGGCTTTTTGTATCTCATGAAAGATGCTAGTCCTTTCATGATTATGTGATAGGTGGTGCATGGCCGTTCTTAGTTCGTGGAGTGATCTGTCTGCTTAATTGCGTTTCATTAAGGGCCTATCTTTTACGTATGTCGCAGGCGCTTTGACCCCACCTTTCCAGGTGCGCGTTGTCTTTGCTGCTTTTGCGCATGCATTTAGGCTCTGAAA	92.171	Eukaryota;Rhizaria;Foraminifera;Globothalamea;Rotaliida;Clade-3;Nonionidae;Cibicidoides_ungerianus	FJ705898.1.3496_U	Eukaryota	Rhizaria	Foraminifera	Globothalamea	Rotaliida	Clade-3	Nonionidae	Cibicidoides_ungerianus
OTU_3927	323	10	323	0	0	20	2	11	0	0	244	4	2	1	2	26	11	0	0	0	0	0	0	0	0	0	0	0	0	0	0	0	0	YES	*	AAGGAATTGACGGAAGGGCACCACAAGAACGCGTGGAGCATGTGGCTTAATTTGACTCAACGCGGGAAATCTTACCGGGTCCGGACACACTGAGGATTGACAGGCAATATCAGCATTCATCTCTATCGCATTTCGGTGTGTAGTTGTATGGTGCTGTGTTAAATATGCTAGTCCTTTCATGATTATGTGATAGGTGGTGCATGGCCGTTCTTAGTTCGTGGAGTGATCTGTCTGCTTAATTGCGTTTCACTAAGGGCCTATTTATTATTGCGTGTTGTAAGCACATTGACCCCTCATCTCTTCATTGAGTTTGTAGCGCGTGTCTTTGATCTGTCTTGCTCACGCGTTTAGGTCCTGAAA	90.033	Eukaryota;Rhizaria;Foraminifera;Globothalamea;Rotaliida;Clade-3;Buliminacea;Buliminella_tenuata	JQ013744.1.1078_U	Eukaryota	Rhizaria	Foraminifera	Globothalamea	Rotaliida	Clade-3	Buliminacea	Buliminella_tenuata
OTU_3855	320	7	320	0	0	1	2	246	1	66	2	0	0	0	2	0	0	0	0	0	0	0	0	0	0	0	0	0	0	0	0	0	0	YES	*	AAGGAATTGACGGAAGGGCACCACAAGAACGCGTGGAGCATGTGGCTTAATTTGACTCAACGCGGGAAATCTTACCGGGTCCGGACACACTGAGGATTGACAGGTGTTTCGTAAACATATTTATTTTTAACATCTTTCGGGGTTTTTAATATAAATCAATGGATTACATATCAAATATGCTAGTCCTTTCATGATTGTGTGATAGGTGGTGCATGGCCGTTCTTAGTTCGTGGAGTGATCTGTCTGCTTAATTGCGTTTCACTTGACTTACTAGCATAAATTTCATATCTTGTGACCGCCTGAATTTTTATTCAGCTGCTGTGTCCAGTATGTTTTTTGTGTCTAAAACAGTCGCGAAG	88.679	Eukaryota;Rhizaria;Foraminifera;Globothalamea;Rotaliida;Nummulitoidea;Nummulitidae;Planostegina_operculinoides	DQ440527.1.3473_U	Eukaryota	Rhizaria	Foraminifera	Globothalamea	Rotaliida	Nummulitoidea	Nummulitidae	Planostegina_operculinoides
OTU_3743	319	9	319	0	0	0	26	92	53	31	55	0	1	0	2	31	28	0	0	0	0	0	0	0	0	0	0	0	0	0	0	0	0	YES	*	AAGGAATTGACGGAAGGGCACCACAAGAACGCGTGGAGCATGTGGCTTAATTTGACTCAACGCGGGAAAACTTATCAGGTCCGGACACACTGAGGATTGACAGGCGACTAAATTATGCTAGTCCTTTCATGATTGTGTGATAGGTGGTGCATGGCCGTTCTTAGTTCGTGGAGTGATCTGTCTGCTTAATTGCGCTTCAGATTACATGGATATACTCTTTGTATaatatattatctatacatttatttgtatatgatatatataatttataCTGGTTATCCTATGAAA	96.19	Eukaryota;Rhizaria;Foraminifera;Monothalamids;Monothalamids_Clade-Y;Monothalamids_Clade-Y_X;Monothalamids_Clade-Y_XX;Monothalamids_Clade-Y_XX_sp.	HE998686.1.2700_U	Eukaryota	Rhizaria	Foraminifera	Monothalamids	Monothalamids_Clade-Y	Monothalamids_Clade-Y_X	Monothalamids_Clade-Y_XX	Monothalamids_Clade-Y_XX_sp.
OTU_3847	319	8	319	0	0	1	18	0	3	5	7	0	1	0	0	121	163	0	0	0	0	0	0	0	0	0	0	0	0	0	0	0	0	YES	*	AAGGAATTGACGGAAGGGCACCACAAGAACGCGTGGAGCATGTGGCTTAATTTGACTCAACGCGGGAAATCTTACCGGGTCCGGACACACTGAGGATTGACAGGTTTTATCAGTAATGTTTTTCATTTCTGTTTCAAATATGCTAGTCCTTTCATGATTATGTGATAGGTGGTGCATGGCCGTTCTTAGTTCGTGGAGTGATCTGTCTGCTTAATTGCGTTTCACATCGAATCTACAATTAAACGTATGTTTGTGAGGCAGCTTGATCCCTACTCTCTGAGTAGCTGTGCGTCTCGCGGCCGTATTCACATCGTACATCGTAGATTCTGAAA	92.674	Eukaryota;Rhizaria;Foraminifera;Globothalamea;Rotaliida;Glabratelloidea;Glabratellidae;Glabratellina_sp.	FJ705895.1.2890_U	Eukaryota	Rhizaria	Foraminifera	Globothalamea	Rotaliida	Glabratelloidea	Glabratellidae	Glabratellina_sp.
OTU_3916	319	11	319	0	0	1	2	2	4	5	4	56	40	160	37	8	0	0	0	0	0	0	0	0	0	0	0	0	0	0	0	0	0	YES	*	AAGGAATTGACGGAAGGGCACCACAAGAACGCGTGGAGCATGTGGCTTAATTTGACTCAACGCGGGAAATCTTACCGGGTCCGGACATACTGAGGATTGACAGGCGCTTGTAGTTAACATTACTCTTTCGGGAGTGATTGTTTTCTGCAGTAAATATGCTAGTCCTTTCATGATTGTGTGATAGGTGGTGCATGGCCGTTCTTAGTTCGTGGAGTGATCTGTCTGCTTAATTGCGTTTCACTAAGGACTCTTAAACGTCGCCTGTTGCGCGGCTTAAAATAGCACTTGCCTTCGGGTGATGTTTGCTTTTTAACGCTTTTGTGCACGGTGACTAAAGAGTCTTGAAG	92.735	Eukaryota;Rhizaria;Foraminifera;Monothalamids;Monothalamids_Clade-E;Monothalamids_Clade-E_X;Nellya;Nellya_rugosa	FN995334.1.946_U	Eukaryota	Rhizaria	Foraminifera	Monothalamids	Monothalamids_Clade-E	Monothalamids_Clade-E_X	Nellya	Nellya_rugosa
OTU_178	318	10	318	0	0	0	5	2	23	4	6	82	16	86	83	11	0	0	0	0	0	0	0	0	0	0	0	0	0	0	0	0	0	YES	*	AAGGAATTGACGGAAGGGCACCACAAGAACGCGTGGAGCATGTGGCTTAATTTGACTCAACGCGGGAAATCTTACCGGGTCCGGACATACTGAGGATTGACAGGCGCTTGTAGTTTCCAAAGTTTTATGCTTTGGTTTCTGCAGTAAATATGCTAGTCCTTTCATGATTGTGTGATAGGTGGTGCATGGCCGTTCTTAGTTCGTGGAGTGATCTGTCTGCTTAATTGCGTTTCACTAAGGACTTTTAAATGTCGCCTGTTGCGCGTTGTCTCTTTATGACTCTGTGCACGGTGACTAAAAAGTCTTGAAG	91.165	Eukaryota;Rhizaria;Foraminifera;Monothalamids;Monothalamids_X;Monothalamids_XX;Vellaria;Vellaria_sp.	HE998684.1.3224_U	Eukaryota	Rhizaria	Foraminifera	Monothalamids	Monothalamids_X	Monothalamids_XX	Vellaria	Vellaria_sp.
OTU_2726	318	11	318	0	0	0	3	7	34	3	2	17	105	124	2	5	16	0	0	0	0	0	0	0	0	0	0	0	0	0	0	0	0	YES	*	AAGGAATTGACGGAAGGGCACCACAAGAACGCGTGGAGCATGTGGCTTAATTTGACTCAACGCGGGAAATCTTACCGGGTCCGGACACACTGAGGATTGACAGGCGATCGTGGTTTGCTTTTTAGTAAACCACTTCAAATATGCTAGTCCTTTCATGATTGTGTGATAGGTGGTGCATGGCCGTTCTTAGTTCGTGGAGTGATCTGTCTGCTTAATTGCGTTTCACTAAGGGCTTACTAACTTCTGCCTGTTGCGCGATATTTGTGTCTTGCTCTTAATTGTAGCGGCAATGTCTGTGCACGGCGGAGAATAAGTCCTGAAA	92.4	Eukaryota;Rhizaria;Foraminifera;Monothalamids;Monothalamids_X;Monothalamids_XX;Vellaria;Vellaria_pellucidus	FN995321.1.949_U	Eukaryota	Rhizaria	Foraminifera	Monothalamids	Monothalamids_X	Monothalamids_XX	Vellaria	Vellaria_pellucidus
OTU_3806	318	9	318	0	0	2	4	5	4	3	31	14	251	0	4	0	0	0	0	0	0	0	0	0	0	0	0	0	0	0	0	0	0	YES	*	AAGGAATTGACGGAAGGGCACCACAAGAACGCGTGGAGCATGTGGCTTAATTTGACTCAACGCGGGAAATCTTACCGGGTCCGGACATACTGAGGATTGACAGGCGCTTGTAGGCTCTCCTTAGCTCTTTATTGGGTTAAGGAGGCCTGCAGTAAATATGATAGTCCTTTCATGATTGTGTGATAGGTGGTGCATGGCCGTTCTTAGTTCGTGGAGTGATCTGTCTGCTTAATTGCGTTTCACTAAAGACCTTAAACGTCGCCTGTTGCGGACGCGCACTCTTCACTGAGTGTGTCGTTATGCACGGTGACTAAAGCGTCTTGAAG	89.243	Eukaryota;Rhizaria;Foraminifera;Globothalamea;Rotaliida;Rotalioidea;Elphidiidae;Elphidium_asklundi	KF042546.1.2882_U	Eukaryota	Rhizaria	Foraminifera	Globothalamea	Rotaliida	Rotalioidea	Elphidiidae	Elphidium_asklundi
OTU_3820	318	9	318	0	0	0	1	21	4	13	14	251	0	0	1	2	11	0	0	0	0	0	0	0	0	0	0	0	0	0	0	0	0	YES	*	AAGGAATTGACGGAAGGGCACCACAAGAACGCGTGGAGCATGTGGCTTAATTTGACTCAACGCGGGAAATCTTACCGGGTCCGGACACACTGAGGATTGACAGGCGCTTGTGGTTCTTATCTTCGGATAGTTCCACTACAAATATGCTAGTCCTTTCATGATTGTGTGATAGGTGGTGCATGGCCGTTCTTAGTTCGTGGAGTGATCTGTCTGCTTAATTGCGTTTCACAAAGGGCTTTGAAATTTTACCTGCTGCGCGGCACTGACGCCCTCTGGGCTCGTGTCTGTGCACGGTAATATAAAAGTCCTGAAG	93.976	Eukaryota;Rhizaria;Foraminifera;Foraminifera_X;Foraminifera_XX;Foraminifera_XXX;Foraminifera_XXXX;Foraminifera_XXXX_sp.	AY452786.1.837_U	Eukaryota	Rhizaria	Foraminifera	Foraminifera_X	Foraminifera_XX	Foraminifera_XXX	Foraminifera_XXXX	Foraminifera_XXXX_sp.
OTU_481	318	10	318	0	0	3	2	19	1	7	9	1	140	0	0	53	83	0	0	0	0	0	0	0	0	0	0	0	0	0	0	0	0	YES	*	AAGGAATTGACGGAAGGGCACCACAAGAACGCGTGGAGCATGTGGCTTAATTTGACTCAACGCGGGAAATCTTACCGGGTCCGGACTCTTTGAGGATTGACAGATAGTTATTGTTCACTATTAATTCATTTTTTACACTTTTGTGTCTTAAGATGTTTTAATAATATGTGAACAATATTAAAAATGCTAGTTCTTTCATGATTATGTGATAGGTGGTGCATGGCCGTTCTTAGTTCGTGGAGTGATCTGTCTGCTTAATTGCGTTTCAATACGAATCTTTAAAAATTTATACACATGTTTCATTCAATCTCATGAGACCCCGTCTAAACTTCTGTTTACATGTGTGTTTGTCTCATTGTAGATGATGACTGTGTAATTTCAGATTCTGAAA	86.567	Eukaryota;Rhizaria;Foraminifera;Globothalamea;Rotaliida;Nummulitoidea;Nummulitidae;Planostegina_operculinoides	DQ440527.1.3473_U	Eukaryota	Rhizaria	Foraminifera	Globothalamea	Rotaliida	Nummulitoidea	Nummulitidae	Planostegina_operculinoides
OTU_2226	317	3	317	0	0	0	0	0	8	0	0	0	0	0	0	233	76	0	0	0	0	0	0	0	0	0	0	0	0	0	0	0	0	YES	*	AAGGAATTGACGGAAGGGCACCACAAGAACGCGTGGAGCATGTGGCTTAATTTGACTCAACGCGGGAAATCTTACCGGGTCCGGACACACTGAGGATTGACAGGCAGTTTTTGATATTGTTGGTTTTCCAAAAATATCTCATGAAAGATGCTAGTCCTTTCATGATTATGTGATAGGTGGTGCATGGCCGTTCTTAGTTCGTGGAGTGATCTGTCTGCTTAATTGCGTTTCAGTCTGAGCTTATTTTTTTGGGCTGTGCGTAAACTTTGACCCCACTCttttttttttACAAAAAGTAGTGCGCGTTGTCTTTGTATTATCGCTTCAGACCTATTAAGCTCTTGAAA	91.968	Eukaryota;Rhizaria;Foraminifera;Globothalamea;Textulariida;Trochamminidae;Trochammina;Trochammina_hadai	DQ408637.1.3475_U	Eukaryota	Rhizaria	Foraminifera	Globothalamea	Textulariida	Trochamminidae	Trochammina	Trochammina_hadai
OTU_3706	317	3	317	0	0	0	0	17	0	9	291	0	0	0	0	0	0	0	0	0	0	0	0	0	0	0	0	0	0	0	0	0	0	YES	*	AAGGAATTGACGGAAGGGCACCACAAGAAAGCGTGGAGCATGTGGCTTAATTTGACTCAACGCGGGAAAACTTACCGGGTCCGGACACACTGAGGATTGACAGGTGAATGTTGTAATAAGCATGTTAAAGATGCTAGTCCTTTCATGATTGTGTGATAGGTGGTGCATGGCCGTTCTTAGTTCGTGGAGTGATCTGTCTGCTTAATTGCGTTTCAGATAAAATACATACTAATATGTATTGAAA	92.727	Eukaryota;Rhizaria;Foraminifera;Globothalamea;Rotaliida;Calcarinoidea;Calcarinidae;Calcarina_defrancii	FM877704.1.2941_U	Eukaryota	Rhizaria	Foraminifera	Globothalamea	Rotaliida	Calcarinoidea	Calcarinidae	Calcarina_defrancii
OTU_3753	317	12	317	0	0	10	17	58	2	33	4	4	6	66	4	86	27	0	0	0	0	0	0	0	0	0	0	0	0	0	0	0	0	YES	*	AAGGAATTGACGGAAGGGCACCACAAGAACGCGTGGAGCATGTGGCTTAATTTGACTCAACGCGGGAAATCTTACCGGGTCCGGACACACTGAGGATTGACAGGCAACGTTTTGTTGCGTTTTACGCAACACATCATGAAATATGCTAGTCCTTTCATGATTATGTGATAGGTGGTGCATGGCCGTTCTTAGTTCGTGGAGTGATCTGTCTGCTTAATTGCGTTTCACTAAGGGCCTATACTTTTACGCATGTTGTTATTTCGCTTTGACCCCTCCTATTTGGTGTGTGTGTCTTTGTCGATTTGCTCATGCAATTAGGTCCTGAAA	88.788	Eukaryota;Rhizaria;Foraminifera;Globothalamea;Rotaliida;Nummulitoidea;Nummulitidae;Operculinella_cumingii	AJ879136.1.3419_U	Eukaryota	Rhizaria	Foraminifera	Globothalamea	Rotaliida	Nummulitoidea	Nummulitidae	Operculinella_cumingii
OTU_3812	317	10	317	0	0	13	50	55	9	13	15	2	74	0	0	33	53	0	0	0	0	0	0	0	0	0	0	0	0	0	0	0	0	YES	*	AAGGAATTGACGGAAGGGCACCACAAGAACGCGTGGAGCATGTGGCTTAATTTGACTCAACGCGGGAAATCTTACCGGGTCCGGACACACTGAGGATTGACAGGTTTCATCATGCCGCCTTCTGGCGACATGTGCTAAATATGCTAGTCCTTTCATGATTATGTGATAGGTGGTGCATGGCCGTTCTTAGTTCGTGGAGTGATCTGTCTGCTTAATTGCGTTTCAATACGAATTTGCATCAAACGTATGTTTGTGAGATGGTTTGGCCCCTCACTTCGGTGACGCGCGTGTCTTACTCATCGCATTCACATCATACACAGCAAATTCTGAAA	89.377	Eukaryota;Rhizaria;Foraminifera;Globothalamea;Rotaliida;Clade-3;Buliminacea;Buliminella_sp.	FJ705916.1.935_U	Eukaryota	Rhizaria	Foraminifera	Globothalamea	Rotaliida	Clade-3	Buliminacea	Buliminella_sp.
OTU_3873	317	7	317	0	0	0	0	302	6	1	3	2	1	2	0	0	0	0	0	0	0	0	0	0	0	0	0	0	0	0	0	0	0	YES	*	AAGGAATTGACGGAAGGGCACCACAAGAACGCGTGGAGCATGTGGCTTAATTTGACTCAACGCGGGAAATCTTACCGGGTCCGGACACACTGAGGATTGACAGGCAATATCTCCAGTTATACTTGTTATATACTGGAGTGTTAAATATGCTAGTCCTTTCATGATTATGTGATAGGTGGTGCATGGCCGTTCTTAGTTCGTGGAGTGATCTGTCTGCTTAATTGCGTTTCACTAAGGTTCTACATTCATATGCATGTTGTCAGCGCATTGACCCCTCGTTTCGTTATACGATACGTAGCGTGTGTCTTTGGAATCTGTCCCGTGCGATTAGAACCTGAAA	91.667	Eukaryota;Rhizaria;Foraminifera;Globothalamea;Rotaliida;Planorbulinidae;Planorbulinacea;Planorbulina_mediterranensis	DQ452709.1.1078_U	Eukaryota	Rhizaria	Foraminifera	Globothalamea	Rotaliida	Planorbulinidae	Planorbulinacea	Planorbulina_mediterranensis
OTU_4020	317	12	317	0	0	7	41	34	1	47	3	60	1	44	5	12	62	0	0	0	0	0	0	0	0	0	0	0	0	0	0	0	0	YES	*	AAGGAATTGACGGAAGGGCACCACAAGAACGCGTGGAGCATGTGGCTTAATTTGACTCAACGCGGGAAATCTTACCGGGTCCGGACACACTGAGGATTGACAGGCACTATTGTGTATAGCTTCGGCTATCACATGTTAAATATGCTAGTCCTTTCATGATTATGTGATAGGTGGTGCATGGCCGTTCTTAGTTCGTGGAGTGATCTGTCTGCTTAATTGCGTTTCACTAAGGACCTATAACTTTACGCATGTTGCGGCACTTTGACCCCTCTTTTTTAAGTGCGCGTGTCTTTGTCTTGCTTAGCTCATGCAATTAGGTCCTGAAA	93.939	Eukaryota;Rhizaria;Foraminifera;Globothalamea;Rotaliida;Nummulitoidea;Nummulitidae;Cycloclypeus_carpenteri	AJ879133.1.3405_U	Eukaryota	Rhizaria	Foraminifera	Globothalamea	Rotaliida	Nummulitoidea	Nummulitidae	Cycloclypeus_carpenteri
OTU_1427	316	11	316	0	0	18	42	2	28	2	43	43	0	61	4	48	25	0	0	0	0	0	0	0	0	0	0	0	0	0	0	0	0	YES	*	AAGGAATTGACGGAAGGGCACCACAAGAACGCGTGGAGCATGTGGCTTAATTTGACTCAACGCGGGAAATCTTACCGGGTCCGGACACACTGAGGATTGACAGGCAATATTGTGTCTGCGTTTTTACGTAGCACATGTTAAATATGCTAGTCCTTTCATGATTATGTGATAGGTGGTGCATGGCCGTTCTTAGTTCGTGGAGTGATCTGTCTGCTTAATTGCGTTTCACTAAGGGCCTATAACAATACGCATGTCGCGGCACTTTGACCCCTCCTTTTCTAAGGTGCGCGTGTCTTTGTTTTGCTTAGCGCATGCAATTAGGTCCTGAAA	92.749	Eukaryota;Rhizaria;Foraminifera;Globothalamea;Rotaliida;Nummulitoidea;Nummulitidae;Operculinella_cumingii	AJ879136.1.3419_U	Eukaryota	Rhizaria	Foraminifera	Globothalamea	Rotaliida	Nummulitoidea	Nummulitidae	Operculinella_cumingii
OTU_277	315	7	315	0	0	170	11	16	0	0	68	28	4	18	0	0	0	0	0	0	0	0	0	0	0	0	0	0	0	0	0	0	0	NO	NON-Forams OTUs	TTTGACCAATTCCTGCTGGTACTGGTCCATCCAACGCAGCTGTTCGATTGTCTCCGGCACGCCGGCCGTGTAGATACGTCGAAGCGTGATCCGTTGCGGAGAGTCGGCGTCATCTGCGTGGGAGATGTTCCCCAGCAGGGCCGTTGCTCCAGCCACGAACGCGAACGCTGCCGCAAGGTGTCGCGATGGTGATTGAGAAATACACTTTTCACCGCGGCCCGGCGGATTCGGGAACGTGGCTGTACTCGATTTTGCTGTCATCTGGACCGAACGCGTCATTTCCATCGGGCTCCAAGGAAACAAACGGACCCCAGCGAGCCATACT	N/A	N/A	N/A	N/A
OTU_3755	314	4	314	0	0	0	1	2	305	0	6	0	0	0	0	0	0	0	0	0	0	0	0	0	0	0	0	0	0	0	0	0	0	YES	*	AAGGAATTGACGGAAGGGCACCACAAGAACGCGTGGAGCATGTGGCTTAATTTGACTCAACGCGGGAAATCTTACCGGGTCCGGACACACTGAGGATTGACAGGCAAAACACTCTCTCTCTTTATTGAGTTTGGGTGCGTAAATATGCTAGTCCTTTCATGATTATGTGGTAGGTGGTGCATGGCCGTTCTTAGTTCGTGGAGTGATCTGTCTGCTTAATTGCGTTTCACTAAGGTCCTATATTACAATATGCATGTTGTCAGCGCATTGACCCCTCGTCTTACGAGCGTGAGTCTTTGTTTTACGCATGGCTCATGCTGTTAGGATCTGAAA	92.657	Eukaryota;Rhizaria;Foraminifera;Globothalamea;Rotaliida;Discorboidea;Rosalidae;Rosalina_sp.	DQ408643.1.3402_U	Eukaryota	Rhizaria	Foraminifera	Globothalamea	Rotaliida	Discorboidea	Rosalidae	Rosalina_sp.
OTU_315	313	10	313	0	0	9	103	54	19	14	8	7	7	0	0	50	42	0	0	0	0	0	0	0	0	0	0	0	0	0	0	0	0	YES	*	AAGGAATTGACGGAAGGGCACCACAAGAACGCGTGGAGCATGTGGCTTAATTTGACTCAACGCGGGAAATCTTACCGGGTCCGGACATACTGAGGATTGACAGGCGCTTGTAGTCTATCTTTTTAGGCTTCGGCTTTTAAAGATATGTCTGCAGTAAATATGCTAGTCCTTTCATGATTGTGTGATAGGTGGTGCATGGCCGTTCTTAGTTCGTGGAGTGATCTGTCTGCTTAATTGCGTTTCACTAAGGATCTTTAAACGTCGCGTGTTTTGCGCTTCTTTTGCCTTTTTAGGTATATTGTAAGTGCACCGTGACTAAAGGATCTTGAAG	91.129	Eukaryota;Rhizaria;Foraminifera;Monothalamids;Monothalamids_X;Monothalamids_XX;Vellaria;Vellaria_sp.	EU213222.1.863_U	Eukaryota	Rhizaria	Foraminifera	Monothalamids	Monothalamids_X	Monothalamids_XX	Vellaria	Vellaria_sp.
OTU_3777	313	10	313	0	0	1	2	230	5	4	3	19	2	41	6	0	0	0	0	0	0	0	0	0	0	0	0	0	0	0	0	0	0	YES	*	AAGGAATTGACGGAAGGGCACCACAAGAACGCGTGGAGCATGTGGCTTAATTTGACTCAACGCGGGAAATCTTACCGGGTCCGGACACACTGAGGATTGACAGGTATTCATCACAGTATATTTTATATACTGTGTGTTAAATATGCTAGTCCTTTCATGATTATGTGATAGGTGGTGCATGGCCGTTCTTAGTTCGTGGAGTGATCTGTCTGCTTAATTGCGTTTCACTAAGAATCTATATTTTAATGCGTTGTTTTTTCCTGACTCACATTGACCCCTGTTTTTAACAGAGCGTTGTCTTTGTGTTTGTTCAGGCTTCGCATAACTAGATTCTGAAA	92.913	Eukaryota;Rhizaria;Foraminifera;Globothalamea;Rotaliida;Calcarinoidea;Calcarinidae;Pararotalia_nipponica	AJ508454.1.3168_U	Eukaryota	Rhizaria	Foraminifera	Globothalamea	Rotaliida	Calcarinoidea	Calcarinidae	Pararotalia_nipponica
OTU_3866	313	8	313	0	0	1	10	0	1	2	6	276	0	1	16	0	0	0	0	0	0	0	0	0	0	0	0	0	0	0	0	0	0	YES	*	AAGGAATTGACGGAAGGGCACCACAAGAACGCGTGGAGCATGTGGCTTAATTTGACTCAACGCGGGAAATCTTACCGGGTCCGGACACACTGAGGATTGACAGGCAATATTAATGCTATATCGTATCTTCGGATACTGATTTTAGCATTATGTTAAATATGCTAGTCCTTTCATGATTATGTGATAGGTGGTGCATGGCCGTTCTTAGTTCGTGGAGTGATCTGTCTGCTTAATTGCGTTTCACTAAGGGCTTATAAATTACGTGTGTTGCAGGTACTTTGACCCCTAAACTGAAATATTGTTTAGTGCGTGTCTCAGTTTGCTTTGCTCGCACAATTAAGTCCTGAAA	89.326	Eukaryota;Rhizaria;Foraminifera;Globothalamea;Rotaliida;Clade-3;Nonionidae;Nonionella_labradorica	FJ705896.1.3785_U	Eukaryota	Rhizaria	Foraminifera	Globothalamea	Rotaliida	Clade-3	Nonionidae	Nonionella_labradorica
OTU_3926	313	9	313	0	0	0	85	22	28	69	19	7	34	0	0	4	45	0	0	0	0	0	0	0	0	0	0	0	0	0	0	0	0	YES	*	AAGGAATTGACGGAAGGGCACCACAAGAACGCGTGGAGCATGTGGCTTAATTTGACTCAACGCGGGAAAACTTACCGGGTCCGGACACACTGAGGATTGACAGGCGACTTGAAAATATGCTAGTCCTTTCATGATTGTGTGATAGGTGGTGCATGGCCGTTCTTAGTTCGTGGAGTGATCTGTCTGCTTAATTGCGTTTCAGATATTTGGAATTCAGTGTATATGCTGTGTCTATTTCTTTCCTTTCTAATATTGTCGTTTCGGCGATGATTTGGTTTGGGAAGGGACCTGCTTTAGCACGGTTCCATTGAAA	97.619	Eukaryota;Rhizaria;Foraminifera;Monothalamids;Monothalamids_Clade-Y;Monothalamids_Clade-Y_X;Monothalamids_Clade-Y_XX;Monothalamids_Clade-Y_XX_sp.	HE998686.1.2700_U	Eukaryota	Rhizaria	Foraminifera	Monothalamids	Monothalamids_Clade-Y	Monothalamids_Clade-Y_X	Monothalamids_Clade-Y_XX	Monothalamids_Clade-Y_XX_sp.
OTU_3497	310	11	310	0	0	8	21	34	8	9	24	16	67	22	0	73	28	0	0	0	0	0	0	0	0	0	0	0	0	0	0	0	0	YES	*	AAGGAATTGACGGAAGGGCACCACAAGAACGCGTGGAGCATGTGGCTTAATTTGACTCAACGCGGGAAATCTTACCGGGTCCGGACACACTGAGGATTGACAGGCAGTTTTGATACCTTTTTCCTTTCGGGGATTTGGTATCTCATGAAAGATGCTAGTCCTTTCATGATTATGTGATAGGTGGTGCATGGCCGTTCTTAGTTCGTGGAGTGATCTGTCTGCTTAATTGCGTTTCATTAAGGGCCTATTCTTAACGTATGTCGCAGGCGCTCTGACCCCGCCTTTCTTTAAAGGTGCGTGTTGTCTTTGCTGCTTTTGCGCATACATTTAGGCTCTGAAA	87.246	Eukaryota;Rhizaria;Foraminifera;Globothalamea;Rotaliida;Clade-3;Nonionidae;Cibicidoides_ungerianus	FJ705898.1.3496_U	Eukaryota	Rhizaria	Foraminifera	Globothalamea	Rotaliida	Clade-3	Nonionidae	Cibicidoides_ungerianus
OTU_3811	309	11	309	0	0	1	0	2	3	2	8	12	1	167	25	72	16	0	0	0	0	0	0	0	0	0	0	0	0	0	0	0	0	YES	*	AAGGAATTGACGGAAGGGCACCACAAGAACGCGTGGAGCATGTGGCTTAATTTGACTCAACGCGGGAAATCTTACCGGGTCCGGACACACTGAGGATTGACAGGCAATATTAAAAATGCTTGCATTTTTATGTTAAATATGCTAGTCCTTTCATGATTATGTGATAGGTGGTGCATGGCCGTTCTTAGTTCGTGGAGTGATCTGTCTGCTTAATTGCGTTTCACTAAGGGCTCATTAACACGTGTATTGCTTGGCGCTTTGACCCCTATGCTTCCTTCGGTTGCATACGGCTGTGTCTTAGTTGCTTTCGCGTACACAATTGAGTCCTGAAA	89.213	Eukaryota;Rhizaria;Foraminifera;Globothalamea;Textulariida;Trochamminidae;Trochammina;Trochammina_hadai	DQ408637.1.3475_U	Eukaryota	Rhizaria	Foraminifera	Globothalamea	Textulariida	Trochamminidae	Trochammina	Trochammina_hadai
OTU_3969	309	9	309	0	0	10	129	11	0	24	6	3	22	0	0	28	76	0	0	0	0	0	0	0	0	0	0	0	0	0	0	0	0	YES	*	AAGGAATTGACGGAAGGGCACCACAAGAACGCGTGGAGCATGTGGCTTAATTTGACTCAACGCGGGAAATCTTACCGGGTCCGGACACACTGAGGATTGACAGGCAATTTTGAAGATTTTTTTGAGTGCTTGCGCTCAAAATGTCTTCTCATGAAAGATGCTAGTCCTTTCATGATTATGTGATAGGTGGTGCATGGCCGTTCTTAGTTCGTGGAGTGATCTGTCTGCTTAATTGCGTTTCATTAAGAGCCTATATCTAACGTATGTTTTGCGAGCGCTTTGACCCCGCCCTTGTGGTGTGTGTTTGTCTTAGTTTGCTTTGCGCATACTATTAGGCTCTGAAA	91.915	Eukaryota;Rhizaria;Foraminifera;Globothalamea;Rotaliida;Rotalioidea;Elphidiidae;Elphidium_excavatum	KF042563.1.971_U	Eukaryota	Rhizaria	Foraminifera	Globothalamea	Rotaliida	Rotalioidea	Elphidiidae	Elphidium_excavatum
OTU_3838	308	6	308	0	0	1	0	76	1	0	1	0	0	0	0	164	65	0	0	0	0	0	0	0	0	0	0	0	0	0	0	0	0	YES	*	AAGGAATTGACGGAAGGGCACCACAAGAACGCGTGGAGCATGTGGCTTAATTTGACTCAACGCGGGAAATCTTACCGGGTCCGGACACACTGAGGATTGACAGGTTTCATCACATTGCCTTCGGGTTAATGTGTGCTAAATATGCTAGTCCTTTCATGATTATGTGATAGGTGGTGCATGGCCGTTCTTAGTTCGTGGAGTGATCTGTCTGCTTAATTGCGTTTCATATTGAATTTGCACTTAAACGTATGTTTGTGAGATAGCATTGATCCCTCACTCTGTGAGCGTGTGTCTTTCTATCACCATCACATCGTACAAAGCAAATTCTGAAA	89.506	Eukaryota;Rhizaria;Foraminifera;Globothalamea;Rotaliida;Glabratelloidea;Glabratellidae;Glabratella_milletti	AF194077.1.1021_U	Eukaryota	Rhizaria	Foraminifera	Globothalamea	Rotaliida	Glabratelloidea	Glabratellidae	Glabratella_milletti
OTU_1734	307	9	307	0	0	0	56	3	106	1	6	60	8	6	61	0	0	0	0	0	0	0	0	0	0	0	0	0	0	0	0	0	0	YES	*	AAGGAATTGACGGAAGGGCACCACAAGAACGCGTGGAGCATGTGGCTTAATTTGACTCAACGCGGGAAATCTTACCGGGTCCGGACACACTGAGGATTGACAGGCAATATTAAAATGCTTGCATTTTATGTTAAATATGCTAGTCCTTTCATGATTATGTGATAGGTGGTGCATGGCCGTTCTTAGTTCGTGGAGTGATCTGTCTGCTTAATTGCGTTTCACTAAGGACTCATAAATCACGTGTACTGCGGGGCACTTTGACCCCTGTGCTTCCTCTGGTTGCACACGGTTGTGTCTTAGCTGCTTTTGCTTACACAATTGAGTCCTGAAA	93.165	Eukaryota;Rhizaria;Foraminifera;Globothalamea;Rotaliida;Clade-3;Nonionidae;Cibicidoides_pachyderma	DQ408652.1.3409_U	Eukaryota	Rhizaria	Foraminifera	Globothalamea	Rotaliida	Clade-3	Nonionidae	Cibicidoides_pachyderma
OTU_3764	307	11	307	0	0	2	1	1	3	2	2	71	1	150	0	11	63	0	0	0	0	0	0	0	0	0	0	0	0	0	0	0	0	YES	*	AAGGAATTGACGGAAGGGCACCACAAGAACGCGTGGAGCATGTGGCTTAATTTGACTCAACGCGGGAAATCTTACCGGGTCCGGACACACTGAGGATTGACAGGCAAAAGATACAAGTTTTTCGGAACTTGCATTGTAAAATATGCGAGTCCTTTCATGATTATGTGATAGGTGGTGCATGGCCGTTCTTAGTTCGTGGAGTGATCTGTCTGCTTAATTGCGTTTCACAACGATTTAAAATGCTATGTTTCTGTGTTTGCTGTTCGGTTGCTACGGTGACTTTGAACGCACACGGCATAGTTTAAAACAATCGGAAA	94.479	Eukaryota;Rhizaria;Foraminifera;Globothalamea;Rotaliida;Rotaliida_X;Rotaliida_XX;Rotaliida_XX_sp.	HQ867754.1.1596_U	Eukaryota	Rhizaria	Foraminifera	Globothalamea	Rotaliida	Rotaliida_X	Rotaliida_XX	Rotaliida_XX_sp.
OTU_3887	307	11	307	0	0	1	1	7	54	4	48	2	17	1	0	114	58	0	0	0	0	0	0	0	0	0	0	0	0	0	0	0	0	YES	*	AAGGAATTGACGGAAGCGCACCACAAGAACGCGTGGAGCATGTGGCTTAATTTGACTCAACGCGGGAAATCTTACCGGGTCCGGACACACTGAGGATTGACAGGTGTTTCGAATTTTGTTCGCTCTGTTGCGTTCGCGCGCAGGCACAAATTCAATTTCAAATATGCTAGTCCTTTCATGATTGTGTGATAGGTGGTGCATGGCCGTTCTTAGTTCGTGGAGTGATCTGTCTGCTTAATTGCGTTTCACTTATGGCATGTATGTCTCTATGCTTTCGTGTTGACCGCACTGGCTTCACTGTCGGTGTTTGCGTCCGCGACTGTAAGAACTACATTGCCTCGAAG	85.804	Eukaryota;Rhizaria;Foraminifera;Monothalamids;Monothalamids_X;Monothalamids_XX;Monothalamids_XXX;Monothalamids_XXX_sp.	AF474142.1.1039_U	Eukaryota	Rhizaria	Foraminifera	Monothalamids	Monothalamids_X	Monothalamids_XX	Monothalamids_XXX	Monothalamids_XXX_sp.
OTU_799	307	7	307	0	0	122	116	40	2	25	1	1	0	0	0	0	0	0	0	0	0	0	0	0	0	0	0	0	0	0	0	0	0	YES	*	AAGGAATTGACGGAAGGGCACCACAAGAACGCGTGGAGCATGTGGCTTAATTTGACTCAACGCGGGGAATCTTACCGGGTCCGGACACATTGAGGATTGACAGATGTTTAGCTAGCAAGCTAGCTGCCCTTTCGGGGGTAGTTAGTTTTTGACTGGCATTTTAAATATGCTAGTTCTTTCATGATTATGTGATAGGTGGTGCATGGCCGTTCTTAGTTCGTGGAGTGATCTGTCTGCTTAATTGCGTTTCACTTATAGTCATTGCCAAGCATCGCATGAGATGCGACCTCACTCTTTTCGGAGAGTGCAGCGTTGCCTCTTGCAGCGCTTGCATTGACTTCGAAG	87.5	Eukaryota;Rhizaria;Foraminifera;Globothalamea;Rotaliida;Globorotaliidae;Globorotalia;Globorotalia_hirsuta	EU199448.1.3592_U	Eukaryota	Rhizaria	Foraminifera	Globothalamea	Rotaliida	Globorotaliidae	Globorotalia	Globorotalia_hirsuta
OTU_2419	306	9	306	0	0	83	54	0	33	29	7	1	1	0	0	15	83	0	0	0	0	0	0	0	0	0	0	0	0	0	0	0	0	YES	*	AAGGAATTGACGGAAGGGCACCACAAGAACGCGTGGAGCATGTGGCTTAATTTGACTCAACGCGGGAAATCTTACCGGGTCCGGACACACTGAGGATTGACAGGTTTTATCATGCTGTGCTTGCACATGCATGTGTCAAAAATGCTAGTCCTTTCATGATTATGTGATAGGTGGTGCATGGCCGTTCTTAGTTCGTAGAGTGATCTGTCTGCTTAATTGCGTTTCACTACGAATCTACATCAAACGTACGTTTGTGAGGTAGTCTGATCCCTCCTTCTTAGGAGTCGTGCGTCTTTCTACCACCATCACATCGTACAACGTAGATTCTGAAA	93.534	Eukaryota;Rhizaria;Foraminifera;Globothalamea;Rotaliida;Nummulitoidea;Nummulitidae;Operculina_ammonoides	DQ440525.1.3403_U	Eukaryota	Rhizaria	Foraminifera	Globothalamea	Rotaliida	Nummulitoidea	Nummulitidae	Operculina_ammonoides
OTU_3902	306	11	306	0	0	0	14	11	4	4	7	156	48	23	5	15	19	0	0	0	0	0	0	0	0	0	0	0	0	0	0	0	0	YES	*	AAGGAATTGACGGAAAGACACCACAAGAACGCGTGGAGCATGTGGCTTAATTTGACTCAACGCGGGGAAACTTACCGGGTCCGGACACACTGAGGATTGACAGGCGCTTACCATGTGGGAATCACTCTTTCTTCGGATTGAGGGAGGACCGCTGGTAAACCAAAGATGCTAGCCCTTTCATGATTGTGTGATAGGTGGTGCATGGCCGTTCTTAGTTCGTGGAGTGATCTGTCTGCTTAATTGCGTTTCACTTAACATGGGGTGAGTCTAATTGAGCTGCTGTGTTTTCCTTAATTGGAGACCAGCGCTCTTAATTGACTTGAGACCCCAGAAG	86.111	Eukaryota;Rhizaria;Foraminifera;Monothalamids;Monothalamids_X;Lagynidae;Nemogullmia;Nemogullmia_sp.	HE998685.1.4215_U	Eukaryota	Rhizaria	Foraminifera	Monothalamids	Monothalamids_X	Lagynidae	Nemogullmia	Nemogullmia_sp.
OTU_3869	309	13	304	0	5	0	1	1	16	0	0	7	1	5	44	165	64	0	0	0	0	0	0	0	0	0	0	2	1	0	1	1	0	YES	*	AAGGAATTGACGGAAGGGCACCACAAGAACGCGTGGAGCATGTGGCTTAATTTGACTCAACGCGGGAAATCTTACCGGGTCCGGACACACTGAGGATTGACAGGCAATATTAATATCTCACTTCGGTGTATATTATGTTAAATATGCTAGTCCTTTCATGATTATGTGATAGGTGGTGCATGGCCGTTCTTAGTTCGTGGAGTGATCTGTCTGCTTAATTGCGTTTCACTAAGGGCCTATAACTTTACGTGTGTAGCGGCACTTTGACCCCTTTGAAACATAAGCGCGCGTCTTAGTTTTTGCTTAGCTCGCACAATTAGGTCCTGAAA	94.833	Eukaryota;Rhizaria;Foraminifera;Globothalamea;Rotaliida;Clade-3;Nonionidae;Pullenia_subcarinata	DQ408656.1.3471_U	Eukaryota	Rhizaria	Foraminifera	Globothalamea	Rotaliida	Clade-3	Nonionidae	Pullenia_subcarinata
OTU_110	304	3	304	0	0	0	0	0	1	0	0	0	0	0	0	225	78	0	0	0	0	0	0	0	0	0	0	0	0	0	0	0	0	YES	*	AAGGAATTGACGGAAGGGCACCACAAGAACGCGTGGAGCATGTGGCTTAATTTGACTCAACGCGGGAAATCTTACCGGGTCCGGACACACTGAGGATTGACAGGCACTTAACGCTTTTTTCAAATATAtttttttttttttAGAATAAAATTTTGAAAGGCGTTATCAAATATGCTAGTCCTTTCATGATTGTGTGATAGGTGGTGCATGGCCGTTCTTAGTTCGTGGTGTGAACTGTCTGCTTAATTGCGTTTCATACGAGTTTTGAAACACGCTGATTTTCGACACACCTGGGATCCATAATGTTTTCTTTTCTGCAAAGAAAAGAGCATTACTCAGGATAATTGTGTTTTATTGGCGTTAAAACTCAGAAA	87.938	Eukaryota;Rhizaria;Foraminifera;Globothalamea;Textulariida;Textulariacea;Textularia;Textularia_sagittula	HE998672.1.3450_U	Eukaryota	Rhizaria	Foraminifera	Globothalamea	Textulariida	Textulariacea	Textularia	Textularia_sagittula
OTU_3865	304	10	304	0	0	2	2	3	1	2	1	6	149	109	29	0	0	0	0	0	0	0	0	0	0	0	0	0	0	0	0	0	0	YES	*	AAGGAATTGACGGAAGGACACCACAAGACGCGTGGAGCATGTGGCTTAATTTGACTCAACGCGGGAAATCTTACCGGGTCCGAACACATCGAGGATTGACAGACAACCCAACACCTTCGGGTGTTGCCAAATATGCTAGTTCTTTCATGATTATGTGATAGGTGGTGCATGGCCGTTCTTAGTTCGTGGAGTGATCTGTCTGCTTAATTGCGTTTCACTATAGATCCATATTAAAACGTGTGTTGCATATTGCTTTGACCCCGGTCATTCACTTGACTGCGCGTGTCTCTGTTTCAATTGCTCGCACAAATTGGATCTTGAAA	92.92	Eukaryota;Rhizaria;Foraminifera;Globothalamea;Rotaliida;Clade-3;Nonionidae;Haynesina_germanica	EF534074.1.3033_U	Eukaryota	Rhizaria	Foraminifera	Globothalamea	Rotaliida	Clade-3	Nonionidae	Haynesina_germanica
OTU_2115	304	2	304	0	0	0	0	0	0	0	0	20	0	284	0	0	0	0	0	0	0	0	0	0	0	0	0	0	0	0	0	0	0	NO	NON-Forams OTUs	TGCCGTTGTAAACTTTGCACCCGCAGGTCCGCGCAGCACAGCGGGCGCGTTGTCTGCCTCGCGCCGGGCGTGGGCAAGCTCGTCGCACGTTAGCTGCTTCTTCTTTTTCCTGAGGGCGAACAGCCGCACGCCTGACGCATAAGCTTCCGGTGGCGGCCTTTGCTTTATCCAGGAGCGGTCGGTGTCATCCTCGAGATAGCGCAGCGTGGCCTGCCGACGATCGATGCACTCTGCCGAGTCGTCAACGCAGGTCATACCTGCGTAAGGGTGCCCAGTCGAAATGTTGGGTCCTGCACAGCCAAAAGGCGCGATAACGGGAAACAACAGCGTTAGGAACAGTACGCGCCAGCCTCGGTCGTCGCCGAAAATCATCATTGCTCCCTTGTCCGCCCGCAGCAT…	N/A	N/A	N/A	N/A
OTU_3844	303	4	303	0	0	0	1	0	102	1	0	199	0	0	0	0	0	0	0	0	0	0	0	0	0	0	0	0	0	0	0	0	0	YES	*	AAGGAATTGACGGAAGGGCACCACAAGAACGCGTGGAGCATGTGGCTTAATTTGACTCAACGCGGGAAATCTTACCGGGTCCGGACACACTGAGGATTGACAGGCAATATCCATTCTTAATTTTTAATTAAGATTGGTGTCAAAGATGCTAGTCCTTTCATGATTATGTGATAGGTGGTGCATGGCCGTTCTTAGTTCGTGGAGTGATCTGTCTGCTTAATTGCGTTTCACTAAGGTTCTATAATTATTATGTACGTTGTCAGCGCATTGACCCCTCGTTTCGATTATTCTCATCTGAGTATAGTTTGCATACGCAGCGCGTGTCTTTGATTACGTCTGGCTCGTACGGTTAGGACCTGAAA	91.078	Eukaryota;Rhizaria;Foraminifera;Globothalamea;Rotaliida;Planorbulinidae;Planorbulinacea;Planorbulinella_sp.	AY934740.1.1080_U	Eukaryota	Rhizaria	Foraminifera	Globothalamea	Rotaliida	Planorbulinidae	Planorbulinacea	Planorbulinella_sp.
OTU_2809	376	20	302	70	4	1	0	7	7	4	12	30	18	10	1	100	112	27	11	17	11	4	0	0	0	1	1	0	0	1	1	0	0	YES	*	AAGGAATTGACGGAAGGGCACCACAAGAACGCGTGGAGCATGTGGCTTAATTTGACTCAACGCGGGAAATCTTACCGGGTCCGGACACACTGAGGATTGACAggtattattaaaaatattatttatatttcggtataattaatatttttatgttaaatatGCTAGTCCTTTCATGATTATGTGATAGGTGGTGCATGGCCGTTCTTAGTTCGTGGAGTGATCTGTCTGCTTAATTGCGTTTCACTAAGGGCTTATAAATTTACGTGTGTTGTGAGTACTTTGACCCCTATATTGAAATATATATAGTGCGTGTCTTAGTTTGCTTCACTCACACAATTAAGTCCTGAAA	93.255	Eukaryota;Rhizaria;Foraminifera;Globothalamea;Textulariida;Textulariida_XX;Liebusella;Liebusella_goesi	FR754402.1.1057_U	Eukaryota	Rhizaria	Foraminifera	Globothalamea	Textulariida	Textulariida_XX	Liebusella	Liebusella_goesi
OTU_3894	302	12	302	0	0	93	79	3	1	1	4	21	37	26	3	15	19	0	0	0	0	0	0	0	0	0	0	0	0	0	0	0	0	YES	*	AAGGAATTGACGGAAGGGCACCACAAGAACGCGTGGAGCATGTGGCTTAATTTGACTCAACGCGGGAAATCTTACCGGGTCCGGACACACTGAGGATTGACAGGTTTCATCGTGTTGCCTTCTGGTAACACGTGCTAAATATGCTAGTCCTTTCATGATTATGTGATAGGTGGTGCATGGCCGTTCTTAGTTCGTGGAGTGATCTGTCTGCTTAATTGCGTTTCAATACGAATTTGCATTAAACGTATGTTTGTGAGATAGCTTGGCCCCTCACCCTGTGAGCTGCGCGTCTTTCTATCACATTCACATCATACACAGCAAATTCTGAAA	87.812	Eukaryota;Rhizaria;Foraminifera;Globothalamea;Rotaliida;Glabratelloidea;Glabratellidae;Glabratella_milletti	AF194077.1.1021_U	Eukaryota	Rhizaria	Foraminifera	Globothalamea	Rotaliida	Glabratelloidea	Glabratellidae	Glabratella_milletti
OTU_3914	301	4	301	0	0	0	0	7	292	0	0	1	0	0	1	0	0	0	0	0	0	0	0	0	0	0	0	0	0	0	0	0	0	YES	*	AAGGAATTGACGGAAGGGCACCACAAGAACGCGTGGAGCATGTGGCTTAATTTGACTCAACGCGGGAAATCTTACCGGGTCCGGACACACTGAGGATTGACAGGCAATATCGAATTCACTCTTGTGAGTTCGTGTTAAATATGCTAGTCCTTTCATGATTATGTGATAGGTGGTGCATGGCCGTTCTTAGTTCGTGGAGTGATCTGTCTGCTTAATTGCGTTTCACTAAGGTTCTACTTTCATATGTACGTTGTCAGCGCATTGACCCCTCGTCATTAACTTGACGCAGCGTGTGTCTTTGAATTACGTCTGGCTCGTGCGATTAGAACCTGAAA	91.592	Eukaryota;Rhizaria;Foraminifera;Globothalamea;Rotaliida;Planorbulinidae;Planorbulinacea;Planorbulina_mediterranensis	DQ452709.1.1078_U	Eukaryota	Rhizaria	Foraminifera	Globothalamea	Rotaliida	Planorbulinidae	Planorbulinacea	Planorbulina_mediterranensis
OTU_3877	298	9	298	0	0	10	137	0	9	96	2	5	32	6	1	0	0	0	0	0	0	0	0	0	0	0	0	0	0	0	0	0	0	YES	*	AAGGAATTGACGGAAGGGCACCACAAGAACGCGTGGAGCATGTGGCTTAATTTGACTCAACGCGGGAAATCTTACCGGGTCCGGACACACTGAGGATTGACAGGCAATATTATTTAAATGAAAACTCTCGGGTTTTCATTTTTATATGTAAATATGCTAGTCCTTTCATGATTATGTGATAGGTGGTGCATGGCCGTTCTTAGTTCGTGGAGTGATCTGTCTGCTTAATTGCGTTTCACTAAGAGCTTATAAATTAACGTATGTTTGCTAGCGTACTTGACCCCCATTTTCTTTTAGATGCGCCTTGTGTGTGTCAAAAAAGAATTTGTGTGTGTTGTCATTTATGTGTTTAAGCAGCATACAATTAAGCTCTGAAA	97.133	Eukaryota;Rhizaria;Foraminifera;Globothalamea;Rotaliida;Clade-3;Chilostomellacea;Chilostomella_ovoidea	AY641479.1.1145_U	Eukaryota	Rhizaria	Foraminifera	Globothalamea	Rotaliida	Clade-3	Chilostomellacea	Chilostomella_ovoidea
OTU_1277	298	8	298	0	0	0	2	58	86	5	37	0	33	53	24	0	0	0	0	0	0	0	0	0	0	0	0	0	0	0	0	0	0	NO	NON-Forams OTUs	CTGGCCACCACGGCCGCAGCAAGCACATTGCCGGCGCCGGCTGTTCTTTCCGCTGCAAAAATGCGGCTGGTGGTCATTGGCGGCGGGCCCGCCGGGGCGACCACCGCGCGCTATGTGGCCAAGGGTTCCAAAGACGTGTCGGTAACCCTGATTGAGCCTAAGCAGCATTTTACCACTTGCTTCTTCTCCAACCTTTATCTGGGCGGGTTCAGAACGCTTGAATCGATCACCCACAGTTATGGAACCCTTGCGGCCCAATACGGGGTGAACATGGTGCATGATGTG	N/A	N/A	N/A	N/A
OTU_365	297	8	297	0	0	0	4	1	0	1	19	3	241	26	2	0	0	0	0	0	0	0	0	0	0	0	0	0	0	0	0	0	0	YES	*	AAGGAATTGACGGAAGGGCACCACAAGAACGCGTGGAGCATGTGGCTTAATTTGACTCAACGCTGGAAATCTTACCGGGTCCGGACACACTGAGGATTGACAGGCGCTTGCATCGGCGTTGGGCGGTGGCTTTGCCGCCGCGCACGCCAGTGCTTTCAAATATGCTAGTCCTTTCATGATTGTGTGATAGGTGGTGCATGGCCGTTCTTAGTTCGTGGAGTGATCTGTCTGCTTAATTGCGTTTCACAAGGGACTTGCATGGCATACGTTGGGACATGGTGCCCTCCTCTTGCTGCCCTCACGGGCCGAGGGAGCGCTGCGCCTGTCTTCCAATAGCCAACAGTCCCGAAG	89.577	Eukaryota;Rhizaria;Foraminifera;Monothalamids;Monothalamids_X;Lagynidae;Nemogullmia;Nemogullmia_sp.	HE998685.1.4215_U	Eukaryota	Rhizaria	Foraminifera	Monothalamids	Monothalamids_X	Lagynidae	Nemogullmia	Nemogullmia_sp.
OTU_3754	296	4	296	0	0	0	7	0	284	0	2	0	3	0	0	0	0	0	0	0	0	0	0	0	0	0	0	0	0	0	0	0	0	YES	*	AAGGAATTGACGGAAGGGCACCACAAGAACGCGTGGAGCATGTGGCTTAATTTGACTCAACACAGGAAATCTTACCGGGTCCGGACACACTGAGGATTGACAGACAACCAGAGTATCACTCATTGGGTGATACGACAGAAAGAAGCTAGTTCTTTCATGATTATGTGATAGGTGGTGCATGGCCGTTCTTAGTTCGTGGAGTGATCTGTCTGCTTAATTGCGCGTTCACTCGGCTCTAACGTATTCTGATTATTACCCTTCACTGTGGTGATATGTTGAGTGCAGAGCCTGACG	90	Eukaryota;Rhizaria;Foraminifera;Globothalamea;Rotaliida;Rotalioidea;Elphidiidae;Elphidium_frigidum	KF042555.1.3035_U	Eukaryota	Rhizaria	Foraminifera	Globothalamea	Rotaliida	Rotalioidea	Elphidiidae	Elphidium_frigidum
OTU_3784	296	7	296	0	0	1	10	1	0	3	2	189	0	0	90	0	0	0	0	0	0	0	0	0	0	0	0	0	0	0	0	0	0	YES	*	AAGGAATTGACGGAAGGGCACCACAAGAACGCGTGGAGCATGTGGCTTAATTTGACTCAACGCGGGAAATCTTACCGGGTCCGGACACACTGAGGATTGACAGGCAATATTAATACATAGCTTCGGCGTGTATTATGTTAAATATGCTAGTCCTTTCATGATTATGTGATAGGTGGTGCATGGCCGTTCTTAGTTCGTGGAGTGATCTGTCTGCTTAATTGCGTTTCACTAAGGGCCTATAAATTTACGTATGTAGCGGCGCTTTGACCCCTTTCTTTTTTTAGAAAGCGCGTGTCTTAGTTTGCTTTGCTCATACAATTAGGTCCTGAAA	96.119	Eukaryota;Rhizaria;Foraminifera;Globothalamea;Rotaliida;Clade-3;Nonionidae;Cibicidoides_wuellerstorfi	FJ705899.1.3504_U	Eukaryota	Rhizaria	Foraminifera	Globothalamea	Rotaliida	Clade-3	Nonionidae	Cibicidoides_wuellerstorfi
OTU_1978	295	10	295	0	0	0	12	83	13	6	8	3	27	9	0	70	64	0	0	0	0	0	0	0	0	0	0	0	0	0	0	0	0	YES	*	AAGGAATTGACGGAAGGGCACCACAAGAACGCGTGGAGCATGTGGCTTAATTTGACTCAACGCGGGAAATCTTACCGGGTCCGGACACACTGAGGATTGACAGGTTTTAGCAGTTTTGGTGCTGTGCAAGCAGTTGCCTGCTGCGAGAAAGATGCTAGTCCTTTCATGATTGTGTGATAGGTGGTGCATGGCCGTTCTTAGTTCGTGGAGTGATCTGTCTGCTTAATTGCGTTTCACACAGGGCGTATCTTGGGTGCGCAGGTGTGCCGACGCCGCTGTTTCACAGCGCTGCTGTCGCTACCTGTGCCACCCATAACCTGACCCTGCAT	91.139	Eukaryota;Rhizaria;Foraminifera;Globothalamea;Rotaliida;Glabratelloidea;Glabratellidae;Glabratellina_sp.	FJ705895.1.2890_U	Eukaryota	Rhizaria	Foraminifera	Globothalamea	Rotaliida	Glabratelloidea	Glabratellidae	Glabratellina_sp.
OTU_3803	295	8	295	0	0	2	40	91	0	101	45	0	1	0	0	9	6	0	0	0	0	0	0	0	0	0	0	0	0	0	0	0	0	YES	*	AAGGAATTGACGGAAGGGCACCACAAGAACGCGTGGAGCATGTGGCTTAATTTGACTCAACGCGGGAAAACTTACCGGGTCCGGACACACTGAGGATTGACAGGCAATTTACAAATTATGCTAGTCCTTTCATGATTGTGTGATAGGTGGTGCATGGCCGTTCTTAGTTCGTGGAGTGATCTGTCTGCTTAATTGCGTTTCAGATAATAAATTTATGTAATATATAACACATTGTGTGTGTGTTACATAAAGCAAATAATATGAAA	97.573	Eukaryota;Rhizaria;Foraminifera;Monothalamids;Monothalamids_Clade-Y;Monothalamids_Clade-Y_X;Monothalamids_Clade-Y_XX;Monothalamids_Clade-Y_XX_sp.	HE998686.1.2700_U	Eukaryota	Rhizaria	Foraminifera	Monothalamids	Monothalamids_Clade-Y	Monothalamids_Clade-Y_X	Monothalamids_Clade-Y_XX	Monothalamids_Clade-Y_XX_sp.
OTU_3837	295	9	295	0	0	0	1	1	1	204	6	4	61	1	16	0	0	0	0	0	0	0	0	0	0	0	0	0	0	0	0	0	0	YES	*	AAGGAATTGACGGAAGGGCACCACAAGAACGCGTGGAGCATGTGGCTTAATTTGACTCAACGCGGGAAATCTTACCGGGTCCGGACACACTGAGGATTGACAGGCGTTATTATAGATGCAATTGAACTTCTGTTCAATTTGCTATCTATATGTTAAATATGCTAGTCCTTTCATGATTATGTGATAGGTGGTGCATGGCCGTTCTTAGTTCGTGGAGTGATCTGTCTGCTTAATTGCGTTTCACTAAGGGCCTATATTACTATAGCATGTTGCAGGCGCATTGACCCCTCACCTTAATCGGGTGTTTGCGCGTGTCTTTGACTTACGTCTTGCTCATGCGTTTAGGTCCTGAAA	95.322	Eukaryota;Rhizaria;Foraminifera;Globothalamea;Rotaliida;Discorboidea;Rosalidae;Rosalina_sp.	AJ504682.1.1102_U	Eukaryota	Rhizaria	Foraminifera	Globothalamea	Rotaliida	Discorboidea	Rosalidae	Rosalina_sp.
OTU_2540	294	7	294	0	0	2	4	0	2	3	2	0	129	152	0	0	0	0	0	0	0	0	0	0	0	0	0	0	0	0	0	0	0	YES	*	AAGGAATTGACGGAAGGGCACCACAAGAACGCGTGGAGCATGTGGCTTAATTTGACTCAACACGGGAAAACTTACCGGGTCCGGACACACTGAGGATTGACAGGCGAATATAAGTAAATATGCTAGTCCTTTCATGATTGTGTGATAGGTGGTGCATGGCCGTTCTTAGTTCGTGGAGTGATCTGTCTGCTTAATTGCGTTTCAGATAAAAAGGACCTGAAGAGTGTCAGTCAATTGTCTGTAACAGGACTTGGCTTAAGCTCGGGTACCTTTGAAA	96.154	Eukaryota;Rhizaria;Foraminifera;Monothalamids;Monothalamids_Clade-Y;Monothalamids_Clade-Y_X;Monothalamids_Clade-Y_XX;Monothalamids_Clade-Y_XX_sp.	HE998686.1.2700_U	Eukaryota	Rhizaria	Foraminifera	Monothalamids	Monothalamids_Clade-Y	Monothalamids_Clade-Y_X	Monothalamids_Clade-Y_XX	Monothalamids_Clade-Y_XX_sp.
OTU_3730	294	3	294	0	0	0	0	0	0	0	0	0	0	0	1	172	121	0	0	0	0	0	0	0	0	0	0	0	0	0	0	0	0	YES	*	AAGGAATTGACGGAAGGGCACCACAAGAACGCGTGGAGCATGTGGCTTAATTTGACTCAACGCGGGAAATCTTACCGGGTCCGGACACACTGAGGATTGACAGGCAATATTAACACATGTCCTTCGGGTCTGTGTTATGTTAAATATGCTAGTCCTTTCATGATTATGTGATAGGTGGTGCATGGCCGTTCTTAGTTCGTGGAGTGATCTGTCTGCTTAATTGCGTTTCACTAAGGGCCTATATTTTAACGTGTGTTGCGGCACTTTGACCCCTCTTTCTTAAGAGCGCGTGTCTTAGTTTGCTCTGCTCGCACAACTAGGTCCTGAAA	93.976	Eukaryota;Rhizaria;Foraminifera;Globothalamea;Rotaliida;Clade-3;Buliminacea;Bulimina_marginata	DQ408646.1.3462_U	Eukaryota	Rhizaria	Foraminifera	Globothalamea	Rotaliida	Clade-3	Buliminacea	Bulimina_marginata
OTU_263	293	4	293	0	0	0	0	0	0	0	0	182	0	0	1	38	72	0	0	0	0	0	0	0	0	0	0	0	0	0	0	0	0	YES	*	AAGGAATTGACGGAAGGGCACCACAAGAACGCGTGGAGCATGTGGCTTAATTTGACTCAACGCGGGAAATCTTACCGGGTCCGGACACACTGAGGATTGACAGGCGATATTAACTTTTACATTGTTCTACTTTATTGTTAGAACACTTGTGGAGTTATGTTAAATATGCTAGTCCTTTCATGATTATGTGATAGGTGGTGCATGGCCGTTCTTAGTTCGTGGAGTGATCTGTCTGCTTAATTGCGTTTCACTAAGGGCCTATATCATTATAGCATGCTTTGCATTCTTTACAGCGCATTGACCCCTCACTAATTCATCCTTCGGGTGTTTGGTGTTTGCGCGTGTCTTTGACTTACGCTGGTGCATTCATGTGTTTTAGGTCCTGAAA	86.856	Eukaryota;Rhizaria;Foraminifera;Globothalamea;Rotaliida;Discorboidea;Rosalidae;Rosalina_orbicularis	AY359174.1.1128_U	Eukaryota	Rhizaria	Foraminifera	Globothalamea	Rotaliida	Discorboidea	Rosalidae	Rosalina_orbicularis
OTU_3884	292	5	292	0	0	0	0	0	0	0	23	187	45	35	2	0	0	0	0	0	0	0	0	0	0	0	0	0	0	0	0	0	0	YES	*	AAGGAATTGACGGAAGGGCACCACAAGAACGCGTGGAGCATGTGGCTTAATTTGACTCAACGCGGGAAATCTTACCGGGTCCGGACATACTGAGGATTGACAGGCGCTTGTAGTCTTTTGACTCTACTTTCATTAGTGGAGTTTAAAAGTCTGCAGTAAATATGATAGTCCTTTCATGATTGTGTGATAGGTGGTGCATGGCCGTTCTTAGTTCGTGGAGTGATCTGTCTGCTTAATTGCGTTTCACTAAGGACTCTTAAACGTCGCCTGTTGCGCAGTCCCTATTTCTATAGGGATTGGTGCACGGTGACTAAAGAGTCTTGAAG	88.672	Eukaryota;Rhizaria;Foraminifera;Monothalamids;Monothalamids_Clade-I;Monothalamids_Clade-I_X;Astrammina;Astrammina_rara	AJ318223.1.4140_U	Eukaryota	Rhizaria	Foraminifera	Monothalamids	Monothalamids_Clade-I	Monothalamids_Clade-I_X	Astrammina	Astrammina_rara
OTU_3895	291	7	291	0	0	0	1	0	1	2	0	6	2	247	32	0	0	0	0	0	0	0	0	0	0	0	0	0	0	0	0	0	0	YES	*	AAGGAATTGACGGAAGGGCACCACAAGAACGCGTGGAGCATGTGGCTTAATTTGACTCAACGCGGGAAATCTTACCGGGTCCGGACACACTGAGGATTGACAGGCACTATTATTGTTGATATGTCCTTTGTGGCTGTCAGCAATATGTTAAATATGCTAGTCCTTTCATGATTATGTGATAGGTGGTGCATGGCCGTTCTTAGTTCGTGGAGTGATCTGTCTGCTTAATTGCGTTTCACTAAGGGTCCATATAATTATGTACGTTGCGGCGCTTTGACCCCTATGCATCTGCTTATCGCAGCATGCTATAGCGCGAGTCTCTGTCAGCTTAGCTCGTGCGGTTGGATCCTGAAA	94.986	Eukaryota;Rhizaria;Foraminifera;Globothalamea;Rotaliida;Planorbulinidae;Planorbulinacea;Planorbulinella_sp.	DQ452687.1.3365_U	Eukaryota	Rhizaria	Foraminifera	Globothalamea	Rotaliida	Planorbulinidae	Planorbulinacea	Planorbulinella_sp.
OTU_3988	291	2	291	0	0	0	0	0	0	0	0	0	0	0	0	55	236	0	0	0	0	0	0	0	0	0	0	0	0	0	0	0	0	YES	*	AAGGAATTGACGGAAGGGCACCACAAGAACGCGTGGAGCATGTGGCTTAATTTGACTCAACGCGGGAAATCTTACCGGGTCCGGACACACTGAGGATTGACAGGCAATATTAATTATTTTACATATTATTTGTGAGTAATTATGTTAAATATGCTAGTCCTTTCATGATTATGTGATAGGTGGTGCATGGCCGTTCTTAGTTCGTGGAGTGATCTGTCTGCTTAATTGCGTTTCACTAAGGGCCTATAAATTTACGTATGTTGCGGCACTTTGACCCCTTATCTGTTCAGATAACGGCGTGTCTTAGTTTGCTTAGCTCATACAATTAGGTCCTGAAA	93.567	Eukaryota;Rhizaria;Foraminifera;Globothalamea;Rotaliida;Clade-3;Nonionidae;Cibicidoides_refulgens	DQ195540.1.1990_U	Eukaryota	Rhizaria	Foraminifera	Globothalamea	Rotaliida	Clade-3	Nonionidae	Cibicidoides_refulgens
OTU_66	291	9	291	0	0	3	33	52	3	6	3	0	3	0	0	146	42	0	0	0	0	0	0	0	0	0	0	0	0	0	0	0	0	YES	*	AAGGAATTGACGGAAGGGCACCACAAGAACGCGTGGAGCATGTGGCTTAATTCGACTCAACGCGGGAAATCTTACCGGGTCCGGACGTGCTGAGGATTGACAGGTGCTTGCTTGtttttagttttttttAAATTAAAAGCTTGCATTAAATATGCTAGTCCTTTCATGATTGCGCGATAGGTGGTGCATGGCCGTTCTTAGTTCGTGGAGTGATCTGTCTGCTTAATTGCGTTTCATATGGGTTTTTTAAAATACCAGCTTTTGCACGCCAGTGCTTTTGTGTTCCTGTTTTTAATTAAACAGTTGAACGCACACTGGATTTTTGTTGCAGACTGGTAATAAAACCCTGAAA	89.344	Eukaryota;Rhizaria;Foraminifera;Monothalamids;Monothalamids_Clade-I;Monothalamids_Clade-I_X;Astrammina;Astrammina_triangularis	AJ318224.1.4066_U	Eukaryota	Rhizaria	Foraminifera	Monothalamids	Monothalamids_Clade-I	Monothalamids_Clade-I_X	Astrammina	Astrammina_triangularis
OTU_920	288	12	288	0	0	18	24	9	34	44	55	36	4	1	2	14	47	0	0	0	0	0	0	0	0	0	0	0	0	0	0	0	0	YES	*	AAGGAATTGACGGAAGGGCACCACAAGAACGCGTGGAGCATGTGGCTTAATTTGACTCAACGCGGGAAATCTTACCGGGTCCGGACACACTGAGGATTGACAGGCAATATTGTGTTTGCGTTTTTTAGCGCATCACATGTTAAATATGCTAGTCCTTTCATGATTATGTGATAGGTGGTGCATGGCCGTTCTTAGTTCGTGGAGTGATCTGTCTGCTTAATTGCGTTTCACTAAGGGCCTATAACTATACGCATGTTGCGGCACTTTGACCCCTCCATTTTTGGTGCGCGTGTCTTTGTTTTGCTTAGCACATGTAATTAGGTCCTGAAA	92.121	Eukaryota;Rhizaria;Foraminifera;Globothalamea;Rotaliida;Nummulitoidea;Nummulitidae;Operculinella_cumingii	AJ879136.1.3419_U	Eukaryota	Rhizaria	Foraminifera	Globothalamea	Rotaliida	Nummulitoidea	Nummulitidae	Operculinella_cumingii
OTU_1116	287	11	287	0	0	1	5	82	46	13	1	6	53	0	3	59	18	0	0	0	0	0	0	0	0	0	0	0	0	0	0	0	0	YES	*	AAGGAATTGACGGAAGGGCACCACAAGAACGCGTGGAGCATGTGGCTTAATTTGACTCAACGCGGGAAATCTTACCGGGTCCGGACACACTGAGGATTGACAGGCAGTTTTGATAAGTCTGCTTCGGCAGCTTATCTCATGAAAGATGCTAGTCCTTTCATGATTATGTGATAGGTGGTGCATGGCCGTTCTTAGTTCGTGGAATGATCTGTCTGCTTAATTGCGTTTCATTAAGGGCCTATTTCTTACGTATGTTGCGGGCACTTTGACCCCACCACTTTTGGTGCGCGCTGTCTTAGTTTTGCTTTGCGCATACATTTAGGCTCTGAAA	88.791	Eukaryota;Rhizaria;Foraminifera;Globothalamea;Rotaliida;Clade-3;Nonionidae;Cibicidoides_ungerianus	FJ705898.1.3496_U	Eukaryota	Rhizaria	Foraminifera	Globothalamea	Rotaliida	Clade-3	Nonionidae	Cibicidoides_ungerianus
OTU_2069	287	12	287	0	0	12	16	7	6	6	15	1	53	1	1	129	40	0	0	0	0	0	0	0	0	0	0	0	0	0	0	0	0	YES	*	AAGGAATTGACGGAAGGGCACCACAAGAACGCGTGGAGCATGTGGCTTAATTTGACTCAACGCGGGAAATCTTACCGGGTCCGGACACACTGAGGATTGACAGGTAACATCATACGTACTCACTCGTGATGCGTATGTATAAATATGCTAGTCCTTTCATGATTATGTGATAGGTGGTGCATGGCCGTTCTTAGTTCGTGGAGTGATCTGTCTGCTTAATTGCGTTTCACTATTGGGTCTATACATACGCATATGCGTTGCGGCTTTGACCCCTCTGTGTTTGACACAGAGTGCGTGTCTTACGCTTAGCTCGCTGTGCATTAGACCCTGAAA	90.123	Eukaryota;Rhizaria;Foraminifera;Globothalamea;Rotaliida;Serioidea;Bolivinidae;Bolivina_variabilis	AY359141.1.1022_U	Eukaryota	Rhizaria	Foraminifera	Globothalamea	Rotaliida	Serioidea	Bolivinidae	Bolivina_variabilis
OTU_3880	287	8	287	0	0	0	0	0	12	0	3	58	12	128	1	26	47	0	0	0	0	0	0	0	0	0	0	0	0	0	0	0	0	YES	*	AAGGAATTGACGGAAAGGCACCACAAGAACGCGTGGAGCATGTGGCTTAATTTGACTCAACGCGGGGAAACTTACCAGGTCCGGACACACTGAGGATTGACAGGCGTTTACTTATATTAATATATCAACTTCGGTTGTTATTTTTAGTATGGGTATAGCAAATATGCTAGTCCTTTCATGATTGTGTGATAGGTGGTGCATGGCCGTTCTTAGTTCGTGGAGTGATCTGTCTGCTTAATTGCGTTTCACATATAAGAGCGAAAGAATCCCGTCATATTTACTGGTACGCCAGTAATGTGGCTTTAATGCGGATCTCTATAACGCTCTGAAG	90.417	Eukaryota;Rhizaria;Foraminifera;Monothalamids;Monothalamids_Group4;Monothalamids_Group4_X;Monothalamids_Group4_XX;Monothalamids_Group4_XX_sp.	GU433635.1.976_U	Eukaryota	Rhizaria	Foraminifera	Monothalamids	Monothalamids_Group4	Monothalamids_Group4_X	Monothalamids_Group4_XX	Monothalamids_Group4_XX_sp.
OTU_67	287	9	287	0	0	0	21	43	57	33	57	1	56	0	0	5	14	0	0	0	0	0	0	0	0	0	0	0	0	0	0	0	0	YES	*	AAGGAATTGACGGAAGGGCACCACAAGAACGCGTGGAGCATGTGGCTTAACTTGACTCAACGCGGGAAATCTTACCGGGTCCGGACACATTGAGGATTGACAGGCGAAAAATGCAAATTCCTTTTTTGGATTCTCTTTCTTTTGAGAGGGTTTTCAAACAAAGGCTCTTTTGCATTGTAAAATATGCGAGTCCTTTCATGATTATGTGATAGGTGGTGCATGGCCGTTCTTAGTTCGTGGAGTGATCTGTCTGCTTAATTGCGTTTCGCAACAGATGCAAAGCTATGTGATCCTAGCATCGTCGCTGTTCGGCTCTTGTGACTTCGTCCGAGTGGCTTTGAACGCAGGTGCTACACATAGCCAAAATCATCTGGAAA	97.368	Eukaryota;Rhizaria;Foraminifera;Monothalamids;Monothalamids_Clade-BM;Bathysiphonidae;Bathysiphon;Bathysiphon_argenteus	HE998681.1.3331_U	Eukaryota	Rhizaria	Foraminifera	Monothalamids	Monothalamids_Clade-BM	Bathysiphonidae	Bathysiphon	Bathysiphon_argenteus
OTU_257	1082	22	286	379	417	0	14	4	17	12	13	83	39	76	28	0	0	2	9	301	64	3	141	11	13	211	15	0	0	0	3	12	11	YES	*	AAGGAATTGACGGAAGGGCACCACAAGAACGCGTGGAGCATGTGGCTTAATTTGACTCAACGCGGGAAATCTTACCGGGTCCGGACACACTGAGGATTGACAGGCAAAAGATACAAGTTTTTAACTTGCATTGTAAAATATGCGAGTCCTTTCATGATTGTGTGATAGGTGGTGCATGGCCGTTCTTAGTTCGTGGAGTGATCTGTCTGCTTAATTGCGTTTCATAACGATTTAAAACACTGTGTTTTTACGTTTGCTGTTCAGCTGGCTACGGTTAGCTTTGAACGCACGTAACATAGTTACAAACAATCGGAAA	91.104	Eukaryota;Rhizaria;Foraminifera;Globothalamea;Rotaliida;Rotaliida_X;Rotaliida_XX;Rotaliida_XX_sp.	HQ867754.1.1596_U	Eukaryota	Rhizaria	Foraminifera	Globothalamea	Rotaliida	Rotaliida_X	Rotaliida_XX	Rotaliida_XX_sp.
OTU_1014	286	11	286	0	0	0	1	10	37	12	20	84	8	74	12	4	24	0	0	0	0	0	0	0	0	0	0	0	0	0	0	0	0	YES	*	AAGGAATTGACGGAAGGGCACCACAAGAACGCGTGGAGCATGTGGCTTAATTTGACTCAACGCGGGAAATCTTACCGGGTCCGGACACACTGAGGATTGACAGGCAATATTAAAAGTGTTTTTTTCATTGTTTTTACAATGAAAACCTTTTATGTTAAATATGCTAGTCCTTTCATGATTATGTGATAGGTGGTGCATGGCCGTTCTTAGTTCGTGGAGTGATCTGTCTGCTTAATTGCGTTTCACTAAGGGCTCATATTTTTACGTGCATTGTGGCACTTTGACCACCGTCTCTGACGTGCAGTGTCTCAGTTCGCTCACATGCACACTTGAGTCCTGAAA	94.094	Eukaryota;Rhizaria;Foraminifera;Globothalamea;Textulariida;Textulariacea;Textularia;Textularia_sagittula	HE998672.1.3450_U	Eukaryota	Rhizaria	Foraminifera	Globothalamea	Textulariida	Textulariacea	Textularia	Textularia_sagittula
OTU_3700	389	24	284	56	49	1	8	1	29	4	2	14	188	19	2	12	4	4	15	11	25	1	18	0	5	0	0	1	2	2	2	19	0	YES	*	AAGGAATTGACGGAAGGGCACCACAAGAACGCGTGGAGCATGTGGCTTAATTTGACTCAACGCGGGGAAACTTACCGGGTCCGGACACGCTGAGGATTGACAGGCGCTGGTAGCTAATTTTTTAAATTAGCTTCCTAAAATATGCTAGTCCTTTCATGATTGTGTGATAGGTGGTGCATGGCCGTTCTTAGTTCGTGGAGTGATCTGTCTGCTTAATTGCGTTTCAATATGATTCTTATAGGATTGCTATTCGGTGGACCGTCTTCGGACGTTGTCCCTGTTAAGCAACCGAAGAATTTGAAG	92.105	Eukaryota;Rhizaria;Foraminifera;Globothalamea;Rotaliida;Serioidea;Cassidulinidae;Glandulina_antarctica	EU672990.1.3894_U	Eukaryota	Rhizaria	Foraminifera	Globothalamea	Rotaliida	Serioidea	Cassidulinidae	Glandulina_antarctica
OTU_1368	284	11	284	0	0	6	153	20	14	46	5	5	17	0	1	12	5	0	0	0	0	0	0	0	0	0	0	0	0	0	0	0	0	YES	*	AAGGAATTGACGGAAGGTCACCACAAGCGCGTGGAGCATGTGGCTTAATTCGACTCAACACGGAGAAATCTTACCGGGTCCGGACACATTTGCAGGATTGACAGGTTTTCATCTTTGAGTTTGTTTTTCAACCCTGTGTTGTTTTTCATTCTCATTGCAAATATGCTAGTCCTTTCATGATTATGTGATAGGTGGTGCATGGCCGTTCTTAGTTCGTGGTGTGAACTGTCTGCTTAATTGCGTTTCTCATAGAAACTACAAGGACTTGTGGTGAATGTGTATACCTTGCTTTGCAAGTGTTACCATTCCCACTCGCTATTTCCTTCTTCTCGAAG	85.654	Eukaryota;Rhizaria;Foraminifera;Globothalamea;Rotaliida;Discorboidea;Rosalidae;Rosalina_sp.	AJ504682.1.1102_U	Eukaryota	Rhizaria	Foraminifera	Globothalamea	Rotaliida	Discorboidea	Rosalidae	Rosalina_sp.
OTU_3997	283	7	283	0	0	0	14	5	0	10	5	1	0	0	0	107	141	0	0	0	0	0	0	0	0	0	0	0	0	0	0	0	0	YES	*	AAGGAATTGACGGAAGGGCACCACAAGAACGCGTGGAGCATGTGGCTTAATTTGACTCAACGCGGGAAATCTTACCGGGTCCGTACACACTGAGGATTGACAGGCAATACAATGATCGAGCAACCTAGTTGTCTTGTGATTTGTGAACAAATATGCTAGTCCTTTCATGATTATGTGCTAGGTGGTGCATGGCCGTTCTTAGTTCGTGGAGTGATCTGTCTGCTTAATTGCGTTTCACATAGAGCCTATCAATTATTTAAATGCAATTGCTGATTTAAATTGACCCCTTCTCTCTTTAGAGATGCGCGTGTCTCTTTATATTCACATTCATTTAATGAATAAGGTTCTGAAA	89.147	Eukaryota;Rhizaria;Foraminifera;Globothalamea;Rotaliida;Rotalioidea;Elphidiidae;Elphidium_asklundi	KF042549.1.2884_U	Eukaryota	Rhizaria	Foraminifera	Globothalamea	Rotaliida	Rotalioidea	Elphidiidae	Elphidium_asklundi
OTU_4	283	9	283	0	0	1	3	67	71	12	32	0	35	35	27	0	0	0	0	0	0	0	0	0	0	0	0	0	0	0	0	0	0	NO	NON-Forams OTUs	CTGGCCACCACGGCCGCAGCAAGCACATTGCCGGCGCCGGCTGTTCTTTCCGCCGCAAAAATGCGGCTGGTGGTCATTGGCGGCGGGCCCGCCGGGGCGACCACCGCACGCTATGTGGCCAAGGGCTCCAAAGACGTGTCGGTAACCCTGATTGAGCCTAAGCAGCATTTCACCACCTGCTTCTTCTCCAACCTTTATCTGGGCGGGTTCAGAACGCTTGAGTCGATCACCCACAGTTACGGAACCCTTGCGGCCCAATACGGGGTGAACATGGTGCATGATGTG	N/A	N/A	N/A	N/A
OTU_1260	282	10	282	0	0	22	29	1	48	46	46	8	78	2	2	0	0	0	0	0	0	0	0	0	0	0	0	0	0	0	0	0	0	YES	*	AAGGAATTGACGGAAGGGCACCACAAGAACGCGTGGAGCATGTGGCTTAATTTGACTCAACGCGGGAAATCTTACCGGGTCCGGACACACTGAGGATTGACAGGCAATATTAAAAGTGTCAAAAAATTCCAATTTTTTGCCTTTTATGTTAAATATGCTAGTCCTTTCATGATTATGTGATAGGTGGTGCATGGCCGTTCTTAGTTCGTGGAGTGATCTGTCTGCTTAATTGCGTTTCACTAAGGGCTCATATTTTTACGTGCATTGTGGCACTTTGACCACCGTCTCTGACGTGCAGTGTCTCAGTTCGCTCACATGCACACTTGAGTCCTGAAA	93.307	Eukaryota;Rhizaria;Foraminifera;Globothalamea;Rotaliida;Globorotaliidae;Neogloboquadrina;Neogloboquadrina_dutertrei	EU199449.1.3412_U	Eukaryota	Rhizaria	Foraminifera	Globothalamea	Rotaliida	Globorotaliidae	Neogloboquadrina	Neogloboquadrina_dutertrei
OTU_1597	282	8	282	0	0	0	1	81	8	0	1	0	51	0	1	98	41	0	0	0	0	0	0	0	0	0	0	0	0	0	0	0	0	YES	*	AAGGAATTGACGGAAGGGCACCACAAGAACGCGTGGAGCATGTGGCTTAATTTGACTCAACGCGGGAAATCTTACCGGGTCCGGACACACTGAGGATTGACAGGCAATATCCAACTTCTCTTTTCTAAGAGTTGCTGGTGTTAAATATGCTAGTCCTTTCATGATTATGTGGTAGGTGGTGCATGGCCGTTCTTAGTTCGTGGAGTGATCTGTCTGCTTAATTGCGTTTCACTAAGGTTCTATATTACAATGTACGTTGTCAGCGCATTGACCCCTCGATCTCTCTTTTGATTTCGCAGCGTGTGTCTTTGTTTTTTGTCTGGCTCGTGCTGTTAGAACCTGAAA	93.286	Eukaryota;Rhizaria;Foraminifera;Globothalamea;Rotaliida;Discorboidea;Rosalidae;Rosalina_sp.	DQ408643.1.3402_U	Eukaryota	Rhizaria	Foraminifera	Globothalamea	Rotaliida	Discorboidea	Rosalidae	Rosalina_sp.
OTU_2374	282	8	282	0	0	217	43	7	5	3	2	0	0	0	0	4	1	0	0	0	0	0	0	0	0	0	0	0	0	0	0	0	0	YES	*	AAGGAATTGACGGAAGGGCACCACAAGAACGCGTGGAGCATGTGGCTTAATTTGACTCAACGCGGGAAATCTTACCAGGTCCAGACATATTGAGGATTGACAGGTGATCACTAATATAATTTATTATATTAGTACAAATATGATAGTCCTTTCATGATTATATGATAGGTGGTGCATGGCCGTTCTTAGTTCGTGGAGTGATCTGTCTGCTTAATTGCGTTTCATATAATAATAAATAATATTATTCATTATATTATTTTAAGTGTTCTGCCTTTTTATAAGGATTGTGAACCTTTTATAATATATGATAATATTATATTTAAATGAAT	98.784	Eukaryota;Rhizaria;Foraminifera;Tubothalamea;Miliolida;Moliolidae;Quinqueloculina;Quinqueloculina_seminulum	HE998688.1.2728_U	Eukaryota	Rhizaria	Foraminifera	Tubothalamea	Miliolida	Moliolidae	Quinqueloculina	Quinqueloculina_seminulum
OTU_709	282	12	282	0	0	4	45	8	10	45	5	13	22	13	1	69	47	0	0	0	0	0	0	0	0	0	0	0	0	0	0	0	0	YES	*	AAGGAATTGACGGAAGGGCACCACAAGAACGCGTGGAGCATGTGGCTTAATTTGACTCAACACGGGAAATCTTACCGGGTCCGAACACACTGAGGATTGACAGGTTTTAGTGTTCTTCTCTCTTCGGAGAGTAGGCACAATAAAGATGCTAGTCCTTTCATGATTGTGTGATAGGTGGTGCATGGCCGTTCTTAGTTCGTGGAGTGATCTGTCTGCTTAATTGCGTTTCACACAAGGCGTTTAACGTATATGATTTTGTTAGTTTGACGCCACCTTTTATAGGTGTTGCTGTCGCTACAATTCATATATAAACTGTCCTTGCAT	91.597	Eukaryota;Rhizaria;Foraminifera;Monothalamids;Monothalamids_X;Monothalamids_XX;Vellaria;Vellaria_sp.	HE998684.1.3224_U	Eukaryota	Rhizaria	Foraminifera	Monothalamids	Monothalamids_X	Monothalamids_XX	Vellaria	Vellaria_sp.
OTU_3982	281	2	281	0	0	0	0	0	0	0	0	0	0	0	0	44	237	0	0	0	0	0	0	0	0	0	0	0	0	0	0	0	0	YES	*	AAGGAATTGACGGAAGGGCACCACAAGAACGCGTGGAGCATGTGGCTTAATTTGACTCAACGCGGGGAATCTTACCGGGTCCGGACACACTGAGGATTGACAGGCGTTATTATCATCATACACTCGCAATCATTGCGATGTAGTATTGGTGTTATGTTAAAAATGCTAGTCCTTTCATGATTATGTGATAGGTGGTGCATGGCCGTTCTTAGTTCGTGGAGTGATCTGTCTGCTTAATTGCGTTTCACTAAGGGCCTATAAACTTATCAAGCATGTCTGTATTATCATCGCATTGACCCCTTCACTTACCGCTTGTCGGCCATAATTGTTATATTGTTATATGATAATCAATTGGTCTGCTAGTATTAGTGCTCGCGCGTGTCTTTGATCTCACGTATG…	90.876	Eukaryota;Rhizaria;Foraminifera;Globothalamea;Textulariida;Trochamminidae;Trochammina;Trochammina_sp.	X86095.1.3341_U	Eukaryota	Rhizaria	Foraminifera	Globothalamea	Textulariida	Trochamminidae	Trochammina	Trochammina_sp.
OTU_3822	280	10	280	0	0	0	2	9	171	5	4	0	43	21	4	12	9	0	0	0	0	0	0	0	0	0	0	0	0	0	0	0	0	YES	*	AAGGAATTGACGGAAGGGCACCACAAGAACGCGTGGAGCATGTGGCTTAATTTGACTCAACGCGGGAAAACTTACCGGGTCCGGACACACTGAGGATTGACAGGCGATTAAAGTAAAGATGCGAGTCCTTTCATGATTGTGTGATAGGTGGTGCATGGCCGTTCTTAGTTCGTGGAGTGATCTGTCTGCTTAATTGCGTTTCACTTTAATAAAGGGGACTGCGTACAGCGGTGTACTACGGTATGCCAGTCGCAGTAAAAATATAATAAAATCCCCCAATGAAG	96.059	Eukaryota;Rhizaria;Foraminifera;Monothalamids;Monothalamids_Clade-Y;Monothalamids_Clade-Y_X;Monothalamids_Clade-Y_XX;Monothalamids_Clade-Y_XX_sp.	HE998686.1.2700_U	Eukaryota	Rhizaria	Foraminifera	Monothalamids	Monothalamids_Clade-Y	Monothalamids_Clade-Y_X	Monothalamids_Clade-Y_XX	Monothalamids_Clade-Y_XX_sp.
OTU_3883	280	8	280	0	0	0	16	8	17	222	6	0	8	2	1	0	0	0	0	0	0	0	0	0	0	0	0	0	0	0	0	0	0	YES	*	AAGGAATTGACGGAAGGGCACCACAAGAACGCGTGGAGCATGTGGCTTAATTTGACTCAACGCGGGAAATCTTACCGGGTCCGGACACACTGAGGATTGACAGGCAACTGATACAATTGTGATTTACAGTTCCTTCGGGGATTGTTTATCTCGTGTATTACAAAATATGCGAGTCCTTTCATGATTATGTGATAGGTGGTGCATGGCCGTTCTTAGTTCGTGGAGTGATCTGTCTGCTTAATTGCGTTTCATAACGAATAATTAAAAGTAGCAGGACTCTAATTGCGCTCTGCTGTTCGGTGCTTCGGCACTTTGAACGCAGCCTTTTAGTTGTTCCTGTTCAAAACATATTCGGAAA	90.038	Eukaryota;Rhizaria;Foraminifera;Globothalamea;Rotaliida;Serioidea;Uvigerinidae;Trifarina_earlandi	DQ408640.1.3571_U	Eukaryota	Rhizaria	Foraminifera	Globothalamea	Rotaliida	Serioidea	Uvigerinidae	Trifarina_earlandi
OTU_3986	280	12	280	0	0	2	1	3	3	9	14	5	101	35	2	45	60	0	0	0	0	0	0	0	0	0	0	0	0	0	0	0	0	YES	*	AAGGAATTGACGGAAGGGCACCACAAGAACGCGTGGAGCATGTGGCTTAATTTGACTCAACGCGGGAAATCTTACCGGGTCCGGACACACTGAGGATTGACAGGCAATATTAAAAATACTTATTGTCTTATGATAATATGTTTATTTTTATGTTAAATATGCTAGTCCTTTCATGATTATGTGATAGGTGGTGCATGGCCGTTCTTAGTTCGTGGAGTGATCTGTCTGCTTAATTGCGTTTCACTAAGGGCTTATAAATTTATTATGTGTGCAAGTGGGCATTTTGACCCCTTTCCTGAAATATTGGATAGTGCGTGTCTTAGTTGCTTTCACTCACACAATTAAGTCCTGAAA	89.017	Eukaryota;Rhizaria;Foraminifera;Globothalamea;Textulariida;Spiroplectamminacea;Spiroplectammina;Spiroplectammina_sp.	AJ504689.1.1069_U	Eukaryota	Rhizaria	Foraminifera	Globothalamea	Textulariida	Spiroplectamminacea	Spiroplectammina	Spiroplectammina_sp.
OTU_197	279	10	279	0	0	8	33	11	35	133	0	1	4	0	1	27	26	0	0	0	0	0	0	0	0	0	0	0	0	0	0	0	0	YES	*	AAGGAATTGACGGAAGGGCACCACAAGAACGCGTGGAGCATGTGGCTTAATTTGACTCAACGCGGGAAATCTTACCGGGTCCGGACACACTGAGGATTGACAGGTTTTAGTGTTCTTCTCTCTTCGGAGGGTTGGCACAATAAAGATGCTAGTCCTTTCATGATTGTGTGATAGGTGGTGCATGGCCGTTCTTAGTTCGTGGAGTGATCTGTCTGCTTAATTGCGTTTCACACAGGCGTTTAACGTGTGCGTTTACGTGGCTGACGCCGCCTTCGGGTTGAGCTGTCCCATGTGCGTACACATAACAGTCCTGCAT	92.405	Eukaryota;Rhizaria;Foraminifera;Monothalamids;Monothalamids_X;Monothalamids_XX;Vellaria;Vellaria_sp.	HE998684.1.3224_U	Eukaryota	Rhizaria	Foraminifera	Monothalamids	Monothalamids_X	Monothalamids_XX	Vellaria	Vellaria_sp.
OTU_3904	279	9	279	0	0	0	5	2	14	0	3	59	3	54	0	110	29	0	0	0	0	0	0	0	0	0	0	0	0	0	0	0	0	YES	*	AAGGAATTGACGGAAGGGCACCACAAGAACGCGTGGAGCATGTGGCTTAATTTGACTCAACGCGGGAAATCTTACCGGGTCCGGACACACTGAGGATTGACAGGCAATATTACGACTCATTCTCTTCTGAGTTGCGTCGTATGTTAAATATGCTAGTCCTTTCATGATTATGTGATAGGTGGTGCATGGCCGTTCTTAGTTCGTGGAGTGATCTGTCTGCTTAATTGCGTTTCACTAAGGAACTATATTACTATGCATGTTGTCAGCGCATTGACCCCTCGTTGGTTCACATACCTTTCACGGTTGTAACCAGTGTTAGCGTGCGTCTTTGATTCTCGTCTGGCTCATGCGATTAGTTCCTGAAA	100	Eukaryota;Rhizaria;Foraminifera;Globothalamea;Rotaliida;Discorboidea;Rosalidae;Rosalina_sp.	DQ408643.1.3402_U	Eukaryota	Rhizaria	Foraminifera	Globothalamea	Rotaliida	Discorboidea	Rosalidae	Rosalina_sp.
OTU_4003	278	11	278	0	0	2	56	63	22	95	5	2	16	1	0	14	2	0	0	0	0	0	0	0	0	0	0	0	0	0	0	0	0	YES	*	AAGGAATTGACGGAAGGTCACCACCAGCGCGTGGAGCATGTGGCTTAATTCGACTCAACACGGAGAAATCTTACCGGGTCCGGACACTTTGTAGGATTGACAGGCTTTCGTGCAGCTCTTTTTGTGTTTTTCCTTTTTAAGGAATTACACGAGAGTTTGCCTAAATATGCTAGTCCTTTCATGATTATGTGATAGGTGGTGCATGGCCGTTCTTAGTTCGTGGAGTGATCTGTCTGCTTAATTGCGTTTCTATAGAAACATAGGGGTTGATTGGGTTAAGTGCTTCCTTGCTTTTTTAGCTTGGTTAAGTGCTTCCCTTTCCAACACCCTTTCTTTGAAA	86.307	Eukaryota;Rhizaria;Foraminifera;Monothalamids;Monothalamids_Group4;Monothalamids_Group4_X;Monothalamids_Group4_XX;Monothalamids_Group4_XX_sp.	GU433637.1.1035_U	Eukaryota	Rhizaria	Foraminifera	Monothalamids	Monothalamids_Group4	Monothalamids_Group4_X	Monothalamids_Group4_XX	Monothalamids_Group4_XX_sp.
OTU_3903	277	5	277	0	0	0	1	0	1	0	14	240	0	0	21	0	0	0	0	0	0	0	0	0	0	0	0	0	0	0	0	0	0	YES	*	AAGGAATTGACGGAAGGGCACCACAAGAACGCGTGGAGCATGTGGCTTAATTTGACTCAACGCGGGAAATCTTACCGGGTCCGGACACACTGAGGATTGACAGGCGCTTGCATAGCGGCCCACCACACTTTGTGTGGAGGTGCTCCGCCAATGCTTTCAAATATGCTAGTCCTTTCATGATTGTGTGATAGGTGGTGCATGGCCGTTCTTAGTTCGTGGAGTGATCTGTCTGCTTAATTGCGTTTCACAAGGGACTTGAATGGCACACGTTGGGTCAGTGCGCCCTCCTTACCGCTGCCCCCACGTGGGGCCGGGGGAGTGCCGCGCCTGGCTTTCAATCGCCAACAGTCCCGAAG	90	Eukaryota;Rhizaria;Foraminifera;Monothalamids;Monothalamids_X;Lagynidae;Nemogullmia;Nemogullmia_sp.	HE998685.1.4215_U	Eukaryota	Rhizaria	Foraminifera	Monothalamids	Monothalamids_X	Lagynidae	Nemogullmia	Nemogullmia_sp.
OTU_3929	275	7	275	0	0	0	0	0	235	10	1	0	1	0	1	3	24	0	0	0	0	0	0	0	0	0	0	0	0	0	0	0	0	YES	*	AAGGAATTGACGGAAGGGCACCACAAGAACGCGTGGAGCATGTGGCTTAATTTGACTCAACGCGGGGAATCTTACCGGGTCCGGACACACTGAGGATTGACAGGTTAATCACAATACTCACACACTTTGTTGTGTGTGTAGTGTTGTAAATAAATATGCTAGTCCTTTCATGATTATGTGATAGGTGGTGCATGGCCGTTCTTAGTTCGTGGAGTGATCTGTCTGCTTAATTGCGTTTCACAATATTGGTTCAAATCACTCGCATGTTGTCAGCGCATTGACCCCTGGTTCATTTCTCACTATTGAGCTTGAACTTGTGCGCGTCTCTGTATTTCACGTCTGGCTCATGCGTCTTATGGACCTGAAA	91.498	Eukaryota;Rhizaria;Foraminifera;Globothalamea;Rotaliida;Clade-3;Nonionidae;Nonionella_labradorica	DQ452713.1.1618_U	Eukaryota	Rhizaria	Foraminifera	Globothalamea	Rotaliida	Clade-3	Nonionidae	Nonionella_labradorica
OTU_4159	274	2	274	0	0	0	0	0	0	0	0	0	0	0	0	47	227	0	0	0	0	0	0	0	0	0	0	0	0	0	0	0	0	YES	*	AAGGAATTGACGGAAGGGCACCACAAGAACGCGTGGAGCATGTGGCTTAATTTGACTCAACGCGGGAAATCTTACCGGGTCCGGACACACTGAGGATTGACAGGCAATATTGTGTTTGCGTTTTCGCATCACATGTTAAATATGCTAGTCCTTTCATGATTATGTGATAGGTGGTGCATGGCCGTTCTTAGTTCGTGGAGTGATCTGTCTGCTTAATTGCGTTTCACTAAGGGCCTATAACTATACGCATGTTGCGGCACTTTGACCCCTCCATCTGGTGCGCGTGTCTTTGTTTTGCTTAGCACATGCAATTAGGTCCTGAAA	92.966	Eukaryota;Rhizaria;Foraminifera;Globothalamea;Rotaliida;Nummulitoidea;Nummulitidae;Operculinella_cumingii	AJ879136.1.3419_U	Eukaryota	Rhizaria	Foraminifera	Globothalamea	Rotaliida	Nummulitoidea	Nummulitidae	Operculinella_cumingii
OTU_1274	273	9	273	0	0	0	0	9	4	20	34	2	179	8	0	5	12	0	0	0	0	0	0	0	0	0	0	0	0	0	0	0	0	YES	*	AAGGAATTGACGGAAGGGCACCACAAGAACGCGTGGAGCATGTGGCTTAATTTGACTCAACGCGGGAAATCTTACCGGGTCCGGACTCTTTGAGGATTGACAGATAGTTATTGTTCACTATTAATTCATTTTGTACAACTTGTTGTCACATGATGTTTTAATAATATGTGAACAATATTAAAAATGCTAGTTCTTTCATGATTATGTGATAGGTGGTGCATGGCCGTTCTTAGTTCGTGGAGTGATCTGTCTGCTTAATTGCGTTTCAATACGAATCTTTAAAAATTTATACACATGTTTCATTCAATCTCATGAGACCCCGTGTGAACTTCTGTTTACATGTGTGTTTGTCTCATTGTAGATGATGACTGTGTAATTTCAGATTCTGAAA	86.194	Eukaryota;Rhizaria;Foraminifera;Globothalamea;Rotaliida;Nummulitoidea;Nummulitidae;Planostegina_operculinoides	DQ440527.1.3473_U	Eukaryota	Rhizaria	Foraminifera	Globothalamea	Rotaliida	Nummulitoidea	Nummulitidae	Planostegina_operculinoides
OTU_26	272	8	272	0	0	4	213	26	2	23	2	0	1	0	1	0	0	0	0	0	0	0	0	0	0	0	0	0	0	0	0	0	0	YES	*	AAGGAATTGACGGAAGGTCACCACAAGCGCGTGGAGCATGTGGCTTAATTCGACTCAACACGGAGAAATCTTACCGGGTCCGGACACTCTCGAGGATTGACAGGTGGTTATGAGCGGCGCATCTCGCGCCTGCTCTGCAAATATGCTAGTCCTTTCATGATGAGGTGATAGGTGGTGCATGGCCGTTCTTAGTTCGTGGTGTGAACTGTCTGCTTAATTGCGTTTCTCTAAGAAACTACAAAAGGACTCATGGCCCTCTGGGCTGCGTTCCTTCTTTCTCGAAG	88.479	Eukaryota;Rhizaria;Foraminifera;Globothalamea;Rotaliida;Globigerinacea;Globigerinita;Globigerinita_glutinata	AB468833.1.993_U	Eukaryota	Rhizaria	Foraminifera	Globothalamea	Rotaliida	Globigerinacea	Globigerinita	Globigerinita_glutinata
OTU_3945	271	3	271	0	0	0	4	0	0	2	0	0	0	0	265	0	0	0	0	0	0	0	0	0	0	0	0	0	0	0	0	0	0	YES	*	AAGGAATTGACGGAAGGGCACCACAAGAACGCGTGGAGCATGTGGCTTAATTTGACTCAACGCGGGAAATCTTACCGGGTCCGGACACACTGAGGATTGACAGGCAATATTGATTTATACCTATAAATCATGTTAAATATGCTAGTCCTTTCATGATTATGTGATAGGTGGTGCATGGCCGTTCTTAGTTCGTGGAGTGATCTGTCTGCTTAATTGCGTTTCACATAGGGCCTATAAACAAGTGTGTTGCAGTTCCTCTTTGACCCCTGTATCATTTCTTGGTACTAGCGCGTGTCTTAGAGGATTGTGCTCACACAAGTAGGTCCTGAAA	93.675	Eukaryota;Rhizaria;Foraminifera;Globothalamea;Textulariida;Reophacidae;Reophax;Reophax_sp.	HE998675.1.3119_U	Eukaryota	Rhizaria	Foraminifera	Globothalamea	Textulariida	Reophacidae	Reophax	Reophax_sp.
OTU_498	271	7	271	0	0	26	0	4	9	1	24	0	0	0	0	83	124	0	0	0	0	0	0	0	0	0	0	0	0	0	0	0	0	YES	*	AAGGAATTGACGGAAGGGCACCACAAGAACGCGTGGAGCATGTGGCTTAATTTGACTCAACGCGGGAAATCTTACCGGGTCCGGACACACTGAGGATTGACAGGCGTTTGTGGGCTGCTTTGCTATATTACTGTCTTTGTACAGTTATAGTGACTTCCCACTATAAATATGCTAGTCCTTTCATGATTGTGTGATAGGTGGTGCATGGCCGTTCTTAGTTCGTGGAGTGATCTGTCTGCTTAATTGCGTTTCACAAAGAACTTTCAACTTTTGCCTGTTGCGCGGCATTCGTTTGTTCTCTGAACCGATGTCTGCGCACGGTGAAGAAACAGTTCTGAAG	90.12	Eukaryota;Rhizaria;Foraminifera;Monothalamids;Monothalamids_Clade-E;Monothalamids_Clade-E_X;Psammophaga;Psammophaga_sp.	FN995309.1.1005_U	Eukaryota	Rhizaria	Foraminifera	Monothalamids	Monothalamids_Clade-E	Monothalamids_Clade-E_X	Psammophaga	Psammophaga_sp.
OTU_592	271	10	271	0	0	1	6	4	14	6	5	29	4	200	2	0	0	0	0	0	0	0	0	0	0	0	0	0	0	0	0	0	0	YES	*	AAGGAATTGACGGAAGGGCACCACAAGAACGCGTGGAGCATGTGGCTTAATTTGACTCAACGCGGGAAATCTTACCGGGTCCGGACATACTGAGGATTGACAGGCGCTTGTAGTTTGTGTACCTTTTTAAGGTTACACATTCTGCAGTAAATATGCTAGTCCTTTCATGATTGTGTGATAGGTGGTGCATGGCCGTTCTTAGTTCGTGGAGTGATCTGTCTGCTTAATTGCGTTTCACAAAGGGCTCTTAAATGTCGCCTGTTGCGCGGTTCCTTTTTAGGATACCTGTGCACGGTGACTAAAGAGTCTTGAAG	90.541	Eukaryota;Rhizaria;Foraminifera;Globothalamea;Rotaliida;Serioidea;Uvigerinidae;Uvigerina_mediterranea	AY452795.1.817_U	Eukaryota	Rhizaria	Foraminifera	Globothalamea	Rotaliida	Serioidea	Uvigerinidae	Uvigerina_mediterranea
OTU_1748	270	9	270	0	0	0	2	1	26	12	12	3	132	0	0	42	40	0	0	0	0	0	0	0	0	0	0	0	0	0	0	0	0	YES	*	AAGGAATTGACGGAAGGGCACCACAAGAACGCGTGGAGCATGTGGCTTAATTTGACTCAACGCGGGAAACCTTACCGGGTCCGGACACACTGAGGATTGACAGGCGAACTTTATATGTATACTTTATTGTATATGTATAATACTACAATATGCAAGTCCTTTCATGATTGTGTGATAGGTGGTGCATGGCCGTTCTTAGTTCGTGGAGTGATCTGTCTGCTTAATTGCGTTTCAGATTATATAAAGAGTTAGCTCTTTTATATGGCTTTTAGTTGTATTATACACTTTATTGTGTATTTGCACTATATAGTCAAGGCTTCTCTTATTGAAA	92.593	Eukaryota;Rhizaria;Foraminifera;Monothalamids;Monothalamids_X;Monothalamids_XX;Ovammina;Ovammina_opaca	HM244870.1.2754_U	Eukaryota	Rhizaria	Foraminifera	Monothalamids	Monothalamids_X	Monothalamids_XX	Ovammina	Ovammina_opaca
OTU_2021	270	12	270	0	0	13	38	5	7	14	8	10	7	9	5	85	69	0	0	0	0	0	0	0	0	0	0	0	0	0	0	0	0	YES	*	AAGGAATTGACGGAAGGGCACCACAAGAACGCGTGGAGCATGTGGCTTAATTTGACTCAACGCGGGAAATCTTACCGGGTCCGGAGCAAAAGAGGATTGACAGGCAATATTATATTATTGTTCGCAGTAATATATGTTAAATATGCTAGTCCTTTCATGATTTTTGCATAGGTGGTGCATGGCCGTTCTTAGTTCGTGGAGTGATCTGTCTGCTTAATTGCGTTTCACTAAGGGCCTATAAATTACGTATGTCGCGGCACTTTGACCCCTCATATCATTCTTGATTGAGCGTTGAGTCTTTGTTTGCTTTGCGATCATACAATTAGGTCCTGAAA	90.265	Eukaryota;Rhizaria;Foraminifera;Globothalamea;Rotaliida;Clade-3;Nonionidae;Cibicidoides_pachyderma	DQ408652.1.3409_U	Eukaryota	Rhizaria	Foraminifera	Globothalamea	Rotaliida	Clade-3	Nonionidae	Cibicidoides_pachyderma
OTU_3122	270	7	270	0	0	0	19	13	2	8	7	0	0	0	0	147	74	0	0	0	0	0	0	0	0	0	0	0	0	0	0	0	0	YES	*	AAGGAATTGACGGAAGGGCACCACAAGAACGCGTGGAGCATGTGGCTTAATTTGACTCAACGCGGGAAATCTTACCGGGTCCGGACACACTGAGGATTGACAGGTAACATCATACGTATTCTCGAATACGTATGTATAAATATGCTAGTCCTTTCATGATTATGTGATAGGTGGTGCATGGCCGTTCTTAGTTCGTGGAGTGATCTGTCTGCTTAATTGCGTTTCACTATTGGATCTATATACCGTGCATGTGTTGCGGCATTGACCCCTCAGTATATCTCATATTGAGTGCGCGTCTTTCGCTTAGCTCACTGCGCTTTAGATCCTGAAA	98.113	Eukaryota;Rhizaria;Foraminifera;Globothalamea;Rotaliida;Serioidea;Bolivinidae;Bolivina_variabilis	AY359141.1.1022_U	Eukaryota	Rhizaria	Foraminifera	Globothalamea	Rotaliida	Serioidea	Bolivinidae	Bolivina_variabilis
OTU_3924	270	5	270	0	0	2	0	1	263	0	0	0	1	0	3	0	0	0	0	0	0	0	0	0	0	0	0	0	0	0	0	0	0	YES	*	AAGGAATTGACGGAAGGGCACCACAAGAACGCGTGGAGCATGTGGCTTAATTTGACTCAACGCGGGAAATCTTACCGGGTCCGGACACACTGAGGATTGACAGGCAATATTGAAATATTTATTTCATGTTAAATATGCTAGTCCTTTCATGATTATGTGATAGGTGGTGCATGGCCGTTCTTAGTTCGTGGAGTGATCTGTCTGCTTAATTGCGTTTCACATAGGGCCTATAAACACGTGTGTTGCACTTTCTCTTTGACCCCTTGTTCCAAAATACCATTTGGACCTTGCGCGTGTCTTAGAGGATTATGCTCACACAATTAGGTCCTGAAA	93.491	Eukaryota;Rhizaria;Foraminifera;Globothalamea;Textulariida;Reophacidae;Reophax;Reophax_sp.	HE998675.1.3119_U	Eukaryota	Rhizaria	Foraminifera	Globothalamea	Textulariida	Reophacidae	Reophax	Reophax_sp.
OTU_694	270	10	270	0	0	1	6	5	40	2	13	9	0	21	0	67	106	0	0	0	0	0	0	0	0	0	0	0	0	0	0	0	0	YES	*	AAGGAATTGACGGAAGGGCACCACAAGAACGCGTGGAGCATGTGGCTTAATTTGACTCAACGCGGGAAATCTTACCGGGTCCGGACACACTGAGGATTGACAGGTAACATCTCACATATACGTCTCGGCGTATTGTGGGTATAAATATGCTAGTCCTTTCATGATTATGTGATAGGTGGTGCATGGCCGTTCTTAGTTCGTGGAGTGATCTGTCTGCTTAATTGCGTTTCACTATTGGATCTATATACCGTGCATGTGTTGCGGCATTGACCCCATATGTATTTCACTATACGTATGCGCGCGTCTTTCGCTTAGCTCACTGCGCTTTAGATCCTGAAA	98.137	Eukaryota;Rhizaria;Foraminifera;Globothalamea;Rotaliida;Serioidea;Bolivinacea;Streptochilus_globigerus	GQ265800.1.1031_U	Eukaryota	Rhizaria	Foraminifera	Globothalamea	Rotaliida	Serioidea	Bolivinacea	Streptochilus_globigerus
OTU_2644	268	7	268	0	0	0	1	0	0	1	84	0	11	1	0	131	39	0	0	0	0	0	0	0	0	0	0	0	0	0	0	0	0	YES	*	AAGGAATTGACGGAAGGGCACCACAAGAACGCGTGGAGCATGTGGCTTAATTTGACTCAACGCGGGAAATCTTACTGGGTCCGGACACACTGAGGATTGACAGGAATTATTTATTTTTCTTCGGGAAAATAATGTTAAATATGCTAGTCCTTTCATGATTATGTGATAGGTGGTGCATGGCCGTTCTTAGTTCGTGGAGTGATCTGTCTGCTTAATTGCGTTTCACTAAGAATCTATATAATTTATATATGTTTTGTTAACGCTTTGACCCCATTCTCTGAATGCGTGTGTCTTTGTTTTGTTTCATTCATATAATTAGATTCTGAAA	87.725	Eukaryota;Rhizaria;Foraminifera;Globothalamea;Rotaliida;Nummulitoidea;Nummulitidae;Operculina_ammonoides	DQ440526.1.3401_U	Eukaryota	Rhizaria	Foraminifera	Globothalamea	Rotaliida	Nummulitoidea	Nummulitidae	Operculina_ammonoides
OTU_3934	268	11	268	0	0	1	1	3	23	56	7	17	1	10	0	65	84	0	0	0	0	0	0	0	0	0	0	0	0	0	0	0	0	YES	*	AAGGAATTGACGGAAGGGCACCACAAGATCGCGTGGAGCATGTGGCTTAATTTGACTCAACGCGGGAAATCTTACCGGGTCCGGACATACTGAGGATTGACAGGCGCTTGTAGTATATTATTTTATCTTCGGATATTATAATTACTGCAGTAAATATGCTAGTCCTTTCATGATTGTGTGATAGGTGGTGCATGGCCGTTCTTAGTTCGTGGAGTGATCTGTCTGCTTAATTGCGTTTCACTAAGGATTCTTAATTGTGACTTGTTGCTTATATCTTCGGATATTTAGCACAGTGACTAAAGAATCTTGAAG	90.763	Eukaryota;Rhizaria;Foraminifera;Monothalamids;Monothalamids_Clade-I;Monothalamids_Clade-I_X;Astrammina;Astrammina_triangularis	AJ318224.1.4066_U	Eukaryota	Rhizaria	Foraminifera	Monothalamids	Monothalamids_Clade-I	Monothalamids_Clade-I_X	Astrammina	Astrammina_triangularis
OTU_4090	268	6	268	0	0	0	260	1	4	1	0	0	1	0	1	0	0	0	0	0	0	0	0	0	0	0	0	0	0	0	0	0	0	YES	*	AAGGAATTGACGGAAGCGCACCACAAGAACGCGTGGAGCATGTGGCTTAATTTGACTCAACGCGGGAAATCTTACCGGGTCCGGACACACTGAGGATTGACAGGTGTTTGCGAGTATTCTGCAAGCGTAGCCTTTTGGCTCTGCGCTTCAGTGCTCCATTTCAAATATGCTAGTCCTTTCATGATTGTGTGATAGGTGGTGCATGGCCGTTCTTAGTTCGTGGAGTGATCTGTCTGCTTAATTGCGTTTCACTAATGGCGGGTATCTGCGATTGCTTCGGTGTTGACCAAACTTCACTTTTTAAGTGTTTGTTTGTTGTCCGCTGTTGTTCAAAGCAGTGCTACGCCACGAAG	87.405	Eukaryota;Rhizaria;Foraminifera;Globothalamea;Rotaliida;Nummulitoidea;Nummulitidae;Planostegina_operculinoides	DQ440527.1.3473_U	Eukaryota	Rhizaria	Foraminifera	Globothalamea	Rotaliida	Nummulitoidea	Nummulitidae	Planostegina_operculinoides
OTU_1999	266	10	266	0	0	1	1	3	1	0	2	211	9	10	0	13	15	0	0	0	0	0	0	0	0	0	0	0	0	0	0	0	0	YES	*	AAGGAATTGACGGAAGGGCACCACAAGAACGCGTGGAGCATGTGGCTTAATTTGACTCAACGCGGGAAATCTTACCGGGTCCGGACATACTGAGGATTGACAGGCGCTTGTAGATTAGATAGTACTCTTTACGGGGTACTATTTTTAATCTGCAGTAAATATGATAGTCCTTTCATGATTGTGTGATAGGTGGTGCATGGCCGTTCTTAGTTCGTGGAGTGATCTGTCTGCTTAATTGCGTTTCACAAAGGACTTTTAAACGTCGCCTGTTGCGCAATACTTCTTGTAAGTATTTGTGCACGGTGACTAAAGAGTCTTGAAG	88.172	Eukaryota;Rhizaria;Foraminifera;Monothalamids;Monothalamids_Clade-E;Monothalamids_Clade-E_X;Psammophaga;Psammophaga_sp.	HE998683.1.3256_U	Eukaryota	Rhizaria	Foraminifera	Monothalamids	Monothalamids_Clade-E	Monothalamids_Clade-E_X	Psammophaga	Psammophaga_sp.
OTU_4234	266	4	266	0	0	0	7	254	0	4	1	0	0	0	0	0	0	0	0	0	0	0	0	0	0	0	0	0	0	0	0	0	0	YES	*	AAGGAATTGACGGAAGGTCACCACAAGCGCGTGGAGCATGTGGCTTAATTCGACTCAACACGGAGAAATCTTACCGGGTCCGGACACATTTGCAGGATTGACAGGTTTTTATCTTTGAGTTTGATTTCAACTCTCTTTTTGAGTGTTGTTTTCATTCTCATTGCAAATATGCTAGTCCTTTCATGATTATGTGATAGGTGGTGCATGGCCGTTCTTAGTTCGTGGTGTGAACTGTCTGCTTAATTGCGTTTCTCATAGAAACTCAAAAGGACTTTTGGTTAACGTGTATATCTTGCTTTGCAAGTTTGCCGTTGCCATCCGCTTTCCTTCTTCTCGAAG	85.039	Eukaryota;Rhizaria;Foraminifera;Monothalamids;Monothalamids_X;Monothalamids_XX;Allogromiid;Allogromiid_sp.	HE998678.1.3828_U	Eukaryota	Rhizaria	Foraminifera	Monothalamids	Monothalamids_X	Monothalamids_XX	Allogromiid	Allogromiid_sp.
OTU_1588	265	12	265	0	0	1	15	24	17	7	2	2	147	15	4	24	7	0	0	0	0	0	0	0	0	0	0	0	0	0	0	0	0	YES	*	AAGGAATTGACGGAAGGGCACCACAAGAACGCGTGGAGCATGTGGCTTAATTTGACTCAACGCGGGAAATCTTACCGGGTCCGGACACACTGAGGATTGACAGGCAATATTGTGTTTTGTGTTCGCACAATTCACATGTTAAATATGCTAGTCCTTTCATGATTATGTGATAGGTGGTGCATGGCCGTTCTTAGTTCGTGGAGTGATCTGTCTGCTTAATTGCGTTTCACTAAGGGCCTATAACAATACGCATGTTTTGCTGGCGCTTTGACCCCTCCTTTTTTACAAAGGTGCGCGTGTCTTTGTCTGCTTTAGCACATGCAATTAGGTCCTGAAA	89.941	Eukaryota;Rhizaria;Foraminifera;Globothalamea;Rotaliida;Clade-3;Nonionidae;Cibicidoides_pachyderma	DQ408652.1.3409_U	Eukaryota	Rhizaria	Foraminifera	Globothalamea	Rotaliida	Clade-3	Nonionidae	Cibicidoides_pachyderma
OTU_287	264	12	264	0	0	2	62	22	23	19	34	1	7	30	1	22	41	0	0	0	0	0	0	0	0	0	0	0	0	0	0	0	0	YES	*	AAGGAATTGACGGAAGGGCACCACAAGAACGCGTGGAGCATGTGGCTTAATTTGACTCAACGCGGGAAATCTTACCGGGTCCGGACACACTGAGGATTGACAGGCAGTTTTGATAAATTTCCCTTTATGGGTGTTTATCTCATGAAAGATGCTAGTCCTTTCATGATTATGTGATAGGTGGTGCATGGCCGTTCTTAGTTCGTGGAGTGATCTGTCTGCTTAATTGCGTTTCATTAAGAGCCTATTTTTAACGTATGTCGCAGGCGCTTTGACCCCACCATTCTATGGTGCGCGTTGTCTTAGTTTGCTTTTTGCGCATACAATTAGGCTCTGAAA	87.536	Eukaryota;Rhizaria;Foraminifera;Globothalamea;Rotaliida;Nummulitoidea;Nummulitidae;Operculina_complanata	AY804333.1.3299_U	Eukaryota	Rhizaria	Foraminifera	Globothalamea	Rotaliida	Nummulitoidea	Nummulitidae	Operculina_complanata
OTU_3962	263	11	263	0	0	3	33	7	86	59	13	19	20	0	2	17	4	0	0	0	0	0	0	0	0	0	0	0	0	0	0	0	0	YES	*	AAGGAATTGACGGAAGGGCACCACAAGAACGCGTGGAGCATGTGGCTTAATTTGACTCAACGCGGGAAATCTTACCGGGTCCGGACATACTGAGGATTGACAGGCGCTTGTAGAGTTTTATGGAGTTTACTTCATTAAAATTCTGCAGTAAATATGATAGTCCTTTCATGATTGTGTGATAGGTGGTGCATGGCCGTTCTTAGTTCGTGGAGTGATCTGTCTGCTTAATTGCGTTTCACAAAGGACTTCTTAAACGTCGCCTGTTGCGCAGTAGTTTACTCTACTGGTGCACGGTGACTAAAGAGTCTTGAAG	90.726	Eukaryota;Rhizaria;Foraminifera;Globothalamea;Textulariida;Textulariida_XX;Spirotextularia;Spirotextularia_sp.	HE998673.1.3386_U	Eukaryota	Rhizaria	Foraminifera	Globothalamea	Textulariida	Textulariida_XX	Spirotextularia	Spirotextularia_sp.
OTU_772	263	9	263	0	0	11	6	35	36	2	5	60	107	0	1	0	0	0	0	0	0	0	0	0	0	0	0	0	0	0	0	0	0	YES	*	AAGGAATTGACGGAAGGGCACCACAAGAACGCGTGGAGCATGTGGCTTAATTTGACTCAACGCGGGAAATCTTACCGGGTCCGGACACACTGAGGATTGACAGGCAAATACAATACTCGCCGCGTATATACTCGTATGTGCGCGCGCGGGCATCATGAAAATATTATGGTCCTTTCATGATTATGTGGTAGGTGGTGCATGGCCGTTCTTAGTTCGTGGAGTGATCTGTCTGCTTAATTGCGTTTCATACGCGGTATCGAATTATGGTTGTGGCGCGCGTATTTGCATTGACCCCGGGCGCTCGCGTCTGTGTGTGTCATTCATACGCGCCCACATACGATACCAGAAA	88.306	Eukaryota;Rhizaria;Foraminifera;Globothalamea;Rotaliida;Rotalioidea;Elphidiidae;Elphidium_asklundi	KF042549.1.2884_U	Eukaryota	Rhizaria	Foraminifera	Globothalamea	Rotaliida	Rotalioidea	Elphidiidae	Elphidium_asklundi
OTU_1751	262	12	262	0	0	2	7	25	8	90	4	3	26	1	2	24	70	0	0	0	0	0	0	0	0	0	0	0	0	0	0	0	0	YES	*	AAGGAATTGACGGAAGGTCACCACCAGCGCGTGGAGCATGTGGCTTAATTCGACTCAACACGGAGAAATCTTACCGGGTCCGGACACTTTGTAGGATTGACAGGCTTTCGTGCAGCTCATTCTTTATGTTTGAGTTTGCCTAAATATGCTAGTCCTTTCATGATTATGTGATAGGTGGTGCATGGCCGTTCTTAGTTCGTGGAGTGATCTGTCTGCTTAATTGCGTTTCTATAGAAACATAAGGGTTGATTGGGTTAAGTGCTTCCTTCCTTTTTGGTTGGTTAAGTGCTTCCCTTTCCAACACCTTCTCTTTGAAA	86.607	Eukaryota;Rhizaria;Foraminifera;Monothalamids;Monothalamids_X;Monothalamids_XX;Crithionina;Crithionina_granum	AJ317987.1.1261_U	Eukaryota	Rhizaria	Foraminifera	Monothalamids	Monothalamids_X	Monothalamids_XX	Crithionina	Crithionina_granum
OTU_2221	262	10	262	0	0	20	23	19	10	19	1	1	0	0	1	40	128	0	0	0	0	0	0	0	0	0	0	0	0	0	0	0	0	YES	*	AAGGAATTGACGGAAGGGCACCACAAGAACGCGTGGAGCATGTGGCTTAATTTGACTCAACGCGGGAAATCTTACCGGGTCCGGACACACTGAGGATTGACAGGTTTTATCGCATTCCCTTCGGGGAATGTGTGCTAAATATGCTAGTCCTTTCATGATTATGTGATAGGTGGTGCATGGCCGTTCTTAGTTCGTGGAGTGATCTGTCTGCTTAATTGCGTTTCATATTGAATTTACGTTAAACGCATGTTTGCGAGACAGCGTTGATCCCTCACTCCGGTGAGCGCGTGTCTCTCTGTCGCAATCGCATCATGCTCAGTAAATTCTGAAA	87.077	Eukaryota;Rhizaria;Foraminifera;Globothalamea;Rotaliida;Glabratelloidea;Glabratellidae;Glabratella_milletti	AF194077.1.1021_U	Eukaryota	Rhizaria	Foraminifera	Globothalamea	Rotaliida	Glabratelloidea	Glabratellidae	Glabratella_milletti
OTU_3920	262	7	262	0	0	1	241	0	3	3	3	10	0	0	1	0	0	0	0	0	0	0	0	0	0	0	0	0	0	0	0	0	0	YES	*	AAGGAATTGACGGAAGGGCACCACAAGAACGCGTGGAGCATGTGGCTTAATTTGACTCAACGCGGGAAATCTTACCGGGTCCGGACACGCTGAGGATTGACAGGCAATATCCATTGCTCTATTACTATTGCAATGGTGTTAAAGATGCTAGTCCTTTCATGATTACGTGATAGGTGGTGCATGGCCGTTCTTAGTTCGTGGAGTGATCTGTCTGCTTAATTGCGTTTCACTAAGGTTCTATAAATTACAATGTACGTTGTCAGCGCATTGACCCCTCGTAACTTGTTACGCAGCGCGTGTCTCTGTTATTTAGTCTGTGCATCGTACTGTTAGGACCTGAAA	90.943	Eukaryota;Rhizaria;Foraminifera;Globothalamea;Rotaliida;Discorboidea;Rosalidae;Rosalina_sp.	HQ698155.1.1081_U	Eukaryota	Rhizaria	Foraminifera	Globothalamea	Rotaliida	Discorboidea	Rosalidae	Rosalina_sp.
OTU_309	261	10	261	0	0	1	0	11	15	2	17	42	2	8	0	125	38	0	0	0	0	0	0	0	0	0	0	0	0	0	0	0	0	YES	*	AAGGAATTGACGGAAGCGCACCACAAGAACGCGTGGAGCATGTGGCTTAATTTGACTCAACGCGGGAAATCTTACCGGGTCCGGACACACTGAGGATTGACAGGTGTTTCGAATTTTGTTCGCTGTGTTGCGTTCGCGCGCACGGCACAAATTCAATTTCAAATATGCTAGTCCTTTCATGATTGTGTGATAGGTGGTGCATGGCCGTTCTTAGTTCGTGGAGTGATCTGTCTGCTTAATTGCGTTTCACTTATGGCATGTATGTCTCTATGCTTTCGTGTTGACCGCACTGGCTTCACGGTCGGTGTTTGCGTCCGCGACTGTAAGAACTACATTGCCTCGAAG	87.075	Eukaryota;Rhizaria;Foraminifera;Monothalamids;Monothalamids_X;Monothalamids_XX;Monothalamids_XXX;Monothalamids_XXX_sp.	AF474142.1.1039_U	Eukaryota	Rhizaria	Foraminifera	Monothalamids	Monothalamids_X	Monothalamids_XX	Monothalamids_XXX	Monothalamids_XXX_sp.
OTU_349	261	4	261	0	0	0	0	0	246	6	1	0	0	0	0	0	8	0	0	0	0	0	0	0	0	0	0	0	0	0	0	0	0	YES	*	AAGGAATTGACGGAAGGGCACCACAAGAACGCGTGGAGCATGTGGCTTAATTTGACTCAACGCGGGGAATCTTACCGGGTCCGGACACACTGAGGATTGACAGGTTAATCACAATACTCACACACTTTGTTGTGTGTGTAGTGTTGTAAATAAATATGCTAGTCCTTTCATGATTATGTGATAGGTGGTGCATGGCCGTTCTTAGTTCGTGGAGTGATCTGTCTGCTTAATTGCGTTTCACAATATTGGTTCAAATCACTCGCATGTTGTCAGCGCATTGACCGCTGACCTATGCGCGTCTCTGTATTTCACGTCTGGCTCATGCGTCTTATGGACCTGAAA	91.498	Eukaryota;Rhizaria;Foraminifera;Globothalamea;Rotaliida;Clade-3;Nonionidae;Nonionella_labradorica	DQ452713.1.1618_U	Eukaryota	Rhizaria	Foraminifera	Globothalamea	Rotaliida	Clade-3	Nonionidae	Nonionella_labradorica
OTU_3935	261	11	261	0	0	4	22	41	15	38	16	36	0	39	10	21	19	0	0	0	0	0	0	0	0	0	0	0	0	0	0	0	0	YES	*	AAGGAATTGACGGAAGGGCACCACAAGAACGCGTGGAGCATGTGGCTTAATTTGACTCAACGCGGGAAATCTTACCGGGTCCGGACATACTGAGGATTGACAGGCGCTTGTAGTTTATTACTTTCGGGTAATATTCTGCAGTAAATATGCTAGTCCTTTCATGATTGTGTGATAGGTGGTGCATGGCCGTTCTTAGTTCGTGGAGTGATCTGTCTGCTTAATTGCGTTTCACTAAGGACTCCTAAATGTCGCCTGTTGCGCGGCGGCACTAGTTCTGCTAGCTTGCTTGCTTGTGCACGGTGACTAAGGAGTCTTGAAG	92.946	Eukaryota;Rhizaria;Foraminifera;Monothalamids;Monothalamids_X;Monothalamids_XX;Vellaria;Vellaria_sp.	HE998684.1.3224_U	Eukaryota	Rhizaria	Foraminifera	Monothalamids	Monothalamids_X	Monothalamids_XX	Vellaria	Vellaria_sp.
OTU_41	260	9	260	0	0	1	2	36	5	3	2	2	208	0	1	0	0	0	0	0	0	0	0	0	0	0	0	0	0	0	0	0	0	YES	*	AAGGAATTGACGGAAGGGCACCACAAGAACGCGTGGAGCATGTGGCTTAATTTGACTCAACGCGGGAAATCTTACCGGGTCCGGACACACTGAGGATTGACAGGCAATATCCAGCTTCGCTGACATTAAATATGCTAGTCCTTTCATGATTATGTGGTAGGTGGTGCATGGCCGTTCTTAGTTCGTGGAGTGATCTGTCTGCTTAATTGCGTTTCACTAAGGTTCTATATTACAATGTACGTTGTCAGCGCATTGACCCCTCGATCTCTCTTTTGATTTCGTAGCGTGTGTCTTTGTTTTTTGTCTGGCTCGTGCTGTTAGAACCTGAAA	89.189	Eukaryota;Rhizaria;Foraminifera;Globothalamea;Rotaliida;Planorbulinidae;Planorbulinacea;Planorbulina_mediterranensis	DQ452709.1.1078_U	Eukaryota	Rhizaria	Foraminifera	Globothalamea	Rotaliida	Planorbulinidae	Planorbulinacea	Planorbulina_mediterranensis
OTU_310	259	10	259	0	0	1	0	6	35	1	4	71	0	44	1	36	60	0	0	0	0	0	0	0	0	0	0	0	0	0	0	0	0	YES	*	AAGGAATTGACGGAAGGGCACCACAAGAACGCGTGGAGCATGTGGCTTAATTTGACTCAACGCGGGAAATCTTACCGGGTCCGGACATACTGAGGATTGACAGGCGCTTGTAGATTAGATAGTACTCTCGTAGTATTATTTTTAATCTGCAGTAAATATGATAGTCCTTTCATGATTGTGTGATAGGTGGTGCATGGCCGTTCTTAGTTCGTGGAGTGATCTGTCTGCTTAATTGCGTTTCACAAAGGACTTTTAAACGTCGCCTGTTGCGCGATACTTCTTGTAAGTATTTGTGCACGGTGACTAAAGAGTCTTGAAG	88.489	Eukaryota;Rhizaria;Foraminifera;Monothalamids;Monothalamids_Clade-E;Monothalamids_Clade-E_X;Psammophaga;Psammophaga_sp.	HE998683.1.3256_U	Eukaryota	Rhizaria	Foraminifera	Monothalamids	Monothalamids_Clade-E	Monothalamids_Clade-E_X	Psammophaga	Psammophaga_sp.
OTU_4014	259	10	259	0	0	0	1	0	6	4	3	7	8	124	1	41	64	0	0	0	0	0	0	0	0	0	0	0	0	0	0	0	0	YES	*	AAGGAATTGACGGAAGGGCACCACAAGAACGCGTGGAGCATGTGGCTTAATTTGACTCAACGCGGGAAACCTTACCGGGTCCGGAGGCACTGAGGATTGACAGGTGTTTACACAGTTTAGTTGTTAGGAGTATTATTACTCTTTTTCAACTGGATTGTGTTTTATAAATTTATGCTAGTCCTTTCATGATTGTGTTATAGGTGGTGCATGGCCGTTCTTAGTTCGTGGAGTGATCTGTCTGCTTAATTGCGTTTCACTATTAAAGGGAGTGCTGAGACCTCTCGTTGAGATTTCGCACACTCTCTCTCTCACGAGATTGTGTGCGACTCACGGGATTACGTCTCGGCGTAAATCTTCTCCCTGAAG	88.259	Eukaryota;Rhizaria;Foraminifera;Foraminifera_X;Foraminifera_XX;Foraminifera_XXX;Foraminifera_XXXX;Foraminifera_XXXX_sp.	GU433644.1.995_U	Eukaryota	Rhizaria	Foraminifera	Foraminifera_X	Foraminifera_XX	Foraminifera_XXX	Foraminifera_XXXX	Foraminifera_XXXX_sp.
OTU_4038	259	8	259	0	0	1	0	0	0	3	1	3	0	42	2	70	137	0	0	0	0	0	0	0	0	0	0	0	0	0	0	0	0	YES	*	AAGGAATTGACGGAAGGGCACCACAAGAACGCGTGGAGCATGTGGCTTAATTTGACTCAACGCGGGAAATCTTACCGGGTCCGGACACACTGAGGATTGACAGGCGATATCATAACAATTCATTCTTTACTTCTCTGTGAAGATTTGCAATTTGTTATGTGTTAAATATGCTAGTCCTTTCATGATTATGTGATAGGTGGTGCATGGCCGTTCTTAGTTCGTGGAGTGATCTGTCTGCTTAATTGCGTTTCACCAAGGGCCTATATCATTATAGCATGTTGCGGGCGCATTGACCCCTCACCTTTAAAACGGTGTTTGCGCGTGTCTTTGATTAACGTCTTGCTCATGCGTTTTAGGTCCTGAAA	89.273	Eukaryota;Rhizaria;Foraminifera;Globothalamea;Rotaliida;Clade-3;Buliminacea;Globobulimina_affinis	AY465848.1.1244_U	Eukaryota	Rhizaria	Foraminifera	Globothalamea	Rotaliida	Clade-3	Buliminacea	Globobulimina_affinis
OTU_4228	259	11	259	0	0	0	3	3	2	1	2	62	94	31	1	23	37	0	0	0	0	0	0	0	0	0	0	0	0	0	0	0	0	YES	*	AAGGAATTGACGGAAGGGCACCACAAGAACGCGTGGAGCATGTGGCTTAATTTGACTCAACGCGGGAAATCTTACCGGGTCCGGACATACTGAGGATTGACAGGCGCTTGTAGATTTTATATTACTCTTTCGGGAGTAGTATAGATCTGCAGTAAATATGATAGTCCTTTCATGATTGTGTGATAGGTGGTGCATGGCCGTTCTTAGTTCGTGGAGTGATCTGTCTGCTTAATTGCGTTTCAGATAGGATCTTTAAACGTCGCCTGTTGCGTAGCATACTTTCATAGTATCGCTATGCACGGTGACTAAAGGATCTTGAAG	88.931	Eukaryota;Rhizaria;Foraminifera;Monothalamids;Monothalamids_Clade-E;Monothalamids_Clade-E_X;Psammophaga;Psammophaga_sp.	FN995301.1.1005_U	Eukaryota	Rhizaria	Foraminifera	Monothalamids	Monothalamids_Clade-E	Monothalamids_Clade-E_X	Psammophaga	Psammophaga_sp.
OTU_151	258	8	258	0	0	0	41	0	8	32	95	1	1	0	0	26	54	0	0	0	0	0	0	0	0	0	0	0	0	0	0	0	0	YES	*	AAGGAATTGACGGAAGGGCACCACAAGAACGCGTGGAGCATGTGGCTTAATTTGACTCAACGCGGGAAATCTTACCGGGTCCGGACACACTGAGGATTGACAGGCGATATCAAGAATCACTCTCGCAGTGTATTCTTGTGTTAAATATGCTAGTCCTTTCATGATTATGTGATAGGTGGTGCATGGCCGTTCTTAGTTCGTGGAGTGATCTGTCTGCTTAATTGCGTTTCACTAAGGAACTATACTTAATACATGTTGTCAGCGCATTGACCCCTCGTTCTTCGCAACGCAGCGTGTGTCTTTGATTACGCTTGGCTCATGTTAATGGTTCCTGAAA	91.111	Eukaryota;Rhizaria;Foraminifera;Globothalamea;Rotaliida;Planorbulinidae;Planorbulinacea;Planorbulina_mediterranensis	DQ452709.1.1078_U	Eukaryota	Rhizaria	Foraminifera	Globothalamea	Rotaliida	Planorbulinidae	Planorbulinacea	Planorbulina_mediterranensis
OTU_177	258	10	258	0	0	0	9	75	1	0	10	26	15	1	105	12	4	0	0	0	0	0	0	0	0	0	0	0	0	0	0	0	0	YES	*	AAGGAATTGACGGAAGGGCACCACAAGAACGCGTGGAGCATGTGGCTTAATTTGACTCAACGCGGGAAATCTTACCGGGTCCGGACACACTGAGGATTGACAGGCAATATTAAAAATGTTCGCATTTTTATGTTAAATATGCTAGTCCTTTCATGATTATGTGATAGGTGGTGCATGGCCGTTCTTAGTTCGTGGAGTGATCTGTCTGCTTAATTGCGTTTCACTAAGGGCTCATTAACACGTGTATTGCTTGGCGCTTTGACCCCTGTGCTTCCTCTGGTCGCATATGGCTGTGTCTTAGTTGCTATTGCGTACGCGATTGGGTCCTGAAA	93.525	Eukaryota;Rhizaria;Foraminifera;Globothalamea;Rotaliida;Clade-3;Nonionidae;Cibicidoides_pachyderma	DQ408652.1.3409_U	Eukaryota	Rhizaria	Foraminifera	Globothalamea	Rotaliida	Clade-3	Nonionidae	Cibicidoides_pachyderma
OTU_3992	258	10	258	0	0	1	4	2	0	0	3	32	73	88	1	31	23	0	0	0	0	0	0	0	0	0	0	0	0	0	0	0	0	YES	*	AAGGAATTGACGGAAGGGCACCACAAGAACGCGTGGAGCATGTGGCTTAATTTGACTCAACGCGGGAAACCTTACCGGGTCCGGACACACTGAGGATTGACAGGCGAGTGCAAGTGTATTTATACACTCTGCACGCTACATATGTAAGTCCTTTCATGATTGTGTGATAGGTGGTGCATGGCCGTTCTTAGTTCGTGGAGTGATCTGTCTGCTTAATTGCGTTTCAGATATATAAAGGTAAGTTACCTTTGTTACTTTGCAATATATACTTCGGTATACTTTGTATTTGTAACAGACTGCCTTTTGAAA	90.987	Eukaryota;Rhizaria;Foraminifera;Monothalamids;Monothalamids_Clade-Y;Monothalamids_Clade-Y_X;Cribrothalammina;Cribrothalammina_alba	AJ318225.1.2709_U	Eukaryota	Rhizaria	Foraminifera	Monothalamids	Monothalamids_Clade-Y	Monothalamids_Clade-Y_X	Cribrothalammina	Cribrothalammina_alba
OTU_4042	258	5	258	0	0	1	0	0	0	1	0	45	0	0	0	37	174	0	0	0	0	0	0	0	0	0	0	0	0	0	0	0	0	YES	*	AAGGAATTGACGGAAGGGCACCACAAGAACGCGTGGAGCATGTGGCTTAATTTGACTCAACGCGGGAAATCTTACCGGGTCCGGACACACTGAGGATTGACAGGTTTTATCCTTTTATTTAGCTTCGGCTATTTATTTGGTGTCAAAAATGCTAGTCCTTTCATGATTATGTGATAGGTGGTGCATGGCCGTTCTTAGTTCGTGGAGTGATCTGTCTGCTTAATTGCGTTTCACTACGAATTTACATTAACAGTATGTTTGTGTGATGGCTTTAGATCCCTCATGGTTCGCCCAGAGTTGTGCGTCTTTCCATCGTTCTCACTTCATACCAAGTAGATTCTGAAA	89.189	Eukaryota;Rhizaria;Foraminifera;Globothalamea;Rotaliida;Glabratelloidea;Glabratellidae;Glabratella_milletti	AF194077.1.1021_U	Eukaryota	Rhizaria	Foraminifera	Globothalamea	Rotaliida	Glabratelloidea	Glabratellidae	Glabratella_milletti
OTU_470	258	8	258	0	0	4	2	1	0	0	3	1	53	170	24	0	0	0	0	0	0	0	0	0	0	0	0	0	0	0	0	0	0	YES	*	AAGGAATTGACGGAAGGACACCACAAGACGCGTGGAGCATGTGGCTTAATTTGACTCAACGCGGGAAATCTTACCGGGTCCGAACACATCGAGGATTGACAGACAACCCAACACACATTTTGTGTGTTGCCAAATATGCTAGTTCTTTCATGATTATGTGATAGGTGGTGCATGGCCGTTCTTAGTTCGTGGAGTGATCTGTCTGCTTAATTGCGTTTCACTATAGATCCATATTAAAACGTGTGTTGCATATTGCTTTGACCCCGGTCTTCGGACTGCGCGTGTCTCTGTTTCAATTGCTCGCACAAATTGGATCTTGAAA	92.544	Eukaryota;Rhizaria;Foraminifera;Globothalamea;Rotaliida;Clade-3;Nonionidae;Haynesina_germanica	KF042529.1.3032_U	Eukaryota	Rhizaria	Foraminifera	Globothalamea	Rotaliida	Clade-3	Nonionidae	Haynesina_germanica
OTU_351	257	9	257	0	0	1	9	206	2	35	1	1	1	1	0	0	0	0	0	0	0	0	0	0	0	0	0	0	0	0	0	0	0	YES	*	AAGGAATTGACGGAAGGACACCACAAGAACGCGTGGAGCATGTGGCTTAATTTGACTCAACGCGGGAAATCTTACCGGGTCCGGACACATTGAGGATTGACAGGCAAAACGGCGGTCCATCGTGACTGTCCGTAAATATGCGAGTCCTTTCATGATTATGTGATAGGTGGTGCATGGCCGTTCTTAGTTCGTGGAGTGATCTGTCTGCTTAATTGCGTTTTCGGAACCAAGAAAGCACTTTGAGAGCAACTGCTCTACTATGACGGCATCTGTTTGCTGTTCGGTGTTCTGCATCTTGAACGCACAGCTTGTCGTTTGAGCTTGCCTCTAGTGTGGCATATTCCATTTC	91.228	Eukaryota;Rhizaria;Foraminifera;Globothalamea;Rotaliida;Rotalioidea;Elphidiidae;Elphidium_asklundi	KF042549.1.2884_U	Eukaryota	Rhizaria	Foraminifera	Globothalamea	Rotaliida	Rotalioidea	Elphidiidae	Elphidium_asklundi
OTU_3862	256	4	256	0	0	21	1	0	0	0	0	0	0	0	0	98	136	0	0	0	0	0	0	0	0	0	0	0	0	0	0	0	0	YES	*	AAGGAATTGACGGAAGGGCACCACAAGAACGCGTGGAGCATGTGGCTTAATTTGACTCAACGCGGGAAATCTTACCGGGTCCGGACACACTGAGGATTGACAGGCAGTTTGATAGACTAGTTCTATCTTTTAAAGATGCTAGTCCTTTCATGATTATGTGATAGGTGGTGCATGGCCGTTCTTAGTTCGTGGAGTGATCTGTCTGCTTAATTGCGTTTCATTAAGAGCCTATTTTTACGTATGTCGCAGGCGCTTTGACCCCATCCTCGGATGCGCGTTGTCTCAGTTGCTTTTGCGCATACATTTAGGCTCTGAAA	91.144	Eukaryota;Rhizaria;Foraminifera;Globothalamea;Rotaliida;Rotaliida_X;Rotaliida_XX;Rotaliida_XX_sp.	FJ705892.1.3301_U	Eukaryota	Rhizaria	Foraminifera	Globothalamea	Rotaliida	Rotaliida_X	Rotaliida_XX	Rotaliida_XX_sp.
OTU_4117	256	12	256	0	0	2	5	20	27	20	14	25	49	42	2	5	45	0	0	0	0	0	0	0	0	0	0	0	0	0	0	0	0	YES	*	AAGGAATTGACGGAAGGGCACCACAAGAACGCGTGGAGCATGTGGCTTAATTTGACTCAACGCGGGAAATCTTACCGGGTCCGGACACACTGAGGATTGACAGGCAGTTTTGATAGCAAAATAAGCTTGCTTTTTTTGTTATCTCATGAAAGATGCTAGTCCTTTCATGATTATGTGATAGGTGGTGCATGGCCGTTCTTAGTTCGTGGAGTGATCTGTCTGCTTAATTGCGTTTCATTAAGAGCCTATTTTCAACGTATGTCGCAGGCGCTTTGACCCCACCATTTTTCATGGTGCGCGTTGTCTTAGTTTGCTTTTTGCGCATACAATTAGGCTCTGAAA	86.486	Eukaryota;Rhizaria;Foraminifera;Globothalamea;Rotaliida;Clade-3;Virgulinellacea;Virgulinella_fragilis	EU137807.1.1065_U	Eukaryota	Rhizaria	Foraminifera	Globothalamea	Rotaliida	Clade-3	Virgulinellacea	Virgulinella_fragilis
OTU_3854	255	9	255	0	0	16	14	183	0	1	1	0	0	2	2	31	5	0	0	0	0	0	0	0	0	0	0	0	0	0	0	0	0	YES	*	AAGGAATTGACGGAAGGGCACCACAAGAACGCGTGGAGCATGTGGCTTAATTTGACTCAACGCGGGAAAACTTACCGGGTCCGGACACACTGAGGATTGACAGGTTTAATAAATATGCTAGTCCTTTCATGATTGTGTGATAGGTGGTGCATGGCCGTTCTTAGTTCGTGGAGTGATCTGTCTGCTTAATTGCGTTTCAGATATAAAGGGTCTAATTGCATATACTAGCACTCCTTTATTGGTGTTGTTTGGTTGAGCGTTAGCCCTATGAAA	91.255	Eukaryota;Rhizaria;Foraminifera;Monothalamids;Monothalamids_X;Monothalamids_XX;Monothalamids_XXX;Monothalamids_XXX_sp.	JN003679.1.942_U	Eukaryota	Rhizaria	Foraminifera	Monothalamids	Monothalamids_X	Monothalamids_XX	Monothalamids_XXX	Monothalamids_XXX_sp.
OTU_3017	254	6	254	0	0	0	0	0	1	0	181	59	1	0	0	1	11	0	0	0	0	0	0	0	0	0	0	0	0	0	0	0	0	YES	*	AAGGAATTGACGGAAGGGCACCACAAGAACGCGTGGAGCATGTGGCTTAATTTGACTCAACGCGGGAAATCTTACCGGGTCCGGACACACTGAGGATTGACAGGTTCCGAGAGATTTTATTTGCTTCGGCTTATAATTCTCTCTTAAATATGCTAGTCCTTTCATGATTATGTGATAGGTGGTGCATGGCCGTTCTTAGTTCGTGGAGTGATCTGTCTGCTTAATTGCGTTTCACTAAAGGCGTCATATACTTTTTGCTTTGTGTTTGACCCCTCTCTGAGCGCGTGTCTTCACATGCAATTACTTTGGCGTCTGAAA	93.438	Eukaryota;Rhizaria;Foraminifera;Globothalamea;Rotaliida;Rotalioidea;Elphidiidae;Elphidium_excavatum	EF534073.1.2778_U	Eukaryota	Rhizaria	Foraminifera	Globothalamea	Rotaliida	Rotalioidea	Elphidiidae	Elphidium_excavatum
OTU_3971	254	9	254	0	0	1	2	233	7	2	2	2	4	1	0	0	0	0	0	0	0	0	0	0	0	0	0	0	0	0	0	0	0	YES	*	AAGGAATTGACGGAAGGGCACCACAAGAACGCGTGGAGCATGTGGCTTAATTTGACTCAACGCGGGAAATCTTACCGGGTCCGGACACACTGAGGATTGACAGGCAGTTTTGATGGCACGTCTTCGGGCGTTGTTATCTCATGAAAGATGCTAGTCCTTTCATGATTATGTGATAGGTGGTGCATGGCCGTTCTTAGTTCGTGGAGTGATCTGTCTGCTTAATTGCGTTTCATTTAAGGGCTCATTCTTTACGTATGTTGCAAGCACTTTGACCCCCCTCTCTGAGGTGTGCGTTGTCTTAGTTTGCTTTGCTCATACATTTGAGCTCTGAAA	88.095	Eukaryota;Rhizaria;Foraminifera;Globothalamea;Rotaliida;Clade-3;Nonionidae;Cibicidoides_pachyderma	DQ408652.1.3409_U	Eukaryota	Rhizaria	Foraminifera	Globothalamea	Rotaliida	Clade-3	Nonionidae	Cibicidoides_pachyderma
OTU_3972	254	11	254	0	0	0	2	1	3	2	3	7	162	18	5	38	13	0	0	0	0	0	0	0	0	0	0	0	0	0	0	0	0	YES	*	AAGGAATTGACGGAAGGGCACCACAAGAACGCGTGGAGCATGTGGCTTAATTTGACTCAACGCGGGAAATCTTACCGGGTCCGGACACACTGAGGATTGACAGGTATTATCAATTCATATTTTATATGAATTGTGTTAAATATGCTAGTCCTTTCATGATTATGTGATAGGTGGTGCATGGCCGTTCTTAGTTCGTGGAGTGATCTGTCTGCTTAATTGCGTTTCACTAAGAATCTATAACTTTACGTATGTTGTTTCTATGACTCTTTGACCCCTGTCCTAGCTACAGCGCGTGTCTCAGATGTTCATGACACATACATTTAGATTCTGAAA	90.972	Eukaryota;Rhizaria;Foraminifera;Globothalamea;Rotaliida;Clade-3;Nonionidae;Cibicidoides_dispars	GU113122.1.959_U	Eukaryota	Rhizaria	Foraminifera	Globothalamea	Rotaliida	Clade-3	Nonionidae	Cibicidoides_dispars
OTU_173	253	7	253	0	0	0	1	0	23	0	1	3	0	10	0	40	175	0	0	0	0	0	0	0	0	0	0	0	0	0	0	0	0	YES	*	AAGGAATTGACGGAAGGGCACCACAAGAACGCGTGGAGCATGTGGCTTAATTTGACTCAACGCGGGAAATCTTACCGGGTCCGGACACACTGAGGATTGACAGGTATTATTAAAATAAAATATATATCTTCGGGTATATTATTTTATTTTATGTTAAATATGCTAGTCCTTTCATGATTATGTGATAGGTGGTGCATGGCCGTTCTTAGTTCGTGGAGTGATCTGTCTGCTTAATTGCGTTTCACTAAGGGCTTATTAAATTTACGTGTGTTGTGGGTACTTTGACCCCTATGTTGAAATATACATAGTGCGCGTCTTAGTTTGCTTCACTCACACAATTAAGTCCTGAAA	91.789	Eukaryota;Rhizaria;Foraminifera;Globothalamea;Textulariida;Spiroplectamminacea;Spiroplectammina;Spiroplectammina_sp.	AJ504689.1.1069_U	Eukaryota	Rhizaria	Foraminifera	Globothalamea	Textulariida	Spiroplectamminacea	Spiroplectammina	Spiroplectammina_sp.
OTU_2322	253	12	253	0	0	1	24	3	8	9	12	10	1	2	2	67	114	0	0	0	0	0	0	0	0	0	0	0	0	0	0	0	0	YES	*	AAGGAATTGACGGAAGGGCACCACAAGAACGCGTGGAGCATGTGGCTTAATTTGACTCAACGCGGGAAATCTTACCGGGTCCGGACACACTGAGGATTGACAGGTATTATTAAAATATTATATATACCCTCGGGTATTTTATAATATTTTATGTTAAATATGCTAGTCCTTTCATGATTATGTGATAGGTGGTGCATGGCCGTTCTTAGTTCGTGGAGTGATCTGTCTGCTTAATTGCGTTTCACTAAGGGCTTATAAATTTACGTGTGTTGTGAGTACTTTGACCCCTATATTGAAATATATATAGTGCGCGTCTTAGTTTGCTTCACTCACACAATTAAGTCCTGAAA	89.296	Eukaryota;Rhizaria;Foraminifera;Globothalamea;Rotaliida;Clade-3;Nonionidae;Nonionella_labradorica	DQ452713.1.1618_U	Eukaryota	Rhizaria	Foraminifera	Globothalamea	Rotaliida	Clade-3	Nonionidae	Nonionella_labradorica
OTU_4078	253	9	253	0	0	4	14	6	34	86	6	0	26	0	0	20	57	0	0	0	0	0	0	0	0	0	0	0	0	0	0	0	0	YES	*	AAGGAATTGACGGAAGGGCACCACAAGAACGCGTGGAGCATGTGGCTTAATTTGACTCAACGCGGGAAATCTTACCGGGTCCGGACACACTGAGGATTGACAGGTTTTAGCAGTCGTGCACTTTTTTGTGTTCGCTGCGATAAAGATGCTAGTCCTTTCATGATTGTGTGATAGGTGGTGCATGGCCGTTCTTAGTTCGTGGAGTGATCTGTCTGCTTAATTGCGTTTTCAACAGGGCGTAACTTGGGGACCTTGGTGTGCTGACGCCGCTCTTAGGAGTGTTTTGCTGTCGCTGCCTTGGAGCTCCATAATTTGACCCTGCAT	91.88	Eukaryota;Rhizaria;Foraminifera;Globothalamea;Rotaliida;Calcarinoidea;Calcarinidae;Pararotalia_nipponica	AJ508454.1.3168_U	Eukaryota	Rhizaria	Foraminifera	Globothalamea	Rotaliida	Calcarinoidea	Calcarinidae	Pararotalia_nipponica
OTU_4013	252	6	252	0	0	0	2	0	245	0	2	1	0	1	1	0	0	0	0	0	0	0	0	0	0	0	0	0	0	0	0	0	0	YES	*	AAGGAATTGACGGAAGGGCACCACAAGAACGCGTGGAGCATGTGGCTTAATTTGACTCAACGCGGGAAATCTTACCGGGTCCGGACACACTGAGGATTGACAGGCAATATTAATACTGTATTTTCACATTTTTGTGTTAATTACGTATTATGTTAAATATGCTAGTCCTTTCATGATTATGTGATAGGTGGTGCATGGCCGTTCTTAGTTCGTGGAGTGATCTGTCTGCTTAATTGCGTTTCACATAGGACCTATACATTTAACGTGTGCTGCATAGCAGCTATGACCCCTCATTATGACTTCACCGTTGTTCTGAGCGCGTTTGTCGTAGTACTTTTTGCTTATGCTCACACGAACTAGGTCCTGAAA	90.909	Eukaryota;Rhizaria;Foraminifera;Globothalamea;Textulariida;Trochamminidae;Trochammina;Trochammina_sp.	X86095.1.3341_U	Eukaryota	Rhizaria	Foraminifera	Globothalamea	Textulariida	Trochamminidae	Trochammina	Trochammina_sp.
OTU_575	251	8	251	0	0	2	153	0	40	45	5	4	1	0	1	0	0	0	0	0	0	0	0	0	0	0	0	0	0	0	0	0	0	YES	*	AAGGAATTGACGGAAGGGCACCACAAGAACGCGTGGAGCATGTGGCTTAATTTGACTCAACGCGGGAAATCTTACCGGGTCCGGACACACTGAGGATTGACAGGCAGTTTTGATAAGCTTGCTGGCGAGCTTATCTCATGAAAGATGCTAGTCCTTTCATGATTATGTGATAGGTGGTGCATGGCCGTTCTTAGTTCGTGGAGTGATCTGTCTGCTTAATTGCGTTTCATTAAGGGTCTATTCTTTATGTATGCTGCAGACGCTTTGACCCCACACCTTTTTTTAGGTGTGCGCGCTGTCTTGGCGTTTTGCACATACTTCTAGGCTCTGAAA	90.357	Eukaryota;Rhizaria;Foraminifera;Globothalamea;Rotaliida;Clade-3;Nonionidae;Cibicidoides_lobatulus	DQ408648.1.3628_U	Eukaryota	Rhizaria	Foraminifera	Globothalamea	Rotaliida	Clade-3	Nonionidae	Cibicidoides_lobatulus
OTU_955	254	11	250	4	0	22	29	152	6	21	2	2	12	0	1	0	3	4	0	0	0	0	0	0	0	0	0	0	0	0	0	0	0	YES	*	AAGGAATTGACGGAAGGGCACCACAAGAACGCGTGGAGCATGTGGCTTAATTTGACTCAACGCGGGAAATCTTACCGGGTCCGGACACACTGAGGATTGACAGGTAACATCTCACATATGTTCGCATATGTGAGTATAAATATGCTAGTCCTTTCATGATTATGTGATAGGTGGTGCATGGCCGTTCTTAGTTCGTGGAGTGATCTGTCTGCTTAATTGCGTTTCACTATTGGGTCTATACATACGCATATGCGTTGCGGCTTTGACCCCTCTGTCTTCGCACAGAGTGCGTGTCTTACGCTTAGCTCGCTGTGCATTAGACCCTGAAA	91.358	Eukaryota;Rhizaria;Foraminifera;Globothalamea;Rotaliida;Serioidea;Bolivinidae;Bolivina_variabilis	AY359134.1.1028_U	Eukaryota	Rhizaria	Foraminifera	Globothalamea	Rotaliida	Serioidea	Bolivinidae	Bolivina_variabilis
OTU_3818	248	10	248	0	0	4	17	14	1	23	11	0	115	0	5	28	30	0	0	0	0	0	0	0	0	0	0	0	0	0	0	0	0	YES	*	AAGGAATTGACGGAAGGGCACCACAAGAACGCGTGGAGCATGTGGCTTAATTTGACTCAACGCGGGAAATCTTACCGGGTCCGGACACACTGAGGATTGACAGGCAACGTTTTGTTGCGTTTTACGCAACACATCATGAAATATGCTAGTCCTTTCATGATTATGTGATAGGTGGTGCATGGCCGTTCTTAGTTCGTGGAGTGATCTGTCTGCTTAATTGCGTTTCACTAAGGGCCTATACTATTACGCATGTTGTTAATTCGCTTTGACCCCTCCTATTTGGTGTGTGTGTCTTTGTCGTTTTGCTCATGCAATTAGGTCCTGAAA	88.485	Eukaryota;Rhizaria;Foraminifera;Globothalamea;Rotaliida;Nummulitoidea;Nummulitidae;Operculinella_cumingii	AJ879136.1.3419_U	Eukaryota	Rhizaria	Foraminifera	Globothalamea	Rotaliida	Nummulitoidea	Nummulitidae	Operculinella_cumingii
OTU_4145	248	9	248	0	0	2	1	2	1	1	1	0	1	233	0	6	0	0	0	0	0	0	0	0	0	0	0	0	0	0	0	0	0	YES	*	AAGGAATTGACGGAAGGGCACCACAAGAACGCGTGGAGCATGTGGCTTAATTTGACTCAACGCGGGAAACCTTACCGGGTCCGGACATACTGAGGATTGACAGGTGTTTGTGCACTTTTTTCTCAATTTATTTTGTGAAAAGTGTACTATAAATATGCTAGTCCTTTCATGATTGTGTGATAGGTGGTGCATGGCCGTTCTTAGTTCGTGGAGTGATCTGTCTGCTTAATTGCGTTTCACTAAGAGCATTTAAACTGCTACTTTTGTTTGTACCTGAACTTCGATTGTTTTATGTCTTATTCTCCGCTTTTTGTTGAAAGTGTGTAGATGGCTGAACATATTGGTTTTGTGTCACATTGTAGCAAAAATCGCTCTGAAG	90.558	Eukaryota;Rhizaria;Foraminifera;Monothalamids;Monothalamids_Group4;Monothalamids_Group4_X;Monothalamids_Group4_XX;Monothalamids_Group4_XX_sp.	AF474143.1.855_U	Eukaryota	Rhizaria	Foraminifera	Monothalamids	Monothalamids_Group4	Monothalamids_Group4_X	Monothalamids_Group4_XX	Monothalamids_Group4_XX_sp.
OTU_4211	248	8	248	0	0	0	0	1	1	1	0	7	217	0	9	3	9	0	0	0	0	0	0	0	0	0	0	0	0	0	0	0	0	YES	*	AAGGAATTGACGGAAGGGCACCACAAGAACGCGTGGAGCATGTGGCTTAATTTGACTCAACGCGGGAAATCTTACCGGGTCCGGACACACTGAGGATTGACAGGCAATATTAAAAGCGAAACGTTCAGTGCTTGCATTGAATTTGTTTTCGTCTTTTATGTTAAATATGCTAGTCCTTTCATGATTATGTGATAGGTGGTGCATGGCCGTTCTTAGTTCGTGGAGTGATCTGTCTGCTTAATTGCGTTTCACTAAGGGCTCAGACTTTACGTGCATTGTGGCGCTTTGACCACCGTCTTTTTTAAGACGCGCAGTGTCTTAGTTTTGCTCACATGCACACTTGAGTCCTGAAA	87.293	Eukaryota;Rhizaria;Foraminifera;Globothalamea;Rotaliida;Clade-3;Nonionidae;Nonionella_labradorica	FJ705896.1.3785_U	Eukaryota	Rhizaria	Foraminifera	Globothalamea	Rotaliida	Clade-3	Nonionidae	Nonionella_labradorica
OTU_543	247	11	247	0	0	0	11	6	16	10	26	47	2	66	32	19	12	0	0	0	0	0	0	0	0	0	0	0	0	0	0	0	0	YES	*	AAGGAATTGACGGAAGGGCACCACAAGAACGCGTGGAGCATGTGGCTTAATTTGACTCAACGCGGGAAATCTTACCAGGTCCGGACATACTGAGGATTGACAGGCGATTGTGATTTGCAAATTTATTTGCATTTCGCAGCAAATATGCTAGTCCTTTCATGATTGTGTGATAGGTGGTGCATGGCCGTTCTTAGTTCGTGGAGTGATCTGTCTGCTTAATTGCGTTTCACTATGGACCCTTACATGTCGCTTGTAGCGCGAGACTTGTTCTCTGTGCACGGTGACTAAAGGCGTCTTGAAG	91.266	Eukaryota;Rhizaria;Foraminifera;Tubothalamea;Miliolida;Soritidae;Sorites;Sorites_sp.	AJ842194.1.1649_U	Eukaryota	Rhizaria	Foraminifera	Tubothalamea	Miliolida	Soritidae	Sorites	Sorites_sp.
OTU_185	246	10	246	0	0	0	11	1	0	2	10	33	4	29	54	68	34	0	0	0	0	0	0	0	0	0	0	0	0	0	0	0	0	YES	*	AAGGAATTGACGGAAGGGCACCACAAGAACGCGTGGAGCATGTGGCTTAATTTGACTCAACGCGGGAAATCTTACCGGGTCCGGACACACTGAGGATTGACAGGTTCTCGTGCTCATTTCTCTTCGGAGATTTGACACAATAAAGATGCTAGTCCTTTCATGATTGTGTGATAGGTGGTGCATGGCCGTTCTTAGTTCGTGGAGTGATCTGTCTGCTTAATTGCGTTTCACACAGGACGTTTAACGTACGCGTTCGTGGAGACTGACGCCACCTTAGGGTGTTGCTGTCGTCCTGCGTCGTGTATAAACTGTTCCTGCAT	92.735	Eukaryota;Rhizaria;Foraminifera;Monothalamids;Monothalamids_Clade-I;Monothalamids_Clade-I_X;Allogromia;Allogromia_crystallifera	FN995295.1.960_U	Eukaryota	Rhizaria	Foraminifera	Monothalamids	Monothalamids_Clade-I	Monothalamids_Clade-I_X	Allogromia	Allogromia_crystallifera
OTU_2089	245	10	245	0	0	2	0	1	1	2	0	6	22	73	21	26	91	0	0	0	0	0	0	0	0	0	0	0	0	0	0	0	0	YES	*	AAGGAATTGACGGAAGGGCACCACAAGAACGCGTGGAGCATGTGGCTTAATTTGACTCAACGCGGGAAATCTTACCGGGTCCGGACACACTGAGGATTGACAGGCAATATCATACATACTCTTGTGTGTATGTGTTAAATATGCTAGTCCTTTCATGATTATGTGATAGGTGGTGCATGGCCGTTCTTAGTTCGTGGAGTGATCTGTCTGCTTAATTGCGTTTCACTAAGGGCTTATAAATTTACGTGCGCTGTGAGTACTTTGACCCCTATGTTGAAATATTACATAGTGCGTGTCTTAGTTTTGCTTCACTCGCACAATTAAGTCCTGAAA	89.614	Eukaryota;Rhizaria;Foraminifera;Globothalamea;Rotaliida;Clade-3;Nonionidae;Cibicidoides_pachyderma	DQ408652.1.3409_U	Eukaryota	Rhizaria	Foraminifera	Globothalamea	Rotaliida	Clade-3	Nonionidae	Cibicidoides_pachyderma
OTU_3858	245	11	245	0	0	1	2	16	42	21	133	0	1	12	1	9	7	0	0	0	0	0	0	0	0	0	0	0	0	0	0	0	0	YES	*	AAGGAATTGACGGAAGGGCACCACAAGAACGCGTGGAGCATGTGGCTCAATTTGACTCAACGCGGGGAAGCTTATCAGGTCAGGACACACTGAGGATTGACAGGCATACAATAAACAAATATGACAGCCCTTTCATGATTGTGTGACAGGTGGTGCATGGCCGTTCTTAGTTCGTGGAGTGATTTGTCTGCTTAATTGCGTTTCTACACAAGGCCTACTCCCCTTATTTCAGGGGAACACGACATTTAAAACGTGTTGTGTTTACAGTAAGTGCCTGAAA	91.176	Eukaryota;Rhizaria;Foraminifera;Monothalamids;Monothalamids_Clade-Y;Monothalamids_Clade-Y_X;Monothalamids_Clade-Y_XX;Monothalamids_Clade-Y_XX_sp.	HE998686.1.2700_U	Eukaryota	Rhizaria	Foraminifera	Monothalamids	Monothalamids_Clade-Y	Monothalamids_Clade-Y_X	Monothalamids_Clade-Y_XX	Monothalamids_Clade-Y_XX_sp.
OTU_3898	245	6	245	0	0	0	0	0	2	0	3	208	0	1	0	2	29	0	0	0	0	0	0	0	0	0	0	0	0	0	0	0	0	YES	*	AAGGAATTGACGGAAGGGCACCACAAGAACGCGTGGAGCATGTGGCTTAATTTGACTCAACGCGGGAAATCTTACCGGGTCCGGACACACTGAGGATTGACAGGCAATATTAATTTACGTACTCGTACGTATATTATGTTAAATATGCTAGTTCTTTCATGATTATGTGATAGGTGGTGCATGGCCGTTCTTAGTTCGTGGAGTGATCTGTCTGCTTAATTGCGTTTCACTAAGGGCCTATAAATTTACGTGTGTTGCGGCACTTTGACCCCTCTTTTTTAAAGAGCGCGCGTCTTAGTTTGCTTAGCTCACACAATTAGGTCCTGAAA	96.726	Eukaryota;Rhizaria;Foraminifera;Globothalamea;Rotaliida;Clade-3;Pseudoparrellidae;Epistominella_exigua	FJ705897.1.3412_U	Eukaryota	Rhizaria	Foraminifera	Globothalamea	Rotaliida	Clade-3	Pseudoparrellidae	Epistominella_exigua
OTU_4144	245	5	245	0	0	0	0	10	1	0	0	0	25	0	0	90	119	0	0	0	0	0	0	0	0	0	0	0	0	0	0	0	0	YES	*	AAGGAATTGACGGAAGGGCACCACAAGAACGCGTGGAGCATGTGGCTTAATTTGACTCAACGCGGGAAATCTTACCGGGTCCGGACACACTGAGGATTGACAGGCAATATTAAAAATTACACAACTCTCTCTGAGTTGTTGTGATTTTTATGTTAAATATGCTAGTCCTTTCATGATTATGTGATAGGTGGTGCATGGCCGTTCTTAGTTCGTGGAGTGATCTGTCTGCTTAATTGCGTTTCACTTAAGGGTCTATATAATTTACGTGTGTATTGCAAAAATTTTTACTATTGACCCCTCAATTTTTTAATTGAGCGTTGTGTCTTTTGTAATTTACTTTTTTTGCTTCACACAATTAGGCCCTGAAA	93.407	Eukaryota;Rhizaria;Foraminifera;Globothalamea;Rotaliida;Clade-3;Nonionidae;Nonionella_labradorica	FJ705896.1.3785_U	Eukaryota	Rhizaria	Foraminifera	Globothalamea	Rotaliida	Clade-3	Nonionidae	Nonionella_labradorica
OTU_1763	244	8	244	0	0	0	1	0	0	1	1	9	48	0	1	42	141	0	0	0	0	0	0	0	0	0	0	0	0	0	0	0	0	YES	*	AAGGAATTGACGGAAGGGCACCACAAGAACGCGTGGAGCATGTGGCTTAATTTGACTCAACGCGGGAAATCTTACCGGGTCCGGACACACTGAGGATTGACAGGCAATTTTGAAGGTTTTTTGGGTGCTTGCGCTCAAATGCCTTCTCATGAAAGATGCTAGTCCTTTCATGATTATGTGATAGGTGGTGCATGGCCGTTCTTAGTTCGTGGAGTGATCTGTCTGCTTAATTGCGTTTCATTAAGAGCCTATATCTAACGTATGTTTTGCGAGCGCTTTGACCCCGCCCTTGTGGTGTGTGTTTGTCTTAGTTGCTTTGCGCATACTATTAGGCTCTGAAA	90.551	Eukaryota;Rhizaria;Foraminifera;Globothalamea;Textulariida;Trochamminidae;Trochammina;Trochammina_hadai	DQ408637.1.3475_U	Eukaryota	Rhizaria	Foraminifera	Globothalamea	Textulariida	Trochamminidae	Trochammina	Trochammina_hadai
OTU_108	243	5	243	0	0	0	1	7	1	1	233	0	0	0	0	0	0	0	0	0	0	0	0	0	0	0	0	0	0	0	0	0	0	YES	*	AAGGAATTGACGGAAGGGCACCACAAGAACGCGTGGAGCATGTGGCTTAATTTGACTCAACGCGGGAAATCTTACCGGGTCCGGACACACTGAGGATTGACAGGCGATATTAAGTCTCTCTCTCTCTTTTGAGTTTGATGAGACTTATGTTAAATATGCTAGTCCTTTCATGATTATGTGATAGGTGGTGCATGGCCGTTCTTAGTTCGTGGAGTGATCTGTCTGCTTAATTGCGTTTCACTAAGGAACTATACTTTTCATGCATGTTGTCAGCGCATTGACCCCTCGTTGCCTTCTGTGTAACGCAGTGTGCGTCTTTGATTTTCGCTTGTACACATGTGATTAGTTCCTGAAA	93.814	Eukaryota;Rhizaria;Foraminifera;Globothalamea;Rotaliida;Discorboidea;Rosalidae;Rosalina_sp.	DQ408643.1.3402_U	Eukaryota	Rhizaria	Foraminifera	Globothalamea	Rotaliida	Discorboidea	Rosalidae	Rosalina_sp.
OTU_3994	243	9	243	0	0	1	8	25	15	150	12	0	18	0	0	1	13	0	0	0	0	0	0	0	0	0	0	0	0	0	0	0	0	YES	*	AAGGAATTGACGGAAGGGCACCACAAGAACGCGTGGAGCATGTGGCTTAATTTGACTCAACGCGGGAAATCTTACCGGGTCCGGACATACTGAGGATTGACAGGCGCTTGTAGTTTTCCTTCGGGAAATCTGCAGTAAATATGCTAGTCCTTTCATGATTGTGTGATAGGTGGTGCATGGCCGTTCTTAGTTCGTGGAGTGATCTGTCTGCTTAATTGCGTTTCACTATGGACTCTTAAGCGTCGCCTAGTATACTTTGTATACGGTGACCAAAGAGTCTTGAAG	92.887	Eukaryota;Rhizaria;Foraminifera;Monothalamids;Monothalamids_X;Monothalamids_XX;Vellaria;Vellaria_sp.	HE998684.1.3224_U	Eukaryota	Rhizaria	Foraminifera	Monothalamids	Monothalamids_X	Monothalamids_XX	Vellaria	Vellaria_sp.
OTU_4126	243	7	243	0	0	0	1	0	3	201	6	2	0	29	1	0	0	0	0	0	0	0	0	0	0	0	0	0	0	0	0	0	0	YES	*	AAGGAATTGACGGAAGGGCACCACAAGAACGCGTGGAGCATGTGGCTTAATTTGACTCAACGCGGGAAATCTTACCGGGTCCGGACACACTGAGGATTGACAGGCGTTTGTGGTTTATTCACTTTGTTGGATTTTCCACTATAAATATGCTAGTCCTTTCATGATTGTGTGATAGGTGGTGCATGGCCGTTCTTAGTTCGTGGAGTGATCTGTCTGCTTAATTGCGTTTCACAAAGGACTTTCTAACTTCCGTTGGTCGCACGTGAGCTTGTTCTCGCTGTTGCACCGCGGAGAAAAAGTCCTGAAG	93.226	Eukaryota;Rhizaria;Foraminifera;Monothalamids;Monothalamids_X;Monothalamids_XX;Vellaria;Vellaria_sp.	HE998684.1.3224_U	Eukaryota	Rhizaria	Foraminifera	Monothalamids	Monothalamids_X	Monothalamids_XX	Vellaria	Vellaria_sp.
OTU_4239	243	5	243	0	0	0	1	203	27	2	10	0	0	0	0	0	0	0	0	0	0	0	0	0	0	0	0	0	0	0	0	0	0	YES	*	AAGGAATTGACGGAAGGGCACCACAAGAACGCGTGGAGCATGTGGCTTAATTTGACTCAACGCAGGAAATCTTACCGGGTCCGGACACACTGAGGATTGACAGGTAATTTTGATACAAGAGCCTTGTGCCTTTGTATCTCATGAAAGATGCTAGTCCTTTCATGATTATGTGATAGGTGGTGCATGGCCGTTCTTAGTTCGTGGAGTGATCTGTCTGCTTAATTGCGTTTCACTAAGAGCCTATTTTTGTTCGTACGTCGCGGGCACTTTGACCCCACTGTGTTTTTTTCTAAAATCAGTGCGCGTTGTCTTAGCTTTTGCTTTAGCGCGTACGCTTAGGCTCTGAAA	89.928	Eukaryota;Rhizaria;Foraminifera;Globothalamea;Rotaliida;Nummulitoidea;Nummulitidae;Operculina_discoidalis	AJ879147.1.3410_U	Eukaryota	Rhizaria	Foraminifera	Globothalamea	Rotaliida	Nummulitoidea	Nummulitidae	Operculina_discoidalis
OTU_3618	242	11	242	0	0	14	21	5	7	55	26	16	8	0	5	16	69	0	0	0	0	0	0	0	0	0	0	0	0	0	0	0	0	YES	*	AAGGAATTGACGGAAGGGCACCACAAGAACGCGTGGAGCATGTGGCTTAATTTGACTCAACGCGGGAAATCTTACCGGGTCCGGACACACTGAGGATTGACAGGCAATATTGTGTTTGTGTATTTTTATACGCATCACATGTTAAATATGCTAGTCCTTTCATGATTATGTGATAGGTGGTGCATGGCCGTTCTTAGTTCGTGGAGTGATCTGTCTGCTTAATTGCGTTTCACTAAGGGCCTATAACTATACGCATGTCGCGGCACTTTGACCCCTCCATTTTTGGTGCGCGTGTCTTTGTTTTGCTTAGCGCATGCAATTAGGTCCTGAAA	91.867	Eukaryota;Rhizaria;Foraminifera;Globothalamea;Rotaliida;Nummulitoidea;Nummulitidae;Operculinella_cumingii	AJ879136.1.3419_U	Eukaryota	Rhizaria	Foraminifera	Globothalamea	Rotaliida	Nummulitoidea	Nummulitidae	Operculinella_cumingii
OTU_3897	242	9	242	0	0	1	0	0	0	1	4	49	1	78	25	32	51	0	0	0	0	0	0	0	0	0	0	0	0	0	0	0	0	YES	*	AAGGAATTGACGGAAGGGCACCACAAGAACGCGTGGAGCATGTGGCTTAATTTGACTCAACGCGGGAAATCTTACCGGGTCCGGACATACTGAGGATTGACAGGCGCTTGTAGACTTTACTCTCTCTTTTGAGGGTAAGTCTGCAGTAAATATGATAGTCCTTTCATGATTGTGTGATAGGTGGTGCATGGCCGTTCTTAGTTCGTGGAGTGATCTGTCTGCTTAATTGCGTTTCAGATAGGATCTTTAAACGTCGCCTGCTGCGCAGTTCTTATCATAAGTTCTGTGCGCGGTGACTAAAGGATCTTGAAG	91.129	Eukaryota;Rhizaria;Foraminifera;Monothalamids;Monothalamids_X;Monothalamids_XX;Vellaria;Vellaria_sp.	HE998684.1.3224_U	Eukaryota	Rhizaria	Foraminifera	Monothalamids	Monothalamids_X	Monothalamids_XX	Vellaria	Vellaria_sp.
OTU_3956	242	9	242	0	0	2	111	68	13	23	9	13	2	0	1	0	0	0	0	0	0	0	0	0	0	0	0	0	0	0	0	0	0	YES	*	AAGGAATTGACGGAAGGGCACCACAAGAACGCGTGGAGCATGTGGCTTAATTTGACTCAACGCGGGAAATCTTACCGGGTCCGGACACACTGAGGATTGACAGGTTTTAGTGTTCTTCTCTCTTCGGAGAGTTGGCACAATAAAGATGCTAGTCCTTTCATGATTGTGTGATAGGTGGTGCATGGCCGTTCTTAGTTCGTGGAGTGATCTGTCTGCTTAATTGCGTTTCACACAGGCGTTTAACGTGTGCGTTTATATGGCTGACGCCACCTTCGGGTTGAGCTGTCCCATATACGTACACATAACAGTCCTGCAT	92.827	Eukaryota;Rhizaria;Foraminifera;Monothalamids;Monothalamids_X;Monothalamids_XX;Vellaria;Vellaria_sp.	HE998684.1.3224_U	Eukaryota	Rhizaria	Foraminifera	Monothalamids	Monothalamids_X	Monothalamids_XX	Vellaria	Vellaria_sp.
OTU_4051	242	8	242	0	0	0	7	0	4	12	12	1	1	0	0	94	111	0	0	0	0	0	0	0	0	0	0	0	0	0	0	0	0	YES	*	AAGGAATTGACGGAAGGGCACCACAAGAACGCGTGGAGCATGTGGCTTAATTTGACTCAACGCGGGAAATCTTACCGGGTCCGGACACACTGAGGATTGACAggtattattaaaatatatatttaacttcggttatttatatattttatgttaaatatGCTAGTCCTTTCATGATTATGTGATAGGTGGTGCATGGCCGTTCTTAGTTCGTGGAGTGATCTGTCTGCTTAATTGCGTTTCACTAAGGGCTTATTAAATTTACGTGTGTTGTGAGTACTTTGACCCCTATATTGAAATATATATAGTGCGCGTCTTAGTTTGCTTCACACACACAATTAAGTCCTGAAA	93.842	Eukaryota;Rhizaria;Foraminifera;Globothalamea;Textulariida;Textulariida_XX;Liebusella;Liebusella_goesi	FR754402.1.1057_U	Eukaryota	Rhizaria	Foraminifera	Globothalamea	Textulariida	Textulariida_XX	Liebusella	Liebusella_goesi
OTU_1293	250	9	241	0	9	0	6	0	10	0	5	0	1	21	0	149	49	0	0	0	0	0	0	1	8	0	0	0	0	0	0	0	0	YES	*	AAGGAATTGACGGAAGGGCACCACAAGAACGCGTGGAGCATGTGGCTTAATTTGACTCAACGCGGGAAATCTTACCGGGTCCGGACACACTGAGGATTGACAGGTATTATATAGCGCGCTTGCGCGTCTATTGTTAAATATGCTAGTCCTTTCATGATTATGTGATAGGTGGTGCATGGCCGTTCTTAGTTCGTGGAGTGATCTGTCTGCTTAATTGCGTTTCAGATAAGGATCTATATTCTTTACAGAAGTGTTGCGTAGTGCATTTGACCCCTCGTTCGCGAGTGCGTGTCTTTTCGCGCTCGCACGCTTTTTACATTAGGTCCTGAAA	99.682	Eukaryota;Rhizaria;Foraminifera;Globothalamea;Rotaliida;Globigerinacea;Globigerinita;Globigerinita_glutinata	AF250105.1.971_U	Eukaryota	Rhizaria	Foraminifera	Globothalamea	Rotaliida	Globigerinacea	Globigerinita	Globigerinita_glutinata
OTU_1924	241	10	241	0	0	2	11	0	7	15	32	7	23	0	1	64	79	0	0	0	0	0	0	0	0	0	0	0	0	0	0	0	0	YES	*	AAGGAATTGACGGAAGGGCACCACAAGAACGCGTGGAGCATGTGGCTTAATTTGACTCAACGCGGGAAATCTTACCGGGTCCGGACACACTGAGGATTGACAGGCAGTTTTGATAAGTCTCACCTTCGGGTGTCTCTTATCTCATGAAAGATGCTAGTCCTTTCATGATTATGTGATAGGTGGTGCATGGCCGTTCTTAGTTCGTGGAGTGATCTGTCTGCTTAATTGCGTTTCATTAAGGGCCTATTCTTTACGTATGTCGCGGGCGCATTGACCCCACCTTTCGGTGCGCGTTGTCTTTGCTGCTTTTGCGCATGCATTTAGGCCCTGAAA	87.427	Eukaryota;Rhizaria;Foraminifera;Globothalamea;Rotaliida;Nummulitoidea;Nummulitidae;Heterostegina_depressa	AJ879132.1.3413_U	Eukaryota	Rhizaria	Foraminifera	Globothalamea	Rotaliida	Nummulitoidea	Nummulitidae	Heterostegina_depressa
OTU_2789	241	8	241	0	0	3	180	5	0	23	14	3	0	6	7	0	0	0	0	0	0	0	0	0	0	0	0	0	0	0	0	0	0	YES	*	AAGGAATTGACGGAAGGGCACCACAAGAACGCGTGGAGCATGTGGCTTAATTTGACTCAACGCGGGAAATCTTACCGGGTCCGGACACACTGAGGATTGACAGGCAATATTTATATTTGTTCGCAAATATAATGTAAAATATGCTAGTCCTTTCATGATTATGTGATAGGTGGTGCATGGCCGTTCTTAGTTCGTGGAGTGATCTGTCTGCTTAATTGCGTTTCACTAAGAATCTATTCATTATACATGTTTTACGTTGACGCATTGACCCCATTTTTAATGCGCGTGTCTTTGTTTGTCTCGTGCATGTACTTAGATTCTGAAA	90.698	Eukaryota;Rhizaria;Foraminifera;Globothalamea;Rotaliida;Clade-3;Nonionidae;Cibicidoides_pachyderma	DQ408652.1.3409_U	Eukaryota	Rhizaria	Foraminifera	Globothalamea	Rotaliida	Clade-3	Nonionidae	Cibicidoides_pachyderma
OTU_4091	241	9	241	0	0	1	0	68	90	74	2	3	1	1	1	0	0	0	0	0	0	0	0	0	0	0	0	0	0	0	0	0	0	YES	*	AAGGAATTGACGGAAGGGCACCACAAGAACGCGTGGAGCATGTGGCTTAATTTGACTCAACGCGGGAAATCTTACCAGGTCCAGACATACTGAGGATTGACAGGCGATTGTGATTTGCACTCGTGCATTTCGCAGCAAATATGCTAGTCCTTTCATGATTGTGTGATAGGTGGTGCATGGCCGTTCTTAGTTCGTGGAGTGATCTGTCTGCTTAATTGCGTTTCACTATGGACCCTTACATGTCGCTTGTTGCGCGAGGTTTCAATACCTCTGTGCACAGTGACTAAAGGCGTCTTGAAG	90.361	Eukaryota;Rhizaria;Foraminifera;Foraminifera_X;Foraminifera_XX;Foraminifera_XXX;Foraminifera_XXXX;Foraminifera_XXXX_sp.	AY452786.1.837_U	Eukaryota	Rhizaria	Foraminifera	Foraminifera_X	Foraminifera_XX	Foraminifera_XXX	Foraminifera_XXXX	Foraminifera_XXXX_sp.
OTU_1186	240	11	240	0	0	4	6	28	14	28	13	11	51	1	0	46	38	0	0	0	0	0	0	0	0	0	0	0	0	0	0	0	0	YES	*	AAGGAATTGACGGAAAGACACCACAAGAACGCGTGGAGCATGTGGCTTAATTTGACTCAACGCGGGAAATCTTACCGGGTCCGGACACACTGAGGATTGACAGGTGTTTCGATGTTTTGTTTGTTTGTCTGCTTGTCAGGCTGCAACAAGCATCAATTTCAAATATGCTAGTCCTTTCATGATTGTGTGATAGGTGGTGCATGGCCGTTCTTAGTTCGTGGAGTGATCTGTCTGCTTAATTGCGTTTCACTAAAGGCTCGTATCGTGTGGATCATGACGGGTTGTTGACCGCACTGCGAAAGTGGTGTTTGGACACGCCCTGAGTCCCACGTGGGCCTCGAAG	87.597	Eukaryota;Rhizaria;Foraminifera;Globothalamea;Rotaliida;Nummulitoidea;Nummulitidae;Operculina_elegans	AJ879164.1.3399_U	Eukaryota	Rhizaria	Foraminifera	Globothalamea	Rotaliida	Nummulitoidea	Nummulitidae	Operculina_elegans
OTU_17	240	9	240	0	0	2	4	2	2	0	1	7	3	58	161	0	0	0	0	0	0	0	0	0	0	0	0	0	0	0	0	0	0	YES	*	AAGGAATTGACGGAAGGGCACCACAAGAACGCGTGGAGCATGTGGCTTAATTTGACTCAACGCGGGAAATCTTACCGGGTCCGGACACACTGAGGATTGACAGGCAATATTAATACGTAGTTTTTTTATCTCTCTGTATTTAAAAATATCTCGTATTATGTTAAATATGCTAGTCCTTTCATGATTATGTGATAGGTGGTGCATGGCCGTTCTTAGTTCGTGGAGTGATCTGTCTGCTTAATTGCGTTTCACTAAGGGCCTATAAACTTACGTGTGTTGCAGCACTTTGACCCCTTTCTTATTTTTACAGAAAGCGCGCGTCTTAGTTTGCTTTGCTCGCACAATTAGGTCCTGAAA	93.605	Eukaryota;Rhizaria;Foraminifera;Globothalamea;Rotaliida;Clade-3;Nonionidae;Melonis_sp.	AB234891.1.1022_U	Eukaryota	Rhizaria	Foraminifera	Globothalamea	Rotaliida	Clade-3	Nonionidae	Melonis_sp.
OTU_326	240	12	240	0	0	4	29	2	3	58	1	9	29	12	10	42	41	0	0	0	0	0	0	0	0	0	0	0	0	0	0	0	0	YES	*	AAGGAATTGACGGAAGGGCACCACAAGAACGCGTGGAGCATGTGGCTTAATTTGACTCAACGCGGGAAATCTTACCGGGTCCGGACACACTGAGGATTGACAGGCAATATTAATACACTGTTCGCAGTGTATTATGTTAAATATGCTAGTCCTTTCATGATTATGTGATAGGTGGTGCATGGCCGTTCTTAGTTCGTGGAGTGATCTGTCTGCTTAATTGCGTTTCACTAAGGGCCTATACTTTACGTGTGTTGCGGCACTTTGACCCCTCATTTCTTACAATGAGCGCGCGTCTTAGTTTTGCTTAGCTCACACAATTAGGTCCTGAAA	94.864	Eukaryota;Rhizaria;Foraminifera;Globothalamea;Rotaliida;Clade-3;Nonionidae;Cibicidoides_pachyderma	DQ408652.1.3409_U	Eukaryota	Rhizaria	Foraminifera	Globothalamea	Rotaliida	Clade-3	Nonionidae	Cibicidoides_pachyderma
OTU_4089	240	2	240	0	0	0	0	0	0	0	0	0	0	0	0	43	197	0	0	0	0	0	0	0	0	0	0	0	0	0	0	0	0	YES	*	AAGGAATTGACGGAAGGGCACCACAAGAACGCGTGGAGCATGTGGCTTAATTTGACTCAACGCGGGAAATCTTACCGGGTCCGGACACACTGAGGATTGACAGGTACAATTAGTGCTGCGTGTATATCACTTTCGAGTGTTACGCGGGTACTATGTTAAATATGCTAGTCCTTTCATGATTATGTGATAGGTGGTGCATGGCCGTTCTTAGTTCGTGGAGTGATCTGTCTGCTTAATTGCGTTTCACTAAGAGTCTATATTTTGACGCATATTTGTTAGCCCATTGACCCCTGTTTAACTTTTACAAACAGCGCGCGTCTTTGGTGTTTCTAACGTATGCACTTAGACTCTGAAA	87.789	Eukaryota;Rhizaria;Foraminifera;Globothalamea;Rotaliida;Calcarinoidea;Calcarinidae;Pararotalia_nipponica	AJ508454.1.3168_U	Eukaryota	Rhizaria	Foraminifera	Globothalamea	Rotaliida	Calcarinoidea	Calcarinidae	Pararotalia_nipponica
OTU_633	240	8	240	0	0	0	4	0	1	213	1	1	16	0	1	3	0	0	0	0	0	0	0	0	0	0	0	0	0	0	0	0	0	YES	*	AAGGAATTGACGGAAGGGCACCACAAGAACGCGTGGAGCATGTGGCTTAATTTGACTCAACGCGGGAAATCTTACCGGGTCCGGACACACTGAGGATTGACAGGCGTTTGAGGTTTGCATTTCGGTGCTCTCCTCTATAAATATGCTAGTCCTTTCATGATTGTGTGATAGGTGGTGCATGGCCGTTCTTAGTTCGTGGAGTGATCTGTCTGCTTAATTGCGTTTCACAAAGGACGTTCTAATTCCGTCTGTTGCGCGGCACTCCGGTGTCTGTTGCACGGCGGAGGAAGTGTCCTGAAG	92.491	Eukaryota;Rhizaria;Foraminifera;Monothalamids;Monothalamids_X;Monothalamids_XX;Vellaria;Vellaria_sp.	EU213254.1.848_U	Eukaryota	Rhizaria	Foraminifera	Monothalamids	Monothalamids_X	Monothalamids_XX	Vellaria	Vellaria_sp.
OTU_1721	239	8	239	0	0	0	1	171	34	18	9	2	2	0	0	0	2	0	0	0	0	0	0	0	0	0	0	0	0	0	0	0	0	YES	*	AAGGAATTGACGGAAGGGCACCACAAGAACGCGTGGAGCATGTGGCTTAATTTGACTCAACGCGGGAAATCTTACCGGGTCCGGACATACTGAGGATTGACAGGCGCTTGTAGACTAGCTTGCTAGTCTGCAGTAAATATGATAGTCCTTTCATGATTGTGTGATAGGTGGTGCATGGCAGTTCTTAGTTCGTGGAGTGATCTGTCTGCTTAATTGCGTTTCACTAAGGACTCTTAAACGTCGCCTGTTGCGCAGTACACTTAATTGTGTATTCGTGCACGGTGACTAAAGACGTCTTGAAG	94.828	Eukaryota;Rhizaria;Foraminifera;Foraminifera_X;Foraminifera_XX;Foraminifera_XXX;Allogromida;Allogromida_sp.	EU213260.1.917_U	Eukaryota	Rhizaria	Foraminifera	Foraminifera_X	Foraminifera_XX	Foraminifera_XXX	Allogromida	Allogromida_sp.
OTU_3940	239	6	239	0	0	0	0	2	1	0	0	2	2	230	2	0	0	0	0	0	0	0	0	0	0	0	0	0	0	0	0	0	0	YES	*	AAGGAATTGACGGAAGGGCACCACAAGAACGCGTGGAGCATGTGGCTTAATTTGACTCAACGCGGGAAATCTTACTGGGTCCGGACACATTGAGGATTGACAGGTTCAAAAATGCAAATTTAATTTGTGTTTTATTTAAATATGATAGTCCTTTCATTATTATGTGATAGGTGGTGCATGGCCGTTCTTAGTTCGTGGAGTGATCTGTCTGCTTAATTGCGTTACAAATCACAAATTGTTTTAGTTAACGTTGAAACAAATTTATTTTGTTATCACACTGTACAACTAACAATTTATATATTAGTAA	92.609	Eukaryota;Rhizaria;Foraminifera;Tubothalamea;Miliolida;Rzehakinidae;Miliammina;Miliammina_sp.	FN396827.1.2780_U	Eukaryota	Rhizaria	Foraminifera	Tubothalamea	Miliolida	Rzehakinidae	Miliammina	Miliammina_sp.
OTU_4034	237	5	237	0	0	0	0	0	8	0	0	2	0	0	1	53	173	0	0	0	0	0	0	0	0	0	0	0	0	0	0	0	0	YES	*	AAGGAATTGACGGAAGGGCACCACAAGAACGCGTGGAGCATGTGGCTTAATTTGACTCAACGCGGGAAATCTTACCGGGTCCGGACACACTGAGGATTGACAGGtattattaaaaaattaaataatttattttatttaattttttatgttaaatatGCTAGTCCTTTCATGATTATGTGATAGGTGGTGCATGGCCGTTCTTAGTTCGTGGAGTGATCTGTCTGCTTAATTGCGTTTCACTAAGGGCTTATTAAATTTACGTGTGTTGTGGGTACTTTGACCCCTATGTTGAAATATACATAGTGCGCGTCTTAGTTTGCTTCACTCACACAATTAAGTCCTGAAA	94.721	Eukaryota;Rhizaria;Foraminifera;Globothalamea;Textulariida;Textulariida_XX;Liebusella;Liebusella_goesi	FR754402.1.1057_U	Eukaryota	Rhizaria	Foraminifera	Globothalamea	Textulariida	Textulariida_XX	Liebusella	Liebusella_goesi
OTU_4057	236	3	236	0	0	0	0	0	0	0	0	0	0	0	7	168	61	0	0	0	0	0	0	0	0	0	0	0	0	0	0	0	0	YES	*	AAGGAATTGACGGAAGGGCACCACAAGAACGCGTGGAGCATGTGGCTTAATTTGACTCAACGCGGGAAATCTTACCGGGTCCGGACACACTGAGGATTGACAGGCAATATTAAAATAATATTTCTATCTTCGGGTAGATAATATTTATTTTATGTTAAATATGCTAGTCCTTTCATGATTATGTGATAGGTGGTGCATGGCCGTTCTTAGTTCGTGGAGTGATCTGTCTGCTTAATTGCGTTTCACTAAGGGCTTATAAATTACGTGTGTTGCAGGTACTTTGACCCCTACGTTGAAATATTACGTAGTGCGTGTCTTAGTTTGCTTTTGCTCGCACAATTAAGTCCTGAAA	91.228	Eukaryota;Rhizaria;Foraminifera;Globothalamea;Textulariida;Spiroplectamminacea;Spiroplectammina;Spiroplectammina_sp.	AJ504689.1.1069_U	Eukaryota	Rhizaria	Foraminifera	Globothalamea	Textulariida	Spiroplectamminacea	Spiroplectammina	Spiroplectammina_sp.
OTU_519	236	10	236	0	0	2	1	0	0	1	2	24	94	11	5	35	61	0	0	0	0	0	0	0	0	0	0	0	0	0	0	0	0	YES	*	AAGGAATTGACGGAAGGGCACCACAAGAACGCGTGGAGCATGTGGCTTAATTTGACTCAACGCGGGAAATCTTACCGGGTCCGGACACACTGAGGATTGACAGGCAATATTAAAATTCACATTATAGTCTTTCGGGATTATAATTGTTTGAATTTTATGTTAAATATGCTAGTCCTTTCATGATTATGTGATAGGTGGTGCATGGCCGTTCTTAGTTCGTGGAGTGATCTGTCTGCTTAATTGCGTTTCACTAAGGGCTTATCTAATTACGTGTGTTGTGGGTACTTTGACCCCTATTTTGAAATACAAATAGTGCGTGTCTCAGTTTGCTTCACTCACACAATTAAGTCCTGAAA	91.884	Eukaryota;Rhizaria;Foraminifera;Globothalamea;Textulariida;Spiroplectamminacea;Spiroplectammina;Spiroplectammina_sp.	AJ504689.1.1069_U	Eukaryota	Rhizaria	Foraminifera	Globothalamea	Textulariida	Spiroplectamminacea	Spiroplectammina	Spiroplectammina_sp.
OTU_4124	234	8	234	0	0	0	136	28	33	27	6	2	1	0	1	0	0	0	0	0	0	0	0	0	0	0	0	0	0	0	0	0	0	YES	*	AAGGAATTGACGGAAGGGCACCACAAGAACGCGTGGAGCATGTGGCTTAATTTGACTCAACGCGGGAAATCTTACCGGGTCCGGACACACTGAGGATTGACAGGCAACTGATACAATTGTGATTTGTAGTTCTTTCGGGAATTACTTATCTCGTGTATTACAAAATATGCGAGTCCTTTCATGATTATGTGATAGGTGGTGCATGGCCGTTCTTAGTTCGTGGAGTGATCTGTCTGCTTAATTGCGTTTCATAACGAATAATTAAAAGTAGCGGGACTCTAATTGCGCTCTGCTGTTCGGTGCTTCGGCACTTTGAACGCAGCCTTTTAGTTGTTCCCGTTCAAAACATATTCGGAAA	89.494	Eukaryota;Rhizaria;Foraminifera;Monothalamids;Monothalamids_Clade-BM;Bathysiphonidae;Bathysiphon;Bathysiphon_argenteus	HE998681.1.3331_U	Eukaryota	Rhizaria	Foraminifera	Monothalamids	Monothalamids_Clade-BM	Bathysiphonidae	Bathysiphon	Bathysiphon_argenteus
OTU_652	234	11	234	0	0	14	25	9	12	3	11	0	30	27	1	63	39	0	0	0	0	0	0	0	0	0	0	0	0	0	0	0	0	YES	*	AAGGAATTGACGGAAGGGCACCACAAGAACGCGTGGAGCATGTGGCTTAATTTGACTCAACGCGGGAAATCTTACCGGGTCCGGACACACTGAGGATTGACAGGCAGTTTTGATAAATTTTAATTCTCTTCGGAGGGTTATTTTTTATCTCATGAAAGATGCTAGTCCTTTCATGATTATGTGATAGGTGGTGCATGGCCGTTCTTAGTTCGTGGAGTGATCTGTCTGCTTAATTGCGTTTCATTAAGGGCCTATTCTTAACGTATGTCGCAGGCGCTCTGACCCCGCCTTTCTTTAAAGGTGCGTGTTGTCTTTGCTGCTTTTTGCGCATACATTTAGGCTCTGAAA	90.347	Eukaryota;Rhizaria;Foraminifera;Globothalamea;Rotaliida;Clade-3;Chilostomellacea;Chilostomella_ovoidea	AY641479.1.1145_U	Eukaryota	Rhizaria	Foraminifera	Globothalamea	Rotaliida	Clade-3	Chilostomellacea	Chilostomella_ovoidea
OTU_988	234	9	234	0	0	83	87	31	7	19	1	3	1	0	2	0	0	0	0	0	0	0	0	0	0	0	0	0	0	0	0	0	0	YES	*	AAGGAATTGACGGAAGGGCACCACAAGAACGCGTGGAGCATGTGGCTTAATTTGACTCAACGCGGGGAATCTTACCGGGTCCGGACACATTGAGGATTGACAGATGTTTAGCTAGCAAAACTAATTGTCCTTTCGGGGGTAGTTAGTTTTTGACTGGCATTTTAAATATGCTAGTTCTTTCATGATTATGTGATAGGTGGTGCATGGCCGTTCTTAGTTCGTGGAGTGATCTGTCTGCTTAATTGCGTTTCACTTATAGTCATTGCCAAGCATCGCATGAGATGCGACCTCACTCTTTTCGGAGAGTGCAGCGTTGCCTCTTGCATCGCTTGCATTGACTTCGAAG	87.549	Eukaryota;Rhizaria;Foraminifera;Globothalamea;Rotaliida;Globorotaliidae;Globorotalia;Globorotalia_hirsuta	EU199448.1.3592_U	Eukaryota	Rhizaria	Foraminifera	Globothalamea	Rotaliida	Globorotaliidae	Globorotalia	Globorotalia_hirsuta
OTU_376	233	11	233	0	0	16	25	11	6	75	30	13	21	0	7	23	6	0	0	0	0	0	0	0	0	0	0	0	0	0	0	0	0	YES	*	AAGGAATTGACGGAAGGGCACCACAAGAACGCGTGGAGCATGTGGCTTAATTTGACTCAACACGGGAAATCTTACCGGGTCCGGACACACTGAGGATTGACAGGCAGTTTTGATAAGTTCTCTTCGGGGTTCTTATCTCATGAAAGATGCTAGTCCTTTCATGATTATGTGATAGGTGGTGCATGGCCGTTCTTAGTTCGTGGAGTGATCTGTCTGCTTAATTGCGTTTCATTAAGGGCCTATTTTTTACGTACGTCGCGGGCACTTTGACCCCACTTCGGTGCGCGTTGTCTCAGTCGCTTTAGCGCGTGCATTTTAGGCTCTGAAA	91.039	Eukaryota;Rhizaria;Foraminifera;Globothalamea;Rotaliida;Clade-3;Nonionidae;Cibicidoides_lobatulus	DQ408648.1.3628_U	Eukaryota	Rhizaria	Foraminifera	Globothalamea	Rotaliida	Clade-3	Nonionidae	Cibicidoides_lobatulus
OTU_103	232	7	232	0	0	1	0	0	0	0	2	1	0	36	1	27	164	0	0	0	0	0	0	0	0	0	0	0	0	0	0	0	0	YES	*	AAGGAATTGACGGAAGGGCACCACAAGAACGCGTGGAGCATGTGGCTTAATTTGACTCAACGCGGGAAATCTTACCGGGTCCGGACACACTGAGGATTGACAGGCAATATTAAAAAGGTACTTGTTTACCTTTTTATGTTAAATATGCTAGTCCTTTCATGATTATGTGATAGGTGGTGCATGGCCGTTCTTAGTTCGTGGAGTGATCTGTCTGCTTAATTGCGTTTCACCAAGGATCTATACTTTAACGTGTGTTGCGGCACTTTGACCCCTCTCTTTCTTACAGAGAGCGCGCGTCTTAGTTTTTGCTTAGCTCACACAATTAGATCCTGAAA	92.582	Eukaryota;Rhizaria;Foraminifera;Globothalamea;Rotaliida;Clade-3;Pseudoparrellidae;Epistominella_exigua	FJ705897.1.3412_U	Eukaryota	Rhizaria	Foraminifera	Globothalamea	Rotaliida	Clade-3	Pseudoparrellidae	Epistominella_exigua
OTU_3888	232	5	232	0	0	0	0	5	200	0	23	0	0	2	2	0	0	0	0	0	0	0	0	0	0	0	0	0	0	0	0	0	0	YES	*	AAGGAATTGACGGAAGGGCACCACAAGAACGCGTGGAGCATGTGGCTTAATTTGACTCAACACAGGAAATCTTACCGGGTCCGGACACACTGAGGATTGACAGACAACCAGAGTATTCAATACTCGAAAGAAGCTAGTTCTTTCATGATTATGTGATAGGTGGTGCATGGCCGTTCTTAGTTCGTGGAGTGATCTGTCTGCTTAATTGCGCGTTCACTCGGCTCTAACGTATTCTGATTACACACCTTCATTGGTGGTATGTTGAGTGCAGAGCCTGACG	93.868	Eukaryota;Rhizaria;Foraminifera;Globothalamea;Rotaliida;Rotalioidea;Elphidiidae;Elphidium_margaritaceum	KF042543.1.2211_U	Eukaryota	Rhizaria	Foraminifera	Globothalamea	Rotaliida	Rotalioidea	Elphidiidae	Elphidium_margaritaceum
OTU_3979	232	5	232	0	0	0	3	0	11	0	1	216	0	0	1	0	0	0	0	0	0	0	0	0	0	0	0	0	0	0	0	0	0	YES	*	AAGGAATTGACGGAAGGGCACCACAAGAACGCGTGGAGCATGTGGCTTAATTTGACTCAACGCGGGAAATCTTACCGGGTCCGGACACACTGAGGATTGACAGGCGATTCGGCTAACAATTCAATGTTCACGCATTGATTTATGTTACGCTTATAAATATGCTAGTCCTTTCATGATTATGTGATAGGTGGTGCATGGCCGTTCTTAGTTCGTGGAGTGATCTGTCTGCTTAATTGCGTTTCACTAAGGAACTATACTCATATGCATGCTGTCAGCGCATTGACCCCTCGTTCTTAATTGAGCGCAGCGTGTGTCTTTGATTACTGCTTGGCTCATGCGATTAGTTCCTGAAA	86.957	Eukaryota;Rhizaria;Foraminifera;Globothalamea;Rotaliida;Planorbulinidae;Planorbulinacea;Planorbulina_mediterranensis	DQ452709.1.1078_U	Eukaryota	Rhizaria	Foraminifera	Globothalamea	Rotaliida	Planorbulinidae	Planorbulinacea	Planorbulina_mediterranensis
OTU_59	232	5	232	0	0	0	0	1	203	0	19	0	2	0	7	0	0	0	0	0	0	0	0	0	0	0	0	0	0	0	0	0	0	YES	*	AAGGAATTGACGGAAGGGCACCACAAGAACGCGTGGAGCATGTGGCTTAATTTGACTCAACGCGGGAAATCTTACCAGGTCCGGACATATTGAGGATTGACAGGTGATAGTTATACTAATTTTTATAATTAGTATAGCATAAATATGATAGTCCTTTCATGATTATATGATAGGTGGTGCATGGCCGTTCTTAGTTCGTGGAGTGATCTGTCTGCTTAATTGCGTTTCACTATTTAATAGGTAGTGTCTCTAAATAATATATTCAATTGTTCTGCTTTATTTTCATTTATGAATCTAAGGAATGTGAACTTGATTTATTATATAGAACATTTAACCTAAATGTGAAT	94.76	Eukaryota;Rhizaria;Foraminifera;Tubothalamea;Miliolida;Soritidae;Parasorites;Parasorites_sp.	AJ404305.1.2325_U	Eukaryota	Rhizaria	Foraminifera	Tubothalamea	Miliolida	Soritidae	Parasorites	Parasorites_sp.
OTU_850	232	11	232	0	0	1	40	15	5	8	11	16	26	0	1	58	51	0	0	0	0	0	0	0	0	0	0	0	0	0	0	0	0	YES	*	AAGGAATTGACGGAAGGGCACCACAAGAACGCGTGGAGCATGTGGCTTAATTTGACTCAACGCGGGAAATCTTACCGGGTCCGGACACACTGAGGATTGACAGGCAGTTTTGATAAACTTCTCTTTCGGGAGAGTTTATCTCATGAAAGATGCTAGTCCTTTCATGATTATGTGATAGGTGGTGCATGGCCGTTCTTAGTTCGTGGAGTGATCTGTCTGCTTAATTGCGTTTCATTAAGGGCCTATTCTTAACGTATGTCGCAGGCGCTCTGACCCCGCCTTTCTTTAAAGGTGCGTGTTGTCTTTGCTGCTTTTTGCGCATACATTTAGGCTCTGAAA	90.493	Eukaryota;Rhizaria;Foraminifera;Globothalamea;Rotaliida;Clade-3;Nonionidae;Cibicidoides_refulgens	DQ195540.1.1990_U	Eukaryota	Rhizaria	Foraminifera	Globothalamea	Rotaliida	Clade-3	Nonionidae	Cibicidoides_refulgens
OTU_648	231	9	231	0	0	0	146	1	0	6	6	1	3	1	0	23	44	0	0	0	0	0	0	0	0	0	0	0	0	0	0	0	0	YES	*	AAGGAATTGACGGAAGGGCACCACAAGAACGCGTGGAGCATGTGGCTTAATTTGACTCAACGCGGGAAACCTTACCGGGTCCGGACACACTGAGGATTGACAGGCGAGAGTTTCATTTATTTTGAAACTCGCTACATATGCTAGCCCTTTCATGATTGTGTGATAGGTGGTGCATGGCCGTTCTTAGTTCGTGGAGTGATCTGTCTGCTTAATTGCGTTTCAGATAAAATATAGTAAGGTAACCATGCGAGGCATGATCTATTACTGTACTTTGTGCATGATATGTCTGCTGAGCAGCCTACTATATATGAAA	92.174	Eukaryota;Rhizaria;Foraminifera;Globothalamea;Textulariida;Reophacidae;Reophax;Reophax_sp.	HE998675.1.3119_U	Eukaryota	Rhizaria	Foraminifera	Globothalamea	Textulariida	Reophacidae	Reophax	Reophax_sp.
OTU_787	231	12	231	0	0	5	10	20	4	13	18	12	41	9	3	48	48	0	0	0	0	0	0	0	0	0	0	0	0	0	0	0	0	YES	*	AAGGAATTGACGGAAGGGCACCACAAGAACGCGTGGAGCATGTGGCTTAATTTGACTCAACGCGGGAAATCTTACCGGGTCCGGACACACTGAGGATTGACAGGCAGTTTTGATAATTTTACCCTTTCGGGGGTAGGGTTATCTCATGAAAGATGCTAGTCCTTTCATGATTATGTGATAGGTGGTGCATGGCCGTTCTTAGTTCGTGGAGTGATCTGTCTGCTTAATTGCGTTTCATTAAGGGCCTATTCTTAACGTATGTCGCAGGCGCTCTGACCCCGCCTTTCTTTAAAGGTGCGTGTTGTCTTTGCTGCTTTTTGCGCATGCATTTAGGCTCTGAAA	90.175	Eukaryota;Rhizaria;Foraminifera;Globothalamea;Rotaliida;Nummulitoidea;Nummulitidae;Planoperculina_heterosteginoides	AJ879135.1.3410_U	Eukaryota	Rhizaria	Foraminifera	Globothalamea	Rotaliida	Nummulitoidea	Nummulitidae	Planoperculina_heterosteginoides
OTU_4169	245	14	230	5	10	0	14	4	1	2	3	11	1	147	43	1	3	0	0	5	0	0	1	0	0	9	0	0	0	0	0	0	0	YES	*	AAGGAATTGACGGAAGGGCACCACAAGAACGCGTGGAGCATGTGGCTTAATTTGACTCAACGCGGGAAATCTTACCGGGTCCGGACACACTGAGGATTGACAGGCAAAAGATACAAGTTTTTAACTTGCATTGTAAAATATGCGAGTCCTTTCATGATTATGTGATAGGTGGTGCATGGCCGTTCTTAGTTCGTGGAGTGATCTGTCTGCTTAATTGCGTTTCATAACGATTTAAAACACTGTGTTCAATGTTTGCTGTTCATCTAACTACGGTTAGATTTGAACGCACATAACATAGTTAAAAACAATCGGAAA	91.104	Eukaryota;Rhizaria;Foraminifera;Globothalamea;Rotaliida;Rotaliida_X;Rotaliida_XX;Rotaliida_XX_sp.	HQ867754.1.1596_U	Eukaryota	Rhizaria	Foraminifera	Globothalamea	Rotaliida	Rotaliida_X	Rotaliida_XX	Rotaliida_XX_sp.
OTU_4173	232	7	230	0	2	0	2	0	2	2	0	132	90	0	2	0	0	0	0	0	0	0	0	0	0	0	2	0	0	0	0	0	0	YES	*	AAGGAATTGACGGAAGGGCACCACAAGAACGCGTGGAGCATGTGGCTTAATTTGACTCAACACGAGAAATCTTACCGGGTCCGGACACACTGAGGATTGACAGGTATTATTCATATAAAGTTTTACACTTTATATGATGTTAAATATGCTAGTCCTTTCATGATTATGTGATAGGTGGTGCATGGCCGTTCTTAGTTCGTGGAGTGATCTGTCTGCTTAATTGCGTTTCACTAAGGGTTTATTCAAAAAGTACATTTTCATTGACCCCTTTAAACTTTCGAGTTTACTGCGTGTTTGTCTTTGTTCTGTACATTTAAACCCTGAAA	94.561	Eukaryota;Rhizaria;Foraminifera;Globothalamea;Rotaliida;Nummulitoidea;Nummulitidae;Nummulites_venosus	AJ318226.1.3366_U	Eukaryota	Rhizaria	Foraminifera	Globothalamea	Rotaliida	Nummulitoidea	Nummulitidae	Nummulites_venosus
OTU_377	230	7	230	0	0	0	2	1	26	0	0	182	0	0	10	1	8	0	0	0	0	0	0	0	0	0	0	0	0	0	0	0	0	YES	*	AAGGAATTGACGGAAGGGCACCACAAGAACGCGTGGAGCATGTGGCTTAATTTGACTCAACGCGGGAAATCTTACCGGGTCCGGACACACTGAGGATTGACAGGCAATATTAGCGTTGTAGTTCGCTACTCGCTATGTTAAATATGCTAGTCCTTTCATGATTATGTGATAGGTGGTGCATGGCCGTTCTTAGTTCGTGGAGTGATCTGTCTGCTTAATTGCGTTTCACTAAGGGCCTATATATTTACGTGTGTTGCGGCACTTTGACCCCTCTTCGAGCGCGCGTCTTAGTTTGCTTAGCTCGCACAATTAGGTCCTGAAA	92.814	Eukaryota;Rhizaria;Foraminifera;Globothalamea;Rotaliida;Clade-3;Pseudoparrellidae;Epistominella_exigua	FJ705897.1.3412_U	Eukaryota	Rhizaria	Foraminifera	Globothalamea	Rotaliida	Clade-3	Pseudoparrellidae	Epistominella_exigua
OTU_4114	230	9	230	0	0	165	28	24	0	2	2	2	2	4	1	0	0	0	0	0	0	0	0	0	0	0	0	0	0	0	0	0	0	YES	*	AAGGAATTGACGGAAGGGCACCACAAGAACGCGTGGAGCATGTGGCTTAATTTGACTCAACGCGGGAAATCTTACCGGGTCCGGACACACTGAGGATTGACAGGCAATATTATTTAAATGAGAACTCTTGGGTTATCATTTTTATATGTAAATATGCTAGTCCTTTCATGATTATGTGATAGGTGGTGCATGGCCGTTCTTAGTTCGTGGAGTGATCTGTCTGCTTAATTGCGTTTCACTAAGAGCTTATAAATTAACGTATGTTTGCTAGCATATTTGACCCCCATTTTCTTAATTCACATTTTGTTTTTTCAATTTGTGTTTTAAGAAATTGTGTGTGTTGTCATTTATGTGTTTAAGCAGCATACAATTAAGCTCTGAAA	92.01	Eukaryota;Rhizaria;Foraminifera;Globothalamea;Rotaliida;Clade-3;Chilostomellacea;Chilostomella_ovoidea	AY641479.1.1145_U	Eukaryota	Rhizaria	Foraminifera	Globothalamea	Rotaliida	Clade-3	Chilostomellacea	Chilostomella_ovoidea
OTU_256	312	15	229	46	37	0	3	69	0	1	126	8	0	0	0	19	3	7	38	1	0	0	0	0	0	0	1	0	12	0	11	2	11	YES	*	AAGGAATTGACGGAAGGGCACCACAAGAACGCGTGGAGCATGTGGCTTAATTTGACTCAACACGAGAAATCTTACCGGGTCCGGACACACTGAGGATTGACAGGTATTATCACTCAATATTTTATATATTCGAGTGTGTTAAATATGCTAGTCCTTTCATGATTATGTGATAGGTGGTGCATGGCCGTTCTTAGTTCGTGGAGTGATCTGTCTGCTTAATTGCGTTTCACTAAGGGTTTATTCAAAAAGTATATTTTCATTGACCCCTTGTGCTTGCACTTGCGTGTTTGTCTTTGTCTTTATACATTTAAACCCTGAAA	93.496	Eukaryota;Rhizaria;Foraminifera;Globothalamea;Rotaliida;Calcarinoidea;Calcarinidae;Pararotalia_nipponica	AJ508454.1.3168_U	Eukaryota	Rhizaria	Foraminifera	Globothalamea	Rotaliida	Calcarinoidea	Calcarinidae	Pararotalia_nipponica
OTU_4002	229	8	229	0	0	49	146	0	15	4	0	1	0	0	1	3	10	0	0	0	0	0	0	0	0	0	0	0	0	0	0	0	0	YES	*	AAGGAATTGACGGAAGGGCACCACAAGAACGCGTGGAGCATGTGGCTTAATTTGACTCAACACGGGAAATCTTACCGGGTCCGGACACACTGAGGATTGACAGGTTTTAGTGTTCTTCTCTCTTCGGAGAGTAGGCACAATAAAGATGCTAGTCCTTTCATGATTGTGTGATAGGTGGTGCATGGCCGTTCTTAGTTCGTGGAGTGATCTGTCTGCTTAATTGCGTTTCACACAGGCGTTTAACGTGTACGTTGTGTGGCTGACGCCCCCTTCGGGTGGAGCTGTCGCCGTGCGCGTACATACAACTGTCCTGCAT	91.983	Eukaryota;Rhizaria;Foraminifera;Monothalamids;Monothalamids_X;Monothalamids_XX;Vellaria;Vellaria_sp.	HE998684.1.3224_U	Eukaryota	Rhizaria	Foraminifera	Monothalamids	Monothalamids_X	Monothalamids_XX	Vellaria	Vellaria_sp.
OTU_1228	228	9	228	0	0	5	11	1	6	2	13	8	181	0	1	0	0	0	0	0	0	0	0	0	0	0	0	0	0	0	0	0	0	YES	*	AAGGAATTGACGGAAGGGCACCACAAGAACGCGTGGAGCATGTGGCTTAATTTGACTCAACGCGGGAAATCTTACCGGGTCCGGACACACTGAGGATTGACAGGCAATACAATACTCGCGGCGTATATACTCGTATGTGCGCGCAGCGGGCATCATGAAAATATTATGGTCCTTTCATGATTATGTGGTAGGTGGTGCATGGCCGTTCTTAGTTCGTGGAGTGATCTGTCTGCTTAATTGCGTTTCATACGCGGTACCTATTATGGCGCGCGGCGCGCGCGTATCGCATTGACCCCGGGTGCTCGCATCTGTGTGTGTCATTCATACGCGCCCGCGCATTGGTACCAGAAA	88.845	Eukaryota;Rhizaria;Foraminifera;Globothalamea;Rotaliida;Rotalioidea;Elphidiidae;Elphidium_asklundi	KF042546.1.2882_U	Eukaryota	Rhizaria	Foraminifera	Globothalamea	Rotaliida	Rotalioidea	Elphidiidae	Elphidium_asklundi
OTU_306	228	6	228	0	0	0	87	2	0	2	0	0	1	0	0	26	110	0	0	0	0	0	0	0	0	0	0	0	0	0	0	0	0	YES	*	AAGGAATTGACGGAAGGGCACCACAAGAACGCGTGGAGCATGTGGCTTAATTTGACTCAACGCGGGAAATCTTACCGGGTCCGGACACACTGAGGATTGACAGGCGTTTGTGGTTTGAGTGATGCGTTCCTCCGTGTTCGCATTCGTTCTTTCCACTATAAATATGCTAGTCCTTTCATGATTGTGTGATAGGTGGTGCATGGCCGTTCTTAGTTCGTGGAGTGATCTGTCTGCTTAATTGCGTTTCACAAAGAACTCTTTAACTTTTACCTGTTGCGCGGCATTCGTTGCTCTCTGAGCCGGTGTCTGTGCACGGTAAAGAAAAAGTTCTGAAG	93.452	Eukaryota;Rhizaria;Foraminifera;Monothalamids;Monothalamids_Clade-E;Monothalamids_Clade-E_X;Psammophaga;Psammophaga_sp.	HE998683.1.3256_U	Eukaryota	Rhizaria	Foraminifera	Monothalamids	Monothalamids_Clade-E	Monothalamids_Clade-E_X	Psammophaga	Psammophaga_sp.
OTU_227	227	9	227	0	0	0	3	3	3	1	1	3	4	204	5	0	0	0	0	0	0	0	0	0	0	0	0	0	0	0	0	0	0	YES	*	AAGGAATTGACGGAAGGGCACCACAAGAACGCGTGGAGCATGTGGCTTAATTTGACTCAACGCGGGAAATCTTACCGGGTCCGGACACACTGAGGATTGACAGGCAATATTGCATTCTTAACACTCTCATGTGTTTATCAGTGCATGTTAAATATGCTAGTCCTTTCATGATTATGTGATAGGTGGTGCATGGCCGTTCTTAGTTCGTGGAGTGATCTGTCTGCTTAATTGCGTTTCACTAAGGAACTATATTCTTATGTATGTTGTTAGCGCATTGACCCCTCGTTTGTATTCTGTGCAAATGTAGCGTGCGTCTTTGGTTTATCGTCTAGCTCATACGATTAGTTCCTGAAA	88.953	Eukaryota;Rhizaria;Foraminifera;Globothalamea;Rotaliida;Planorbulinidae;Planorbulinacea;Planorbulina_mediterranensis	DQ452709.1.1078_U	Eukaryota	Rhizaria	Foraminifera	Globothalamea	Rotaliida	Planorbulinidae	Planorbulinacea	Planorbulina_mediterranensis
OTU_3628	227	6	227	0	0	0	5	5	0	0	0	5	2	209	1	0	0	0	0	0	0	0	0	0	0	0	0	0	0	0	0	0	0	YES	*	AAGGAATTGACGGAAGGGCACCACAAGAACGCGTGGAGCATGTGGCTTAATTTGACTCAACGCGGGAAATCTTACTGGGTCCGGACACATTGAGGATTGACAGGTTCAATACTAAAAACCTCGGTTTTTGTATATTTAAATATGATAGTCCTTTCATTATTATGTGATAGGTGGTGCATGGCCGTTCTTAGTTCGTGGAGTGATCTGTCTGCTTAATTGCGTTACAAATCACAAATTGTTTTAGTTAACGTTGAAACAAATTTATTTTGTTATCACACTGTACAACTAACAATTTATATATTAGTAA	93.45	Eukaryota;Rhizaria;Foraminifera;Tubothalamea;Miliolida;Rzehakinidae;Miliammina;Miliammina_sp.	FN396827.1.2780_U	Eukaryota	Rhizaria	Foraminifera	Tubothalamea	Miliolida	Rzehakinidae	Miliammina	Miliammina_sp.
OTU_4008	227	7	227	0	0	0	1	0	0	39	2	1	182	1	1	0	0	0	0	0	0	0	0	0	0	0	0	0	0	0	0	0	0	YES	*	AAGGAATTGACGGAAGGGCACCACAAGAACGCGTGGAGCATGTGGCTTAATTTGACTCAACGCGGGAAATCTTACCGGGTCCGGACACACTGAGGATTGACAGGCGTTTGTGGTTTATCCCTCTGTTGGATTTTCCACTATAAATATGCTAGTCCTTTCATGATTGTGTGATAGGTGGTGCATGGCCGTTCTTAGTTCGTGGAGTGATCTGTCTGCTTAATTGCGTTTCACAAAGGGCTTTCTAATTTCCAGTAGTTGCACGCATTGTCCTTCGTGACTTTGCTGTTGCACTCTGGATTGACAAGCCCTGAAG	95.802	Eukaryota;Rhizaria;Foraminifera;Monothalamids;Monothalamids_X;Monothalamids_XX;Vellaria;Vellaria_sp.	HE998684.1.3224_U	Eukaryota	Rhizaria	Foraminifera	Monothalamids	Monothalamids_X	Monothalamids_XX	Vellaria	Vellaria_sp.
OTU_964	227	8	227	0	0	0	0	0	0	1	2	34	1	43	5	31	110	0	0	0	0	0	0	0	0	0	0	0	0	0	0	0	0	YES	*	AAGGAATTGACGGAAGGGCACCACAAGAACGCGTGGAGCATGTGGCTTAATTTGACTCAACGCGGGAAATCTTACCGGGTCCGGACACACTGAGGATTGACAGGCAATATTAAATATCGCTTCGGCGTATATTTATGTTAAATATGCTAGTCCTTTCATGATTATGTGATAGGTGGTGCATGGCCGTTCTTAGTTCGTGGAGTGATCTGTCTGCTTAATTGCGTTTCACTAAGGGCCTATAATTTTACGTGTGTCGCGGCACTTTGACCCCTCTTGAAACATAGAGCGCGTGTCTCAGTTTTGCTTAGCGCACACAATTAGGTCCTGAAA	93.333	Eukaryota;Rhizaria;Foraminifera;Globothalamea;Rotaliida;Clade-3;Stainforthiidae;Stainforthia_fusiformis	HE998670.1.3470_U	Eukaryota	Rhizaria	Foraminifera	Globothalamea	Rotaliida	Clade-3	Stainforthiidae	Stainforthia_fusiformis
OTU_146	226	3	226	0	0	0	0	0	0	0	0	0	0	0	10	31	185	0	0	0	0	0	0	0	0	0	0	0	0	0	0	0	0	YES	*	AAGGAATTGACGGAAGGGCACCACAAGAACGCGTGGAGCATGTGGCTTAATTTGACTCAACGCGGGAAATCTTACCGGGTCCGGACACACTGAGGATTGACAGGCGATATGCACAAGTTTCACCTTCGAAGCTTGTGTTGTTAAATATGCTAGTCCTTTCATGATTATGTGATAGGTGGTGCATGGCCGTTCTTAGTTCGTGGAGTGATCTGTCTGCTTAATTGCGTTTCACTAAGGGACTATACATTTAACGCATGTACGTCAGCGCATTGACCCCTCGTGATTTTTCAATCCTCGTTGATTGTTAATTACGCAGCGTGTGTCTTTGATTTTACGCTTGGCTCATGCTATTAGTCCCTGAAA	90.706	Eukaryota;Rhizaria;Foraminifera;Globothalamea;Rotaliida;Calcarinoidea;Calcarinidae;Pararotalia_nipponica	AJ488884.1.1000_U	Eukaryota	Rhizaria	Foraminifera	Globothalamea	Rotaliida	Calcarinoidea	Calcarinidae	Pararotalia_nipponica
OTU_3932	226	3	226	0	0	0	2	0	0	0	2	222	0	0	0	0	0	0	0	0	0	0	0	0	0	0	0	0	0	0	0	0	0	YES	*	AAGGAATTGACGGAAGGGCACCACAAGAACGCGTGGAGCATGTGGCTTAATTTGACTCAACGCGGGAAATCTTACCGGGTCCGGACACACTGAGGATTGACAGGCGATATCTCATTGTTGTCATTTATTTGACTAACAATGGGTGTTAAATATGCTAGTCCTTTCATGATTATGTGATAGGTGGTGCATGGCCGTTCTTAGTTCGTGGAGTGATCTGTCTGCTTAATTGCGTTTCACTAAGGATCTATAAACCTATGCATGCTGTTGGAGCATTGACCCCTCGTCAATTCTCTAATTGGCGCAGCGTGTGTCTTTGACTATCTCCAGCTCATGCGATTAGATCCTGAAA	90.559	Eukaryota;Rhizaria;Foraminifera;Globothalamea;Rotaliida;Discorboidea;Rosalidae;Rosalina_sp.	DQ408643.1.3402_U	Eukaryota	Rhizaria	Foraminifera	Globothalamea	Rotaliida	Discorboidea	Rosalidae	Rosalina_sp.
OTU_3925	225	8	225	0	0	1	0	27	1	167	21	0	1	0	0	5	2	0	0	0	0	0	0	0	0	0	0	0	0	0	0	0	0	YES	*	AAGGAATTGACGGAAGGGCACCACAAGAACGCGTGGAGCATGTGGCTTAATTTGACTCAACGCGGGAAATCTTACCGGGTCCGGACATACTGAGGATTGACAGGCGCTTGTAGTTTTCCTTCGGGAAATCTGCAGTAAATATGCTAGTCCTTTCATGATTGTGTGATAGGTGGTGCATGGCCGTTCTTAGTTCGTGGAGTGATCTGTCTGCTTAATTGCGTTTCACTATGGACTCTTAAGTGTCGCCTAGTATACTTTTTGTGTACGGTGACCAAAGAGTCTTGAAG	92.887	Eukaryota;Rhizaria;Foraminifera;Monothalamids;Monothalamids_X;Monothalamids_XX;Vellaria;Vellaria_sp.	HE998684.1.3224_U	Eukaryota	Rhizaria	Foraminifera	Monothalamids	Monothalamids_X	Monothalamids_XX	Vellaria	Vellaria_sp.
OTU_1490	224	12	224	0	0	1	1	1	13	4	31	6	2	103	1	36	25	0	0	0	0	0	0	0	0	0	0	0	0	0	0	0	0	YES	*	AAGGAATTGACGGAAGGGCACCACAAGAACGCGTGGAGCATGTGGCTTAATTTGACTCAACGCGGGAAATCTTACCGGGTCCGGACATACTGAGGATTGACAGGCAAATGATAAAAACGTTCCATTTCTGATGGCGCGCGTTTATAGCTAAATATGCTAGTCCTTTCATGATTGTGTGATAGGTGGTGCATGGCCGTTCTTAGTTCGTGGAGTGATCTGTCTGCTTAATTGCGTTTCAGATAAAAGGACAATGaaaaaaaaaaaaCACCACATCATATAATGTGTTGTGGTTTTTTTGAATAACGTCCTTGAAG	92.05	Eukaryota;Rhizaria;Foraminifera;Globothalamea;Rotaliida;Clade-3;Nonionidae;Cibicidoides_lobatulus	DQ408648.1.3628_U	Eukaryota	Rhizaria	Foraminifera	Globothalamea	Rotaliida	Clade-3	Nonionidae	Cibicidoides_lobatulus
OTU_4005	224	6	224	0	0	0	0	0	18	1	17	0	1	0	0	143	44	0	0	0	0	0	0	0	0	0	0	0	0	0	0	0	0	YES	*	AAGGAATTGACGGAAGGGCACCACAAGAACGCGTGGAGCATGTGGCTTAATTTGACTCAACGCGGGAAATCTTACCGGGTCCGGACATACTGAGGATTGACAGGCGCTTGTAGGTTTATTTTCTTCGATTTCGGTCGTTTGAAAATAGCCTGCAGTAAATATGATAGTCCTTTCATGATTGTGTGATAGGTGGTGCATGGCCGTTCTTAGTTCGTGGAGTGATCTGTCTGCTTAATTGCGTTTCACAAAAGACCTTAAACGTCGCCTGTTGCGCACTACACTTCGGTGTGTGATGCACGGTGACTAAAGCGTCTTGAAG	87.77	Eukaryota;Rhizaria;Foraminifera;Monothalamids;Monothalamids_Clade-E;Monothalamids_Clade-E_X;Psammophaga;Psammophaga_sp.	HE998683.1.3256_U	Eukaryota	Rhizaria	Foraminifera	Monothalamids	Monothalamids_Clade-E	Monothalamids_Clade-E_X	Psammophaga	Psammophaga_sp.
OTU_4045	224	6	224	0	0	1	0	0	2	0	0	218	1	1	1	0	0	0	0	0	0	0	0	0	0	0	0	0	0	0	0	0	0	YES	*	AAGGAATTGACGGAAGGGCACCACAAGAACGCGTGGAGCATGTGGCTTAATTTGACTCAACGCGGGAAATCTTACCGGGTCCGGACACGCTGAGGATTGACAGGCAATATCCATTGCTAGCAATGGTGTTAAAGATGCTAGTCCTTTCATGATTACGTGATAGGTGGTGCATGGCCGTTCTTAGTTCGTGGAGTGATCTGTCTGCTTAATTGCGTTTCACTAAGGTTCTATAAATTACAATGTACGTTGTCAGCGCATTGACCCCTTCGTAACTTGTTACGTAAGTGAGTGTCAGCTAGACCGTACGGTTAGGACCTGAAA	91.636	Eukaryota;Rhizaria;Foraminifera;Globothalamea;Rotaliida;Rotaliida_X;Rotaliida_XX;Rotaliida_XX_sp.	FJ705892.1.3301_U	Eukaryota	Rhizaria	Foraminifera	Globothalamea	Rotaliida	Rotaliida_X	Rotaliida_XX	Rotaliida_XX_sp.
[truncated: 3,270 more rows]
