# Supplementary material for: Diversity hotspot and unique community structure of foraminifera in the world’s deepest marine blue hole – Sansha Yongle Blue Hole
Source: Sci Rep. 2020 Jun 24;10:10257. doi: 10.1038/s41598-020-67221-0 (PMC7314809; doi:10.1038/s41598-020-67221-0)
Supplement: Supplementary file 6 — Supplementary Information. [file 41598_2020_67221_MOESM6_ESM.xlsx]

## Sheet: Table S4
Table S4
New taxonomy of benthic foraminifera based on the recent study56
Accession number	Taxonomy
EU213243.1.908_U	Eukaryota;Rhizaria;Foraminifera;Foraminifera_X;Foraminifera_XX;Foraminifera_XXX;Allogromida;Allogromida_sp.
EU213244.1.880_U	Eukaryota;Rhizaria;Foraminifera;Foraminifera_X;Foraminifera_XX;Foraminifera_XXX;Allogromida;Allogromida_sp.
EU213250.1.1176_U	Eukaryota;Rhizaria;Foraminifera;Foraminifera_X;Foraminifera_XX;Foraminifera_XXX;Allogromida;Allogromida_sp.
EU213249.1.905_U	Eukaryota;Rhizaria;Foraminifera;Foraminifera_X;Foraminifera_XX;Foraminifera_XXX;Allogromida;Allogromida_sp.
EU213258.1.809_U	Eukaryota;Rhizaria;Foraminifera;Foraminifera_X;Foraminifera_XX;Foraminifera_XXX;Allogromida;Allogromida_sp.
EU213248.1.922_U	Eukaryota;Rhizaria;Foraminifera;Foraminifera_X;Foraminifera_XX;Foraminifera_XXX;Allogromida;Allogromida_sp.
EU213260.1.917_U	Eukaryota;Rhizaria;Foraminifera;Foraminifera_X;Foraminifera_XX;Foraminifera_XXX;Allogromida;Allogromida_sp.
AY452793.1.808_U	Eukaryota;Rhizaria;Foraminifera;Foraminifera_X;Foraminifera_XX;Foraminifera_XXX;ENFOR2;ENFOR2_sp.
JX873328.1.1072_U	Eukaryota;Rhizaria;Foraminifera;Foraminifera_X;Foraminifera_XX;Foraminifera_XXX;Foraminifera_XXXX;Foraminifera_sp.
EU213224.1.1007_U	Eukaryota;Rhizaria;Foraminifera;Foraminifera_X;Foraminifera_XX;Foraminifera_XXX;Foraminifera_XXXX;Foraminifera_XXXX_sp.
AY452799.1.1031_U	Eukaryota;Rhizaria;Foraminifera;Foraminifera_X;Foraminifera_XX;Foraminifera_XXX;Foraminifera_XXXX;Foraminifera_XXXX_sp.
AJ307746.1.1290_U	Eukaryota;Rhizaria;Foraminifera;Foraminifera_X;Foraminifera_XX;Foraminifera_XXX;Foraminifera_XXXX;Foraminifera_XXXX_sp.
GU433643.1.992_U	Eukaryota;Rhizaria;Foraminifera;Foraminifera_X;Foraminifera_XX;Foraminifera_XXX;Foraminifera_XXXX;Foraminifera_XXXX_sp.
GU433642.1.1217_U	Eukaryota;Rhizaria;Foraminifera;Foraminifera_X;Foraminifera_XX;Foraminifera_XXX;Foraminifera_XXXX;Foraminifera_XXXX_sp.
AY452786.1.837_U	Eukaryota;Rhizaria;Foraminifera;Foraminifera_X;Foraminifera_XX;Foraminifera_XXX;Foraminifera_XXXX;Foraminifera_XXXX_sp.
FM999884.1.1387_U	Eukaryota;Rhizaria;Foraminifera;Foraminifera_X;Foraminifera_XX;Foraminifera_XXX;Foraminifera_XXXX;Foraminifera_XXXX_sp.
GU433638.1.991_U	Eukaryota;Rhizaria;Foraminifera;Foraminifera_X;Foraminifera_XX;Foraminifera_XXX;Foraminifera_XXXX;Foraminifera_XXXX_sp.
EU213223.1.1110_U	Eukaryota;Rhizaria;Foraminifera;Foraminifera_X;Foraminifera_XX;Foraminifera_XXX;Foraminifera_XXXX;Foraminifera_XXXX_sp.
GU433641.1.1219_U	Eukaryota;Rhizaria;Foraminifera;Foraminifera_X;Foraminifera_XX;Foraminifera_XXX;Foraminifera_XXXX;Foraminifera_XXXX_sp.
EU213204.1.834_U	Eukaryota;Rhizaria;Foraminifera;Foraminifera_X;Foraminifera_XX;Foraminifera_XXX;Foraminifera_XXXX;Foraminifera_XXXX_sp.
EU213214.1.818_U	Eukaryota;Rhizaria;Foraminifera;Foraminifera_X;Foraminifera_XX;Foraminifera_XXX;Foraminifera_XXXX;Foraminifera_XXXX_sp.
EU213233.1.838_U	Eukaryota;Rhizaria;Foraminifera;Foraminifera_X;Foraminifera_XX;Foraminifera_XXX;Foraminifera_XXXX;Foraminifera_XXXX_sp.
EU213228.1.925_U	Eukaryota;Rhizaria;Foraminifera;Foraminifera_X;Foraminifera_XX;Foraminifera_XXX;Foraminifera_XXXX;Foraminifera_XXXX_sp.
EU213238.1.819_U	Eukaryota;Rhizaria;Foraminifera;Foraminifera_X;Foraminifera_XX;Foraminifera_XXX;Foraminifera_XXXX;Foraminifera_XXXX_sp.
GU433628.1.1000_U	Eukaryota;Rhizaria;Foraminifera;Foraminifera_X;Foraminifera_XX;Foraminifera_XXX;Foraminifera_XXXX;Foraminifera_XXXX_sp.
AY452797.1.846_U	Eukaryota;Rhizaria;Foraminifera;Foraminifera_X;Foraminifera_XX;Foraminifera_XXX;Foraminifera_XXXX;Foraminifera_XXXX_sp.
EU213205.1.810_U	Eukaryota;Rhizaria;Foraminifera;Foraminifera_X;Foraminifera_XX;Foraminifera_XXX;Foraminifera_XXXX;Foraminifera_XXXX_sp.
EU213235.1.835_U	Eukaryota;Rhizaria;Foraminifera;Foraminifera_X;Foraminifera_XX;Foraminifera_XXX;Foraminifera_XXXX;Foraminifera_XXXX_sp.
AY452794.1.822_U	Eukaryota;Rhizaria;Foraminifera;Foraminifera_X;Foraminifera_XX;Foraminifera_XXX;Foraminifera_XXXX;Foraminifera_XXXX_sp.
JN003655.1.1034_U	Eukaryota;Rhizaria;Foraminifera;Foraminifera_X;Foraminifera_XX;Foraminifera_XXX;Foraminifera_XXXX;Foraminifera_XXXX_sp.
JN003658.1.957_U	Eukaryota;Rhizaria;Foraminifera;Foraminifera_X;Foraminifera_XX;Foraminifera_XXX;Foraminifera_XXXX;Foraminifera_XXXX_sp.
GU433645.1.932_U	Eukaryota;Rhizaria;Foraminifera;Foraminifera_X;Foraminifera_XX;Foraminifera_XXX;Foraminifera_XXXX;Foraminifera_XXXX_sp.
FM999886.1.1387_U	Eukaryota;Rhizaria;Foraminifera;Foraminifera_X;Foraminifera_XX;Foraminifera_XXX;Foraminifera_XXXX;Foraminifera_XXXX_sp.
AY452798.1.816_U	Eukaryota;Rhizaria;Foraminifera;Foraminifera_X;Foraminifera_XX;Foraminifera_XXX;Foraminifera_XXXX;Foraminifera_XXXX_sp.
FM999885.1.1399_U	Eukaryota;Rhizaria;Foraminifera;Foraminifera_X;Foraminifera_XX;Foraminifera_XXX;Foraminifera_XXXX;Foraminifera_XXXX_sp.
FM999887.1.1374_U	Eukaryota;Rhizaria;Foraminifera;Foraminifera_X;Foraminifera_XX;Foraminifera_XXX;Foraminifera_XXXX;Foraminifera_XXXX_sp.
EU213206.1.820_U	Eukaryota;Rhizaria;Foraminifera;Foraminifera_X;Foraminifera_XX;Foraminifera_XXX;Foraminifera_XXXX;Foraminifera_XXXX_sp.
EU213213.1.821_U	Eukaryota;Rhizaria;Foraminifera;Foraminifera_X;Foraminifera_XX;Foraminifera_XXX;Foraminifera_XXXX;Foraminifera_XXXX_sp.
EU213207.1.818_U	Eukaryota;Rhizaria;Foraminifera;Foraminifera_X;Foraminifera_XX;Foraminifera_XXX;Foraminifera_XXXX;Foraminifera_XXXX_sp.
GU433644.1.995_U	Eukaryota;Rhizaria;Foraminifera;Foraminifera_X;Foraminifera_XX;Foraminifera_XXX;Foraminifera_XXXX;Foraminifera_XXXX_sp.
EU213215.1.818_U	Eukaryota;Rhizaria;Foraminifera;Foraminifera_X;Foraminifera_XX;Foraminifera_XXX;Foraminifera_XXXX;Foraminifera_XXXX_sp.
GU433639.1.1264_U	Eukaryota;Rhizaria;Foraminifera;Foraminifera_X;Foraminifera_XX;Foraminifera_XXX;Foraminifera_XXXX;Foraminifera_XXXX_sp.
AF381180.1.1067_U	Eukaryota;Rhizaria;Foraminifera;Foraminifera_X;Foraminifera_XX;Foraminifera_XXX;Group3;Group3_sp.
AF381179.1.1065_U	Eukaryota;Rhizaria;Foraminifera;Foraminifera_X;Foraminifera_XX;Foraminifera_XXX;Group3;Group3_sp.
EU213257.1.1035_U	Eukaryota;Rhizaria;Foraminifera;Foraminifera_X;Foraminifera_XX;Foraminifera_XXX;Niveus;Niveus_flexilis
KF841626.1.1034_U	Eukaryota;Rhizaria;Foraminifera;Foraminifera_X;Foraminifera_XX;Foraminifera_XXX;Niveus;Niveus_flexilis
FR754395.1.1058_U	Eukaryota;Rhizaria;Foraminifera;Foraminifera_X;Foraminifera_XX;Foraminifera_XXX;Technitella;Technitella_sp.
FR754396.1.1058_U	Eukaryota;Rhizaria;Foraminifera;Foraminifera_X;Foraminifera_XX;Foraminifera_XXX;Technitella;Technitella_sp.
EU672992.1.3540_U	Eukaryota;Rhizaria;Foraminifera;Globothalamea;Robertinida;Robertinidae;Robertina;Robertina_arctica
HE998677.1.3534_U	Eukaryota;Rhizaria;Foraminifera;Globothalamea;Robertinida;Robertinidae;Robertina;Robertina_arctica
AJ514835.1.897_U	Eukaryota;Rhizaria;Foraminifera;Globothalamea;Rotaliida;Calcarinoidea;Calcarinidae;Baculogypsina_sphaerulata
AJ504678.1.1014_U	Eukaryota;Rhizaria;Foraminifera;Globothalamea;Rotaliida;Calcarinoidea;Calcarinidae;Baculogypsinoides_spinosus
FM877704.1.2941_U	Eukaryota;Rhizaria;Foraminifera;Globothalamea;Rotaliida;Calcarinoidea;Calcarinidae;Calcarina_defrancii
AJ504680.1.965_U	Eukaryota;Rhizaria;Foraminifera;Globothalamea;Rotaliida;Calcarinoidea;Calcarinidae;Calcarina_defrancii
AJ504681.1.961_U	Eukaryota;Rhizaria;Foraminifera;Globothalamea;Rotaliida;Calcarinoidea;Calcarinidae;Calcarina_gaudichaudii
FM877706.1.2988_U	Eukaryota;Rhizaria;Foraminifera;Globothalamea;Rotaliida;Calcarinoidea;Calcarinidae;Calcarina_hispida
AJ504679.1.1006_U	Eukaryota;Rhizaria;Foraminifera;Globothalamea;Rotaliida;Calcarinoidea;Calcarinidae;Calcarina_hispida
AJ488884.1.1000_U	Eukaryota;Rhizaria;Foraminifera;Globothalamea;Rotaliida;Calcarinoidea;Calcarinidae;Pararotalia_nipponica
AJ879137.1.3180_U	Eukaryota;Rhizaria;Foraminifera;Globothalamea;Rotaliida;Calcarinoidea;Calcarinidae;Pararotalia_nipponica
AJ508454.1.3168_U	Eukaryota;Rhizaria;Foraminifera;Globothalamea;Rotaliida;Calcarinoidea;Calcarinidae;Pararotalia_nipponica
DQ452707.1.1029_U	Eukaryota;Rhizaria;Foraminifera;Globothalamea;Rotaliida;Glabratelloidea;Rotaliellidae;Rotaliella_sp.
FM877705.1.2347_U	Eukaryota;Rhizaria;Foraminifera;Globothalamea;Rotaliida;Calcarinoidea;Calcarinidae;Schlumbergerella_floresiana
FM877703.1.827_U	Eukaryota;Rhizaria;Foraminifera;Globothalamea;Rotaliida;Calcarinoidea;Calcarinidae;Schlumbergerella_floresiana
AJ972549.1.997_U	Eukaryota;Rhizaria;Foraminifera;Globothalamea;Rotaliida;Clade-3;Alabaminidae;Oridorsalis_umbonatus
AM491317.1.992_U	Eukaryota;Rhizaria;Foraminifera;Globothalamea;Rotaliida;Clade-3;Alabaminidae;Oridorsalis_umbonatus
EF534075.1.3373_U	Eukaryota;Rhizaria;Foraminifera;Globothalamea;Rotaliida;Clade-3;Alabaminidae;Oridorsalis_umbonatus
AM491318.1.993_U	Eukaryota;Rhizaria;Foraminifera;Globothalamea;Rotaliida;Clade-3;Alabaminidae;Oridorsalis_umbonatus
AY488867.1.1015_U	Eukaryota;Rhizaria;Foraminifera;Globothalamea;Rotaliida;Clade-3;Buliminacea;Bulimina_aculeata
AY359143.1.1012_U	Eukaryota;Rhizaria;Foraminifera;Globothalamea;Rotaliida;Clade-3;Buliminacea;Bulimina_aculeata
AF533838.1.903_U	Eukaryota;Rhizaria;Foraminifera;Globothalamea;Rotaliida;Clade-3;Buliminacea;Bulimina_aculeata
AY488866.1.1014_U	Eukaryota;Rhizaria;Foraminifera;Globothalamea;Rotaliida;Clade-3;Buliminacea;Bulimina_aculeata
DQ408646.1.3462_U	Eukaryota;Rhizaria;Foraminifera;Globothalamea;Rotaliida;Clade-3;Buliminacea;Bulimina_marginata
DQ205389.1.1342_U	Eukaryota;Rhizaria;Foraminifera;Globothalamea;Rotaliida;Clade-3;Buliminacea;Bulimina_marginata
AY934748.1.964_U	Eukaryota;Rhizaria;Foraminifera;Globothalamea;Rotaliida;Clade-3;Buliminacea;Bulimina_marginata
AY934747.1.1033_U	Eukaryota;Rhizaria;Foraminifera;Globothalamea;Rotaliida;Clade-3;Buliminacea;Bulimina_marginata
DQ452702.1.905_U	Eukaryota;Rhizaria;Foraminifera;Globothalamea;Rotaliida;Clade-3;Buliminacea;Buliminella_elegantissima
FJ705916.1.935_U	Eukaryota;Rhizaria;Foraminifera;Globothalamea;Rotaliida;Clade-3;Buliminacea;Buliminella_sp.
FJ705917.1.901_U	Eukaryota;Rhizaria;Foraminifera;Globothalamea;Rotaliida;Clade-3;Buliminacea;Buliminella_sp.
FJ705909.1.846_U	Eukaryota;Rhizaria;Foraminifera;Globothalamea;Rotaliida;Clade-3;Buliminacea;Buliminella_sp.
JQ013744.1.1078_U	Eukaryota;Rhizaria;Foraminifera;Globothalamea;Rotaliida;Clade-3;Buliminacea;Buliminella_tenuata
JQ013743.1.1045_U	Eukaryota;Rhizaria;Foraminifera;Globothalamea;Rotaliida;Clade-3;Buliminacea;Buliminella_tenuata
FM999863.1.913_U	Eukaryota;Rhizaria;Foraminifera;Globothalamea;Rotaliida;Clade-3;Buliminacea;Buliminella_tenuata
DQ452703.1.996_U	Eukaryota;Rhizaria;Foraminifera;Globothalamea;Rotaliida;Glabratelloidea;Buliminoididae;Buliminoides_sp.
AF533844.1.1199_U	Eukaryota;Rhizaria;Foraminifera;Globothalamea;Rotaliida;Clade-3;Buliminacea;Globobulimina_affinis
AY465849.1.1244_U	Eukaryota;Rhizaria;Foraminifera;Globothalamea;Rotaliida;Clade-3;Buliminacea;Globobulimina_affinis
FM999894.1.1199_U	Eukaryota;Rhizaria;Foraminifera;Globothalamea;Rotaliida;Clade-3;Buliminacea;Globobulimina_affinis
AY465850.1.1244_U	Eukaryota;Rhizaria;Foraminifera;Globothalamea;Rotaliida;Clade-3;Buliminacea;Globobulimina_affinis
AY465848.1.1244_U	Eukaryota;Rhizaria;Foraminifera;Globothalamea;Rotaliida;Clade-3;Buliminacea;Globobulimina_affinis
FM999874.1.1093_U	Eukaryota;Rhizaria;Foraminifera;Globothalamea;Rotaliida;Clade-3;Buliminacea;Globobulimina_pseudospinescens
AF533845.1.1136_U	Eukaryota;Rhizaria;Foraminifera;Globothalamea;Rotaliida;Clade-3;Buliminacea;Globobulimina_pseudospinescens
AY359165.1.1156_U	Eukaryota;Rhizaria;Foraminifera;Globothalamea;Rotaliida;Clade-3;Buliminacea;Globobulimina_pseudospinescens
AF533846.1.1199_U	Eukaryota;Rhizaria;Foraminifera;Globothalamea;Rotaliida;Clade-3;Buliminacea;Globobulimina_pseudospinescens
AY210773.1.1179_U	Eukaryota;Rhizaria;Foraminifera;Globothalamea;Rotaliida;Clade-3;Buliminacea;Globobulimina_pseudospinescens
AY359163.1.1154_U	Eukaryota;Rhizaria;Foraminifera;Globothalamea;Rotaliida;Clade-3;Buliminacea;Globobulimina_pseudospinescens
AY359164.1.1178_U	Eukaryota;Rhizaria;Foraminifera;Globothalamea;Rotaliida;Clade-3;Buliminacea;Globobulimina_pseudospinescens
FM999873.1.1114_U	Eukaryota;Rhizaria;Foraminifera;Globothalamea;Rotaliida;Clade-3;Buliminacea;Globobulimina_pseudospinescens
DQ452710.1.1204_U	Eukaryota;Rhizaria;Foraminifera;Globothalamea;Rotaliida;Clade-3;Buliminacea;Globobulimina_turgida
DQ452711.1.1631_U	Eukaryota;Rhizaria;Foraminifera;Globothalamea;Rotaliida;Clade-3;Buliminacea;Globobulimina_turgida
FR754377.1.1148_U	Eukaryota;Rhizaria;Foraminifera;Globothalamea;Rotaliida;Clade-3;Buliminacea;Globobulimina_turgida
AY914562.1.1204_U	Eukaryota;Rhizaria;Foraminifera;Globothalamea;Rotaliida;Clade-3;Buliminacea;Globobulimina_turgida
FR754376.1.1131_U	Eukaryota;Rhizaria;Foraminifera;Globothalamea;Rotaliida;Clade-3;Buliminacea;Globobulimina_turgida
FR754378.1.1135_U	Eukaryota;Rhizaria;Foraminifera;Globothalamea;Rotaliida;Clade-3;Buliminacea;Globobulimina_turgida
FJ705890.1.4038_U	Eukaryota;Rhizaria;Foraminifera;Globothalamea;Rotaliida;Clade-3;Buliminacea;Globobulimina_turgida
AF533841.1.951_U	Eukaryota;Rhizaria;Foraminifera;Globothalamea;Rotaliida;Clade-3;Chilostomellacea;Chilostomella_oolina
DQ238305.1.931_U	Eukaryota;Rhizaria;Foraminifera;Globothalamea;Rotaliida;Clade-3;Chilostomellacea;Chilostomella_oolina
DQ238296.1.930_U	Eukaryota;Rhizaria;Foraminifera;Globothalamea;Rotaliida;Clade-3;Chilostomellacea;Chilostomella_oolina
DQ238297.1.951_U	Eukaryota;Rhizaria;Foraminifera;Globothalamea;Rotaliida;Clade-3;Chilostomellacea;Chilostomella_oolina
DQ238304.1.951_U	Eukaryota;Rhizaria;Foraminifera;Globothalamea;Rotaliida;Clade-3;Chilostomellacea;Chilostomella_oolina
DQ238309.1.847_U	Eukaryota;Rhizaria;Foraminifera;Globothalamea;Rotaliida;Clade-3;Chilostomellacea;Chilostomella_oolina
DQ238303.1.951_U	Eukaryota;Rhizaria;Foraminifera;Globothalamea;Rotaliida;Clade-3;Chilostomellacea;Chilostomella_oolina
DQ238300.1.951_U	Eukaryota;Rhizaria;Foraminifera;Globothalamea;Rotaliida;Clade-3;Chilostomellacea;Chilostomella_oolina
DQ238302.1.951_U	Eukaryota;Rhizaria;Foraminifera;Globothalamea;Rotaliida;Clade-3;Chilostomellacea;Chilostomella_oolina
DQ238298.1.930_U	Eukaryota;Rhizaria;Foraminifera;Globothalamea;Rotaliida;Clade-3;Chilostomellacea;Chilostomella_oolina
DQ238308.1.951_U	Eukaryota;Rhizaria;Foraminifera;Globothalamea;Rotaliida;Clade-3;Chilostomellacea;Chilostomella_oolina
AF533839.1.950_U	Eukaryota;Rhizaria;Foraminifera;Globothalamea;Rotaliida;Clade-3;Chilostomellacea;Chilostomella_oolina
DQ238301.1.934_U	Eukaryota;Rhizaria;Foraminifera;Globothalamea;Rotaliida;Clade-3;Chilostomellacea;Chilostomella_oolina
AF533840.1.979_U	Eukaryota;Rhizaria;Foraminifera;Globothalamea;Rotaliida;Clade-3;Chilostomellacea;Chilostomella_oolina
DQ238294.1.951_U	Eukaryota;Rhizaria;Foraminifera;Globothalamea;Rotaliida;Clade-3;Chilostomellacea;Chilostomella_oolina
DQ238306.1.930_U	Eukaryota;Rhizaria;Foraminifera;Globothalamea;Rotaliida;Clade-3;Chilostomellacea;Chilostomella_oolina
DQ238307.1.937_U	Eukaryota;Rhizaria;Foraminifera;Globothalamea;Rotaliida;Clade-3;Chilostomellacea;Chilostomella_oolina
DQ238281.1.943_U	Eukaryota;Rhizaria;Foraminifera;Globothalamea;Rotaliida;Clade-3;Chilostomellacea;Chilostomella_ovoidea
DQ238293.1.949_U	Eukaryota;Rhizaria;Foraminifera;Globothalamea;Rotaliida;Clade-3;Chilostomellacea;Chilostomella_ovoidea
AY359157.1.988_U	Eukaryota;Rhizaria;Foraminifera;Globothalamea;Rotaliida;Clade-3;Chilostomellacea;Chilostomella_ovoidea
DQ238291.1.931_U	Eukaryota;Rhizaria;Foraminifera;Globothalamea;Rotaliida;Clade-3;Chilostomellacea;Chilostomella_ovoidea
AY359156.1.994_U	Eukaryota;Rhizaria;Foraminifera;Globothalamea;Rotaliida;Clade-3;Chilostomellacea;Chilostomella_ovoidea
AY359154.1.988_U	Eukaryota;Rhizaria;Foraminifera;Globothalamea;Rotaliida;Clade-3;Chilostomellacea;Chilostomella_ovoidea
AM231589.1.906_U	Eukaryota;Rhizaria;Foraminifera;Globothalamea;Rotaliida;Clade-3;Chilostomellacea;Chilostomella_ovoidea
DQ238290.1.928_U	Eukaryota;Rhizaria;Foraminifera;Globothalamea;Rotaliida;Clade-3;Chilostomellacea;Chilostomella_ovoidea
AY359147.1.988_U	Eukaryota;Rhizaria;Foraminifera;Globothalamea;Rotaliida;Clade-3;Chilostomellacea;Chilostomella_ovoidea
DQ238287.1.941_U	Eukaryota;Rhizaria;Foraminifera;Globothalamea;Rotaliida;Clade-3;Chilostomellacea;Chilostomella_ovoidea
DQ238292.1.880_U	Eukaryota;Rhizaria;Foraminifera;Globothalamea;Rotaliida;Clade-3;Chilostomellacea;Chilostomella_ovoidea
JN003668.1.1012_U	Eukaryota;Rhizaria;Foraminifera;Globothalamea;Rotaliida;Clade-3;Chilostomellacea;Chilostomella_ovoidea
JN003675.1.1012_U	Eukaryota;Rhizaria;Foraminifera;Globothalamea;Rotaliida;Clade-3;Chilostomellacea;Chilostomella_ovoidea
AY359144.1.992_U	Eukaryota;Rhizaria;Foraminifera;Globothalamea;Rotaliida;Clade-3;Chilostomellacea;Chilostomella_ovoidea
DQ238288.1.948_U	Eukaryota;Rhizaria;Foraminifera;Globothalamea;Rotaliida;Clade-3;Chilostomellacea;Chilostomella_ovoidea
AY359158.1.995_U	Eukaryota;Rhizaria;Foraminifera;Globothalamea;Rotaliida;Clade-3;Chilostomellacea;Chilostomella_ovoidea
AY210771.1.987_U	Eukaryota;Rhizaria;Foraminifera;Globothalamea;Rotaliida;Clade-3;Chilostomellacea;Chilostomella_ovoidea
DQ238284.1.943_U	Eukaryota;Rhizaria;Foraminifera;Globothalamea;Rotaliida;Clade-3;Chilostomellacea;Chilostomella_ovoidea
AY359146.1.987_U	Eukaryota;Rhizaria;Foraminifera;Globothalamea;Rotaliida;Clade-3;Chilostomellacea;Chilostomella_ovoidea
DQ238275.1.943_U	Eukaryota;Rhizaria;Foraminifera;Globothalamea;Rotaliida;Clade-3;Chilostomellacea;Chilostomella_ovoidea
AY359160.1.987_U	Eukaryota;Rhizaria;Foraminifera;Globothalamea;Rotaliida;Clade-3;Chilostomellacea;Chilostomella_ovoidea
AY488865.1.974_U	Eukaryota;Rhizaria;Foraminifera;Globothalamea;Rotaliida;Clade-3;Chilostomellacea;Chilostomella_ovoidea
DQ238282.1.918_U	Eukaryota;Rhizaria;Foraminifera;Globothalamea;Rotaliida;Clade-3;Chilostomellacea;Chilostomella_ovoidea
DQ238285.1.943_U	Eukaryota;Rhizaria;Foraminifera;Globothalamea;Rotaliida;Clade-3;Chilostomellacea;Chilostomella_ovoidea
AY359155.1.988_U	Eukaryota;Rhizaria;Foraminifera;Globothalamea;Rotaliida;Clade-3;Chilostomellacea;Chilostomella_ovoidea
AY359148.1.987_U	Eukaryota;Rhizaria;Foraminifera;Globothalamea;Rotaliida;Clade-3;Chilostomellacea;Chilostomella_ovoidea
DQ238274.1.907_U	Eukaryota;Rhizaria;Foraminifera;Globothalamea;Rotaliida;Clade-3;Chilostomellacea;Chilostomella_ovoidea
AY210770.1.987_U	Eukaryota;Rhizaria;Foraminifera;Globothalamea;Rotaliida;Clade-3;Chilostomellacea;Chilostomella_ovoidea
DQ238286.1.943_U	Eukaryota;Rhizaria;Foraminifera;Globothalamea;Rotaliida;Clade-3;Chilostomellacea;Chilostomella_ovoidea
AM111358.1.930_U	Eukaryota;Rhizaria;Foraminifera;Globothalamea;Rotaliida;Clade-3;Chilostomellacea;Chilostomella_ovoidea
AY359151.1.984_U	Eukaryota;Rhizaria;Foraminifera;Globothalamea;Rotaliida;Clade-3;Chilostomellacea;Chilostomella_ovoidea
DQ238277.1.943_U	Eukaryota;Rhizaria;Foraminifera;Globothalamea;Rotaliida;Clade-3;Chilostomellacea;Chilostomella_ovoidea
AY359159.1.992_U	Eukaryota;Rhizaria;Foraminifera;Globothalamea;Rotaliida;Clade-3;Chilostomellacea;Chilostomella_ovoidea
DQ238289.1.928_U	Eukaryota;Rhizaria;Foraminifera;Globothalamea;Rotaliida;Clade-3;Chilostomellacea;Chilostomella_ovoidea
DQ238276.1.943_U	Eukaryota;Rhizaria;Foraminifera;Globothalamea;Rotaliida;Clade-3;Chilostomellacea;Chilostomella_ovoidea
AY641479.1.1145_U	Eukaryota;Rhizaria;Foraminifera;Globothalamea;Rotaliida;Clade-3;Chilostomellacea;Chilostomella_ovoidea
AY359152.1.988_U	Eukaryota;Rhizaria;Foraminifera;Globothalamea;Rotaliida;Clade-3;Chilostomellacea;Chilostomella_ovoidea
AY359150.1.988_U	Eukaryota;Rhizaria;Foraminifera;Globothalamea;Rotaliida;Clade-3;Chilostomellacea;Chilostomella_ovoidea
AY465842.1.1162_U	Eukaryota;Rhizaria;Foraminifera;Globothalamea;Rotaliida;Clade-3;Chilostomellacea;Chilostomella_ovoidea
AY641478.1.995_U	Eukaryota;Rhizaria;Foraminifera;Globothalamea;Rotaliida;Clade-3;Chilostomellacea;Chilostomella_ovoidea
AY359149.1.988_U	Eukaryota;Rhizaria;Foraminifera;Globothalamea;Rotaliida;Clade-3;Chilostomellacea;Chilostomella_ovoidea
AM111359.1.920_U	Eukaryota;Rhizaria;Foraminifera;Globothalamea;Rotaliida;Clade-3;Chilostomellacea;Chilostomella_ovoidea
AY210772.1.994_U	Eukaryota;Rhizaria;Foraminifera;Globothalamea;Rotaliida;Clade-3;Chilostomellacea;Chilostomella_ovoidea
AY359153.1.988_U	Eukaryota;Rhizaria;Foraminifera;Globothalamea;Rotaliida;Clade-3;Chilostomellacea;Chilostomella_ovoidea
DQ238283.1.922_U	Eukaryota;Rhizaria;Foraminifera;Globothalamea;Rotaliida;Clade-3;Chilostomellacea;Chilostomella_ovoidea
DQ238295.1.951_U	Eukaryota;Rhizaria;Foraminifera;Globothalamea;Rotaliida;Clade-3;Chilostomellacea;Chilostomella_sp.
AM111374.1.979_U	Eukaryota;Rhizaria;Foraminifera;Globothalamea;Rotaliida;Clade-3;Chilostomellacea;Chilostomella_sp.
DQ238299.1.951_U	Eukaryota;Rhizaria;Foraminifera;Globothalamea;Rotaliida;Clade-3;Chilostomellacea;Chilostomella_sp.
AM111375.1.979_U	Eukaryota;Rhizaria;Foraminifera;Globothalamea;Rotaliida;Clade-3;Chilostomellacea;Chilostomella_sp.
FJ705910.1.1268_U	Eukaryota;Rhizaria;Foraminifera;Globothalamea;Rotaliida;Clade-3;Fursenkoinacea;Virgulina_concava
AY934746.1.1102_U	Eukaryota;Rhizaria;Foraminifera;Globothalamea;Rotaliida;Clade-3;Fursenkoinacea;Virgulina_concava
AB364520.1.954_U	Eukaryota;Rhizaria;Foraminifera;Globothalamea;Rotaliida;Clade-3;Heterohelicacea;Gallitellia_vivans
AB364521.1.952_U	Eukaryota;Rhizaria;Foraminifera;Globothalamea;Rotaliida;Clade-3;Heterohelicacea;Gallitellia_vivans
AB364518.1.946_U	Eukaryota;Rhizaria;Foraminifera;Globothalamea;Rotaliida;Clade-3;Heterohelicacea;Gallitellia_vivans
AB364517.1.945_U	Eukaryota;Rhizaria;Foraminifera;Globothalamea;Rotaliida;Clade-3;Heterohelicacea;Gallitellia_vivans
AB364519.1.964_U	Eukaryota;Rhizaria;Foraminifera;Globothalamea;Rotaliida;Clade-3;Heterohelicacea;Gallitellia_vivans
FM999902.1.953_U	Eukaryota;Rhizaria;Foraminifera;Globothalamea;Rotaliida;Clade-3;Nonion;Nonion_sp.
FM999903.1.958_U	Eukaryota;Rhizaria;Foraminifera;Globothalamea;Rotaliida;Clade-3;Nonion;Nonion_sp.
DQ195568.1.1046_U	Eukaryota;Rhizaria;Foraminifera;Globothalamea;Rotaliida;Clade-3;Nonionidae;Cibicides_refulgens
AJ972504.1.1018_U	Eukaryota;Rhizaria;Foraminifera;Globothalamea;Rotaliida;Clade-3;Nonionidae;Cibicidoides_cicatricosus
GU113109.1.1085_U	Eukaryota;Rhizaria;Foraminifera;Globothalamea;Rotaliida;Clade-3;Nonionidae;Cibicidoides_dispars
GU113113.1.1118_U	Eukaryota;Rhizaria;Foraminifera;Globothalamea;Rotaliida;Clade-3;Nonionidae;Cibicidoides_dispars
GU113111.1.1087_U	Eukaryota;Rhizaria;Foraminifera;Globothalamea;Rotaliida;Clade-3;Nonionidae;Cibicidoides_dispars
GU113122.1.959_U	Eukaryota;Rhizaria;Foraminifera;Globothalamea;Rotaliida;Clade-3;Nonionidae;Cibicidoides_dispars
GU113119.1.975_U	Eukaryota;Rhizaria;Foraminifera;Globothalamea;Rotaliida;Clade-3;Nonionidae;Cibicidoides_dispars
GU113118.1.958_U	Eukaryota;Rhizaria;Foraminifera;Globothalamea;Rotaliida;Clade-3;Nonionidae;Cibicidoides_dispars
GU113121.1.933_U	Eukaryota;Rhizaria;Foraminifera;Globothalamea;Rotaliida;Clade-3;Nonionidae;Cibicidoides_dispars
GU113123.1.975_U	Eukaryota;Rhizaria;Foraminifera;Globothalamea;Rotaliida;Clade-3;Nonionidae;Cibicidoides_dispars
GU113120.1.955_U	Eukaryota;Rhizaria;Foraminifera;Globothalamea;Rotaliida;Clade-3;Nonionidae;Cibicidoides_dispars
GU113108.1.1096_U	Eukaryota;Rhizaria;Foraminifera;Globothalamea;Rotaliida;Clade-3;Nonionidae;Cibicidoides_dispars
GU113110.1.1170_U	Eukaryota;Rhizaria;Foraminifera;Globothalamea;Rotaliida;Clade-3;Nonionidae;Cibicidoides_dispars
GU113112.1.1125_U	Eukaryota;Rhizaria;Foraminifera;Globothalamea;Rotaliida;Clade-3;Nonionidae;Cibicidoides_dispars
GU113124.1.971_U	Eukaryota;Rhizaria;Foraminifera;Globothalamea;Rotaliida;Clade-3;Nonionidae;Cibicidoides_dispars
DQ205372.1.1194_U	Eukaryota;Rhizaria;Foraminifera;Globothalamea;Rotaliida;Clade-3;Nonionidae;Cibicidoides_lobatulus
DQ195547.1.1036_U	Eukaryota;Rhizaria;Foraminifera;Globothalamea;Rotaliida;Clade-3;Nonionidae;Cibicidoides_lobatulus
DQ195545.1.1009_U	Eukaryota;Rhizaria;Foraminifera;Globothalamea;Rotaliida;Clade-3;Nonionidae;Cibicidoides_lobatulus
DQ195586.1.1013_U	Eukaryota;Rhizaria;Foraminifera;Globothalamea;Rotaliida;Clade-3;Nonionidae;Cibicidoides_lobatulus
AJ972516.1.1005_U	Eukaryota;Rhizaria;Foraminifera;Globothalamea;Rotaliida;Clade-3;Nonionidae;Cibicidoides_lobatulus
DQ195585.1.1037_U	Eukaryota;Rhizaria;Foraminifera;Globothalamea;Rotaliida;Clade-3;Nonionidae;Cibicidoides_lobatulus
DQ205369.1.1229_U	Eukaryota;Rhizaria;Foraminifera;Globothalamea;Rotaliida;Clade-3;Nonionidae;Cibicidoides_lobatulus
DQ195579.1.1035_U	Eukaryota;Rhizaria;Foraminifera;Globothalamea;Rotaliida;Clade-3;Nonionidae;Cibicidoides_lobatulus
DQ195562.1.998_U	Eukaryota;Rhizaria;Foraminifera;Globothalamea;Rotaliida;Clade-3;Nonionidae;Cibicidoides_lobatulus
DQ195587.1.968_U	Eukaryota;Rhizaria;Foraminifera;Globothalamea;Rotaliida;Clade-3;Nonionidae;Cibicidoides_lobatulus
DQ195578.1.1035_U	Eukaryota;Rhizaria;Foraminifera;Globothalamea;Rotaliida;Clade-3;Nonionidae;Cibicidoides_lobatulus
DQ408650.1.3632_U	Eukaryota;Rhizaria;Foraminifera;Globothalamea;Rotaliida;Clade-3;Nonionidae;Cibicidoides_lobatulus
DQ195580.1.974_U	Eukaryota;Rhizaria;Foraminifera;Globothalamea;Rotaliida;Clade-3;Nonionidae;Cibicidoides_lobatulus
DQ195561.1.1040_U	Eukaryota;Rhizaria;Foraminifera;Globothalamea;Rotaliida;Clade-3;Nonionidae;Cibicidoides_lobatulus
FJ705919.1.943_U	Eukaryota;Rhizaria;Foraminifera;Globothalamea;Rotaliida;Clade-3;Nonionidae;Cibicidoides_lobatulus
DQ205371.1.1123_U	Eukaryota;Rhizaria;Foraminifera;Globothalamea;Rotaliida;Clade-3;Nonionidae;Cibicidoides_lobatulus
AJ972513.1.1006_U	Eukaryota;Rhizaria;Foraminifera;Globothalamea;Rotaliida;Clade-3;Nonionidae;Cibicidoides_lobatulus
DQ195573.1.972_U	Eukaryota;Rhizaria;Foraminifera;Globothalamea;Rotaliida;Clade-3;Nonionidae;Cibicidoides_lobatulus
DQ195581.1.974_U	Eukaryota;Rhizaria;Foraminifera;Globothalamea;Rotaliida;Clade-3;Nonionidae;Cibicidoides_lobatulus
DQ195583.1.936_U	Eukaryota;Rhizaria;Foraminifera;Globothalamea;Rotaliida;Clade-3;Nonionidae;Cibicidoides_lobatulus
DQ195584.1.998_U	Eukaryota;Rhizaria;Foraminifera;Globothalamea;Rotaliida;Clade-3;Nonionidae;Cibicidoides_lobatulus
DQ408648.1.3628_U	Eukaryota;Rhizaria;Foraminifera;Globothalamea;Rotaliida;Clade-3;Nonionidae;Cibicidoides_lobatulus
DQ195577.1.1028_U	Eukaryota;Rhizaria;Foraminifera;Globothalamea;Rotaliida;Clade-3;Nonionidae;Cibicidoides_lobatulus
FJ705918.1.941_U	Eukaryota;Rhizaria;Foraminifera;Globothalamea;Rotaliida;Clade-3;Nonionidae;Cibicidoides_lobatulus
FJ705911.1.1120_U	Eukaryota;Rhizaria;Foraminifera;Globothalamea;Rotaliida;Clade-3;Nonionidae;Cibicidoides_lobatulus
DQ195548.1.1041_U	Eukaryota;Rhizaria;Foraminifera;Globothalamea;Rotaliida;Clade-3;Nonionidae;Cibicidoides_lobatulus
DQ195576.1.1010_U	Eukaryota;Rhizaria;Foraminifera;Globothalamea;Rotaliida;Clade-3;Nonionidae;Cibicidoides_lobatulus
AJ972514.1.1008_U	Eukaryota;Rhizaria;Foraminifera;Globothalamea;Rotaliida;Clade-3;Nonionidae;Cibicidoides_lobatulus
AY934742.1.1041_U	Eukaryota;Rhizaria;Foraminifera;Globothalamea;Rotaliida;Clade-3;Nonionidae;Cibicidoides_lobatulus
DQ195574.1.1029_U	Eukaryota;Rhizaria;Foraminifera;Globothalamea;Rotaliida;Clade-3;Nonionidae;Cibicidoides_lobatulus
AJ972530.1.1016_U	Eukaryota;Rhizaria;Foraminifera;Globothalamea;Rotaliida;Clade-3;Nonionidae;Cibicidoides_lobatulus
DQ195552.1.1004_U	Eukaryota;Rhizaria;Foraminifera;Globothalamea;Rotaliida;Clade-3;Nonionidae;Cibicidoides_pachyderma
DQ408653.1.3431_U	Eukaryota;Rhizaria;Foraminifera;Globothalamea;Rotaliida;Clade-3;Nonionidae;Cibicidoides_pachyderma
DQ205378.1.1177_U	Eukaryota;Rhizaria;Foraminifera;Globothalamea;Rotaliida;Clade-3;Nonionidae;Cibicidoides_pachyderma
DQ195553.1.1000_U	Eukaryota;Rhizaria;Foraminifera;Globothalamea;Rotaliida;Clade-3;Nonionidae;Cibicidoides_pachyderma
DQ195575.1.922_U	Eukaryota;Rhizaria;Foraminifera;Globothalamea;Rotaliida;Clade-3;Nonionidae;Cibicidoides_pachyderma
DQ408652.1.3409_U	Eukaryota;Rhizaria;Foraminifera;Globothalamea;Rotaliida;Clade-3;Nonionidae;Cibicidoides_pachyderma
DQ205376.1.1209_U	Eukaryota;Rhizaria;Foraminifera;Globothalamea;Rotaliida;Clade-3;Nonionidae;Cibicidoides_pachyderma
DQ205377.1.1174_U	Eukaryota;Rhizaria;Foraminifera;Globothalamea;Rotaliida;Clade-3;Nonionidae;Cibicidoides_pachyderma
DQ195551.1.943_U	Eukaryota;Rhizaria;Foraminifera;Globothalamea;Rotaliida;Clade-3;Nonionidae;Cibicidoides_pachyderma
DQ195563.1.991_U	Eukaryota;Rhizaria;Foraminifera;Globothalamea;Rotaliida;Clade-3;Nonionidae;Cibicidoides_pachyderma
DQ205365.1.1268_U	Eukaryota;Rhizaria;Foraminifera;Globothalamea;Rotaliida;Clade-3;Nonionidae;Cibicidoides_refulgens
DQ195541.1.1042_U	Eukaryota;Rhizaria;Foraminifera;Globothalamea;Rotaliida;Clade-3;Nonionidae;Cibicidoides_refulgens
DQ195567.1.1034_U	Eukaryota;Rhizaria;Foraminifera;Globothalamea;Rotaliida;Clade-3;Nonionidae;Cibicidoides_refulgens
AJ972545.1.970_U	Eukaryota;Rhizaria;Foraminifera;Globothalamea;Rotaliida;Clade-3;Nonionidae;Cibicidoides_refulgens
DQ205367.1.1262_U	Eukaryota;Rhizaria;Foraminifera;Globothalamea;Rotaliida;Clade-3;Nonionidae;Cibicidoides_refulgens
DQ195540.1.1990_U	Eukaryota;Rhizaria;Foraminifera;Globothalamea;Rotaliida;Clade-3;Nonionidae;Cibicidoides_refulgens
DQ195544.1.1034_U	Eukaryota;Rhizaria;Foraminifera;Globothalamea;Rotaliida;Clade-3;Nonionidae;Cibicidoides_refulgens
DQ195542.1.975_U	Eukaryota;Rhizaria;Foraminifera;Globothalamea;Rotaliida;Clade-3;Nonionidae;Cibicidoides_refulgens
AJ972546.1.969_U	Eukaryota;Rhizaria;Foraminifera;Globothalamea;Rotaliida;Clade-3;Nonionidae;Cibicidoides_refulgens
DQ205364.1.1266_U	Eukaryota;Rhizaria;Foraminifera;Globothalamea;Rotaliida;Clade-3;Nonionidae;Cibicidoides_refulgens
DQ195570.1.953_U	Eukaryota;Rhizaria;Foraminifera;Globothalamea;Rotaliida;Clade-3;Nonionidae;Cibicidoides_refulgens
DQ195572.1.938_U	Eukaryota;Rhizaria;Foraminifera;Globothalamea;Rotaliida;Clade-3;Nonionidae;Cibicidoides_refulgens
AJ514839.1.964_U	Eukaryota;Rhizaria;Foraminifera;Globothalamea;Rotaliida;Clade-3;Nonionidae;Cibicidoides_refulgens
DQ195565.1.925_U	Eukaryota;Rhizaria;Foraminifera;Globothalamea;Rotaliida;Clade-3;Nonionidae;Cibicidoides_refulgens
FJ705912.1.892_U	Eukaryota;Rhizaria;Foraminifera;Globothalamea;Rotaliida;Clade-3;Nonionidae;Cibicidoides_refulgens
DQ195543.1.929_U	Eukaryota;Rhizaria;Foraminifera;Globothalamea;Rotaliida;Clade-3;Nonionidae;Cibicidoides_refulgens
DQ195564.1.940_U	Eukaryota;Rhizaria;Foraminifera;Globothalamea;Rotaliida;Clade-3;Nonionidae;Cibicidoides_refulgens
DQ205366.1.1268_U	Eukaryota;Rhizaria;Foraminifera;Globothalamea;Rotaliida;Clade-3;Nonionidae;Cibicidoides_refulgens
DQ195569.1.1045_U	Eukaryota;Rhizaria;Foraminifera;Globothalamea;Rotaliida;Clade-3;Nonionidae;Cibicidoides_refulgens
DQ195571.1.1011_U	Eukaryota;Rhizaria;Foraminifera;Globothalamea;Rotaliida;Clade-3;Nonionidae;Cibicidoides_refulgens
DQ195582.1.1009_U	Eukaryota;Rhizaria;Foraminifera;Globothalamea;Rotaliida;Clade-3;Nonionidae;Cibicidoides_refulgens
DQ195566.1.1034_U	Eukaryota;Rhizaria;Foraminifera;Globothalamea;Rotaliida;Clade-3;Nonionidae;Cibicidoides_refulgens
DQ205368.1.1185_U	Eukaryota;Rhizaria;Foraminifera;Globothalamea;Rotaliida;Clade-3;Nonionidae;Cibicidoides_refulgens
AJ972542.1.1014_U	Eukaryota;Rhizaria;Foraminifera;Globothalamea;Rotaliida;Clade-3;Nonionidae;Cibicidoides_refulgens
DQ205375.1.1107_U	Eukaryota;Rhizaria;Foraminifera;Globothalamea;Rotaliida;Clade-3;Nonionidae;Cibicidoides_sp.
DQ195550.1.943_U	Eukaryota;Rhizaria;Foraminifera;Globothalamea;Rotaliida;Clade-3;Nonionidae;Cibicidoides_sp.
DQ205370.1.1156_U	Eukaryota;Rhizaria;Foraminifera;Globothalamea;Rotaliida;Clade-3;Nonionidae;Cibicidoides_ungerianus
DQ195546.1.965_U	Eukaryota;Rhizaria;Foraminifera;Globothalamea;Rotaliida;Clade-3;Nonionidae;Cibicidoides_ungerianus
FJ705920.1.936_U	Eukaryota;Rhizaria;Foraminifera;Globothalamea;Rotaliida;Clade-3;Nonionidae;Cibicidoides_ungerianus
FJ705898.1.3496_U	Eukaryota;Rhizaria;Foraminifera;Globothalamea;Rotaliida;Clade-3;Nonionidae;Cibicidoides_ungerianus
GU113130.1.856_U	Eukaryota;Rhizaria;Foraminifera;Globothalamea;Rotaliida;Clade-3;Nonionidae;Cibicidoides_variabilis
GU113135.1.856_U	Eukaryota;Rhizaria;Foraminifera;Globothalamea;Rotaliida;Clade-3;Nonionidae;Cibicidoides_variabilis
GU113136.1.856_U	Eukaryota;Rhizaria;Foraminifera;Globothalamea;Rotaliida;Clade-3;Nonionidae;Cibicidoides_variabilis
GU113115.1.1155_U	Eukaryota;Rhizaria;Foraminifera;Globothalamea;Rotaliida;Clade-3;Nonionidae;Cibicidoides_variabilis
GU113114.1.1079_U	Eukaryota;Rhizaria;Foraminifera;Globothalamea;Rotaliida;Clade-3;Nonionidae;Cibicidoides_variabilis
GU113117.1.1165_U	Eukaryota;Rhizaria;Foraminifera;Globothalamea;Rotaliida;Clade-3;Nonionidae;Cibicidoides_variabilis
GU113129.1.976_U	Eukaryota;Rhizaria;Foraminifera;Globothalamea;Rotaliida;Clade-3;Nonionidae;Cibicidoides_variabilis
GU113128.1.940_U	Eukaryota;Rhizaria;Foraminifera;Globothalamea;Rotaliida;Clade-3;Nonionidae;Cibicidoides_variabilis
GU113133.1.842_U	Eukaryota;Rhizaria;Foraminifera;Globothalamea;Rotaliida;Clade-3;Nonionidae;Cibicidoides_variabilis
GU113127.1.911_U	Eukaryota;Rhizaria;Foraminifera;Globothalamea;Rotaliida;Clade-3;Nonionidae;Cibicidoides_variabilis
GU113126.1.948_U	Eukaryota;Rhizaria;Foraminifera;Globothalamea;Rotaliida;Clade-3;Nonionidae;Cibicidoides_variabilis
GU113132.1.856_U	Eukaryota;Rhizaria;Foraminifera;Globothalamea;Rotaliida;Clade-3;Nonionidae;Cibicidoides_variabilis
GU113116.1.1097_U	Eukaryota;Rhizaria;Foraminifera;Globothalamea;Rotaliida;Clade-3;Nonionidae;Cibicidoides_variabilis
GU113131.1.856_U	Eukaryota;Rhizaria;Foraminifera;Globothalamea;Rotaliida;Clade-3;Nonionidae;Cibicidoides_variabilis
GU113125.1.964_U	Eukaryota;Rhizaria;Foraminifera;Globothalamea;Rotaliida;Clade-3;Nonionidae;Cibicidoides_variabilis
GU113134.1.856_U	Eukaryota;Rhizaria;Foraminifera;Globothalamea;Rotaliida;Clade-3;Nonionidae;Cibicidoides_variabilis
AJ972572.1.997_U	Eukaryota;Rhizaria;Foraminifera;Globothalamea;Rotaliida;Clade-3;Nonionidae;Cibicidoides_wuellerstorfi
AJ972568.1.992_U	Eukaryota;Rhizaria;Foraminifera;Globothalamea;Rotaliida;Clade-3;Nonionidae;Cibicidoides_wuellerstorfi
AJ972520.1.1011_U	Eukaryota;Rhizaria;Foraminifera;Globothalamea;Rotaliida;Clade-3;Nonionidae;Cibicidoides_wuellerstorfi
AJ972506.1.999_U	Eukaryota;Rhizaria;Foraminifera;Globothalamea;Rotaliida;Clade-3;Nonionidae;Cibicidoides_wuellerstorfi
AJ972531.1.1015_U	Eukaryota;Rhizaria;Foraminifera;Globothalamea;Rotaliida;Clade-3;Nonionidae;Cibicidoides_wuellerstorfi
AJ972565.1.997_U	Eukaryota;Rhizaria;Foraminifera;Globothalamea;Rotaliida;Clade-3;Nonionidae;Cibicidoides_wuellerstorfi
AJ972527.1.1020_U	Eukaryota;Rhizaria;Foraminifera;Globothalamea;Rotaliida;Clade-3;Nonionidae;Cibicidoides_wuellerstorfi
AJ972576.1.983_U	Eukaryota;Rhizaria;Foraminifera;Globothalamea;Rotaliida;Clade-3;Nonionidae;Cibicidoides_wuellerstorfi
AJ972578.1.986_U	Eukaryota;Rhizaria;Foraminifera;Globothalamea;Rotaliida;Clade-3;Nonionidae;Cibicidoides_wuellerstorfi
AY934741.1.1024_U	Eukaryota;Rhizaria;Foraminifera;Globothalamea;Rotaliida;Clade-3;Nonionidae;Cibicidoides_wuellerstorfi
AJ972507.1.1011_U	Eukaryota;Rhizaria;Foraminifera;Globothalamea;Rotaliida;Clade-3;Nonionidae;Cibicidoides_wuellerstorfi
AJ972563.1.930_U	Eukaryota;Rhizaria;Foraminifera;Globothalamea;Rotaliida;Clade-3;Nonionidae;Cibicidoides_wuellerstorfi
AJ972582.1.839_U	Eukaryota;Rhizaria;Foraminifera;Globothalamea;Rotaliida;Clade-3;Nonionidae;Cibicidoides_wuellerstorfi
AJ972569.1.944_U	Eukaryota;Rhizaria;Foraminifera;Globothalamea;Rotaliida;Clade-3;Nonionidae;Cibicidoides_wuellerstorfi
AJ972564.1.998_U	Eukaryota;Rhizaria;Foraminifera;Globothalamea;Rotaliida;Clade-3;Nonionidae;Cibicidoides_wuellerstorfi
AJ972540.1.990_U	Eukaryota;Rhizaria;Foraminifera;Globothalamea;Rotaliida;Clade-3;Nonionidae;Cibicidoides_wuellerstorfi
AJ972573.1.930_U	Eukaryota;Rhizaria;Foraminifera;Globothalamea;Rotaliida;Clade-3;Nonionidae;Cibicidoides_wuellerstorfi
DQ195549.1.1024_U	Eukaryota;Rhizaria;Foraminifera;Globothalamea;Rotaliida;Clade-3;Nonionidae;Cibicidoides_wuellerstorfi
AJ972587.1.992_U	Eukaryota;Rhizaria;Foraminifera;Globothalamea;Rotaliida;Clade-3;Nonionidae;Cibicidoides_wuellerstorfi
AJ972577.1.979_U	Eukaryota;Rhizaria;Foraminifera;Globothalamea;Rotaliida;Clade-3;Nonionidae;Cibicidoides_wuellerstorfi
DQ195558.1.1020_U	Eukaryota;Rhizaria;Foraminifera;Globothalamea;Rotaliida;Clade-3;Nonionidae;Cibicidoides_wuellerstorfi
AJ972571.1.991_U	Eukaryota;Rhizaria;Foraminifera;Globothalamea;Rotaliida;Clade-3;Nonionidae;Cibicidoides_wuellerstorfi
DQ205373.1.1180_U	Eukaryota;Rhizaria;Foraminifera;Globothalamea;Rotaliida;Clade-3;Nonionidae;Cibicidoides_wuellerstorfi
DQ195559.1.955_U	Eukaryota;Rhizaria;Foraminifera;Globothalamea;Rotaliida;Clade-3;Nonionidae;Cibicidoides_wuellerstorfi
AJ972585.1.986_U	Eukaryota;Rhizaria;Foraminifera;Globothalamea;Rotaliida;Clade-3;Nonionidae;Cibicidoides_wuellerstorfi
AJ972574.1.995_U	Eukaryota;Rhizaria;Foraminifera;Globothalamea;Rotaliida;Clade-3;Nonionidae;Cibicidoides_wuellerstorfi
AJ972590.1.990_U	Eukaryota;Rhizaria;Foraminifera;Globothalamea;Rotaliida;Clade-3;Nonionidae;Cibicidoides_wuellerstorfi
AJ972505.1.998_U	Eukaryota;Rhizaria;Foraminifera;Globothalamea;Rotaliida;Clade-3;Nonionidae;Cibicidoides_wuellerstorfi
AJ972522.1.934_U	Eukaryota;Rhizaria;Foraminifera;Globothalamea;Rotaliida;Clade-3;Nonionidae;Cibicidoides_wuellerstorfi
AJ972589.1.992_U	Eukaryota;Rhizaria;Foraminifera;Globothalamea;Rotaliida;Clade-3;Nonionidae;Cibicidoides_wuellerstorfi
AJ972579.1.983_U	Eukaryota;Rhizaria;Foraminifera;Globothalamea;Rotaliida;Clade-3;Nonionidae;Cibicidoides_wuellerstorfi
AJ972592.1.804_U	Eukaryota;Rhizaria;Foraminifera;Globothalamea;Rotaliida;Clade-3;Nonionidae;Cibicidoides_wuellerstorfi
AJ972532.1.924_U	Eukaryota;Rhizaria;Foraminifera;Globothalamea;Rotaliida;Clade-3;Nonionidae;Cibicidoides_wuellerstorfi
AJ972548.1.913_U	Eukaryota;Rhizaria;Foraminifera;Globothalamea;Rotaliida;Clade-3;Nonionidae;Cibicidoides_wuellerstorfi
AJ972526.1.1018_U	Eukaryota;Rhizaria;Foraminifera;Globothalamea;Rotaliida;Clade-3;Nonionidae;Cibicidoides_wuellerstorfi
AJ972555.1.994_U	Eukaryota;Rhizaria;Foraminifera;Globothalamea;Rotaliida;Clade-3;Nonionidae;Cibicidoides_wuellerstorfi
AJ972528.1.1006_U	Eukaryota;Rhizaria;Foraminifera;Globothalamea;Rotaliida;Clade-3;Nonionidae;Cibicidoides_wuellerstorfi
AJ972552.1.823_U	Eukaryota;Rhizaria;Foraminifera;Globothalamea;Rotaliida;Clade-3;Nonionidae;Cibicidoides_wuellerstorfi
AJ972575.1.977_U	Eukaryota;Rhizaria;Foraminifera;Globothalamea;Rotaliida;Clade-3;Nonionidae;Cibicidoides_wuellerstorfi
DQ195560.1.1004_U	Eukaryota;Rhizaria;Foraminifera;Globothalamea;Rotaliida;Clade-3;Nonionidae;Cibicidoides_wuellerstorfi
AJ972570.1.996_U	Eukaryota;Rhizaria;Foraminifera;Globothalamea;Rotaliida;Clade-3;Nonionidae;Cibicidoides_wuellerstorfi
AJ972529.1.982_U	Eukaryota;Rhizaria;Foraminifera;Globothalamea;Rotaliida;Clade-3;Nonionidae;Cibicidoides_wuellerstorfi
AJ972557.1.920_U	Eukaryota;Rhizaria;Foraminifera;Globothalamea;Rotaliida;Clade-3;Nonionidae;Cibicidoides_wuellerstorfi
AJ972518.1.964_U	Eukaryota;Rhizaria;Foraminifera;Globothalamea;Rotaliida;Clade-3;Nonionidae;Cibicidoides_wuellerstorfi
AJ972588.1.994_U	Eukaryota;Rhizaria;Foraminifera;Globothalamea;Rotaliida;Clade-3;Nonionidae;Cibicidoides_wuellerstorfi
AJ972525.1.813_U	Eukaryota;Rhizaria;Foraminifera;Globothalamea;Rotaliida;Clade-3;Nonionidae;Cibicidoides_wuellerstorfi
AJ972567.1.983_U	Eukaryota;Rhizaria;Foraminifera;Globothalamea;Rotaliida;Clade-3;Nonionidae;Cibicidoides_wuellerstorfi
AJ972521.1.805_U	Eukaryota;Rhizaria;Foraminifera;Globothalamea;Rotaliida;Clade-3;Nonionidae;Cibicidoides_wuellerstorfi
AJ972524.1.972_U	Eukaryota;Rhizaria;Foraminifera;Globothalamea;Rotaliida;Clade-3;Nonionidae;Cibicidoides_wuellerstorfi
AJ972547.1.983_U	Eukaryota;Rhizaria;Foraminifera;Globothalamea;Rotaliida;Clade-3;Nonionidae;Cibicidoides_wuellerstorfi
AJ972508.1.1007_U	Eukaryota;Rhizaria;Foraminifera;Globothalamea;Rotaliida;Clade-3;Nonionidae;Cibicidoides_wuellerstorfi
AJ972550.1.989_U	Eukaryota;Rhizaria;Foraminifera;Globothalamea;Rotaliida;Clade-3;Nonionidae;Cibicidoides_wuellerstorfi
AJ972581.1.929_U	Eukaryota;Rhizaria;Foraminifera;Globothalamea;Rotaliida;Clade-3;Nonionidae;Cibicidoides_wuellerstorfi
FJ705899.1.3504_U	Eukaryota;Rhizaria;Foraminifera;Globothalamea;Rotaliida;Clade-3;Nonionidae;Cibicidoides_wuellerstorfi
AJ972558.1.983_U	Eukaryota;Rhizaria;Foraminifera;Globothalamea;Rotaliida;Clade-3;Nonionidae;Cibicidoides_wuellerstorfi
AJ972554.1.915_U	Eukaryota;Rhizaria;Foraminifera;Globothalamea;Rotaliida;Clade-3;Nonionidae;Cibicidoides_wuellerstorfi
AM491320.1.977_U	Eukaryota;Rhizaria;Foraminifera;Globothalamea;Rotaliida;Clade-3;Nonionidae;Cibicidoides_wuellerstorfi
AJ972561.1.929_U	Eukaryota;Rhizaria;Foraminifera;Globothalamea;Rotaliida;Clade-3;Nonionidae;Cibicidoides_wuellerstorfi
AJ972586.1.995_U	Eukaryota;Rhizaria;Foraminifera;Globothalamea;Rotaliida;Clade-3;Nonionidae;Cibicidoides_wuellerstorfi
AJ972553.1.986_U	Eukaryota;Rhizaria;Foraminifera;Globothalamea;Rotaliida;Clade-3;Nonionidae;Cibicidoides_wuellerstorfi
AM491319.1.977_U	Eukaryota;Rhizaria;Foraminifera;Globothalamea;Rotaliida;Clade-3;Nonionidae;Cibicidoides_wuellerstorfi
AJ972562.1.978_U	Eukaryota;Rhizaria;Foraminifera;Globothalamea;Rotaliida;Clade-3;Nonionidae;Cibicidoides_wuellerstorfi
DQ205374.1.1165_U	Eukaryota;Rhizaria;Foraminifera;Globothalamea;Rotaliida;Clade-3;Nonionidae;Cibicidoides_wuellerstorfi
AJ972560.1.988_U	Eukaryota;Rhizaria;Foraminifera;Globothalamea;Rotaliida;Clade-3;Nonionidae;Cibicidoides_wuellerstorfi
AJ972523.1.1019_U	Eukaryota;Rhizaria;Foraminifera;Globothalamea;Rotaliida;Clade-3;Nonionidae;Cibicidoides_wuellerstorfi
AJ972551.1.987_U	Eukaryota;Rhizaria;Foraminifera;Globothalamea;Rotaliida;Clade-3;Nonionidae;Cibicidoides_wuellerstorfi
AJ972566.1.910_U	Eukaryota;Rhizaria;Foraminifera;Globothalamea;Rotaliida;Clade-3;Nonionidae;Cibicidoides_wuellerstorfi
AJ972541.1.909_U	Eukaryota;Rhizaria;Foraminifera;Globothalamea;Rotaliida;Clade-3;Nonionidae;Cribrostomoides_sp.
AJ972511.1.1012_U	Eukaryota;Rhizaria;Foraminifera;Globothalamea;Rotaliida;Clade-3;Nonionidae;Dentalina_aphelis
AJ972517.1.921_U	Eukaryota;Rhizaria;Foraminifera;Globothalamea;Rotaliida;Clade-3;Nonionidae;Dentalina_aphelis
AY359168.1.938_U	Eukaryota;Rhizaria;Foraminifera;Globothalamea;Rotaliida;Clade-3;Nonionidae;Haynesina_depressa
AY359170.1.942_U	Eukaryota;Rhizaria;Foraminifera;Globothalamea;Rotaliida;Clade-3;Nonionidae;Haynesina_depressa
AY359169.1.938_U	Eukaryota;Rhizaria;Foraminifera;Globothalamea;Rotaliida;Clade-3;Nonionidae;Haynesina_depressa
AF190724.1.954_U	Eukaryota;Rhizaria;Foraminifera;Globothalamea;Rotaliida;Clade-3;Nonionidae;Haynesina_germanica
AF190720.1.956_U	Eukaryota;Rhizaria;Foraminifera;Globothalamea;Rotaliida;Clade-3;Nonionidae;Haynesina_germanica
GQ853557.1.863_U	Eukaryota;Rhizaria;Foraminifera;Globothalamea;Rotaliida;Clade-3;Nonionidae;Haynesina_germanica
EF534074.1.3033_U	Eukaryota;Rhizaria;Foraminifera;Globothalamea;Rotaliida;Clade-3;Nonionidae;Haynesina_germanica
AF190723.1.959_U	Eukaryota;Rhizaria;Foraminifera;Globothalamea;Rotaliida;Clade-3;Nonionidae;Haynesina_germanica
Z69615.1.954_U	Eukaryota;Rhizaria;Foraminifera;Globothalamea;Rotaliida;Clade-3;Nonionidae;Haynesina_germanica
AF190721.1.955_U	Eukaryota;Rhizaria;Foraminifera;Globothalamea;Rotaliida;Clade-3;Nonionidae;Haynesina_germanica
AF190722.1.953_U	Eukaryota;Rhizaria;Foraminifera;Globothalamea;Rotaliida;Clade-3;Nonionidae;Haynesina_germanica
KF042526.1.3059_U	Eukaryota;Rhizaria;Foraminifera;Globothalamea;Rotaliida;Clade-3;Nonionidae;Haynesina_germanica
KF042527.1.3076_U	Eukaryota;Rhizaria;Foraminifera;Globothalamea;Rotaliida;Clade-3;Nonionidae;Haynesina_germanica
KF042528.1.3060_U	Eukaryota;Rhizaria;Foraminifera;Globothalamea;Rotaliida;Clade-3;Nonionidae;Haynesina_germanica
KF042529.1.3032_U	Eukaryota;Rhizaria;Foraminifera;Globothalamea;Rotaliida;Clade-3;Nonionidae;Haynesina_germanica
KF042530.1.3047_U	Eukaryota;Rhizaria;Foraminifera;Globothalamea;Rotaliida;Clade-3;Nonionidae;Haynesina_germanica
KF042531.1.3046_U	Eukaryota;Rhizaria;Foraminifera;Globothalamea;Rotaliida;Clade-3;Nonionidae;Haynesina_germanica
KF042578.1.1183_U	Eukaryota;Rhizaria;Foraminifera;Globothalamea;Rotaliida;Clade-3;Nonionidae;Haynesina_nivea
KF042579.1.1074_U	Eukaryota;Rhizaria;Foraminifera;Globothalamea;Rotaliida;Clade-3;Nonionidae;Haynesina_nivea
KF042580.1.1074_U	Eukaryota;Rhizaria;Foraminifera;Globothalamea;Rotaliida;Clade-3;Nonionidae;Haynesina_nivea
KF042581.1.1074_U	Eukaryota;Rhizaria;Foraminifera;Globothalamea;Rotaliida;Clade-3;Nonionidae;Haynesina_nivea
KF042582.1.1075_U	Eukaryota;Rhizaria;Foraminifera;Globothalamea;Rotaliida;Clade-3;Nonionidae;Haynesina_nivea
KF042583.1.1075_U	Eukaryota;Rhizaria;Foraminifera;Globothalamea;Rotaliida;Clade-3;Nonionidae;Haynesina_nivea
KF042584.1.1075_U	Eukaryota;Rhizaria;Foraminifera;Globothalamea;Rotaliida;Clade-3;Nonionidae;Haynesina_nivea
HM213840.1.3059_U	Eukaryota;Rhizaria;Foraminifera;Globothalamea;Rotaliida;Clade-3;Nonionidae;Haynesina_orbiculare
HM213841.1.3058_U	Eukaryota;Rhizaria;Foraminifera;Globothalamea;Rotaliida;Clade-3;Nonionidae;Haynesina_orbiculare
FM999900.1.947_U	Eukaryota;Rhizaria;Foraminifera;Globothalamea;Rotaliida;Clade-3;Nonionidae;Melonis_affinis
AJ972512.1.1008_U	Eukaryota;Rhizaria;Foraminifera;Globothalamea;Rotaliida;Clade-3;Nonionidae;Melonis_affinis
AY210774.1.992_U	Eukaryota;Rhizaria;Foraminifera;Globothalamea;Rotaliida;Clade-3;Nonionidae;Melonis_affinis
AY359171.1.991_U	Eukaryota;Rhizaria;Foraminifera;Globothalamea;Rotaliida;Clade-3;Nonionidae;Melonis_affinis
FM999901.1.948_U	Eukaryota;Rhizaria;Foraminifera;Globothalamea;Rotaliida;Clade-3;Nonionidae;Melonis_barleanum
AY465853.1.993_U	Eukaryota;Rhizaria;Foraminifera;Globothalamea;Rotaliida;Clade-3;Nonionidae;Melonis_barleeanum
AY465854.1.992_U	Eukaryota;Rhizaria;Foraminifera;Globothalamea;Rotaliida;Clade-3;Nonionidae;Melonis_barleeanum
FM999899.1.1016_U	Eukaryota;Rhizaria;Foraminifera;Globothalamea;Rotaliida;Clade-3;Nonionidae;Melonis_barleeanum
AY465851.1.992_U	Eukaryota;Rhizaria;Foraminifera;Globothalamea;Rotaliida;Clade-3;Nonionidae;Melonis_barleeanum
AF533847.1.1015_U	Eukaryota;Rhizaria;Foraminifera;Globothalamea;Rotaliida;Clade-3;Nonionidae;Melonis_barleeanum
AY210775.1.991_U	Eukaryota;Rhizaria;Foraminifera;Globothalamea;Rotaliida;Clade-3;Nonionidae;Melonis_barleeanum
AY465852.1.993_U	Eukaryota;Rhizaria;Foraminifera;Globothalamea;Rotaliida;Clade-3;Nonionidae;Melonis_barleeanum
DQ452697.1.1028_U	Eukaryota;Rhizaria;Foraminifera;Globothalamea;Rotaliida;Clade-3;Nonionidae;Melonis_pompilioides
AY934753.1.1029_U	Eukaryota;Rhizaria;Foraminifera;Globothalamea;Rotaliida;Clade-3;Nonionidae;Melonis_pompilioides
DQ452698.1.1015_U	Eukaryota;Rhizaria;Foraminifera;Globothalamea;Rotaliida;Clade-3;Nonionidae;Melonis_pompilioides
DQ205379.1.1183_U	Eukaryota;Rhizaria;Foraminifera;Globothalamea;Rotaliida;Clade-3;Nonionidae;Melonis_pompilioides
AB234891.1.1022_U	Eukaryota;Rhizaria;Foraminifera;Globothalamea;Rotaliida;Clade-3;Nonionidae;Melonis_sp.
DQ452712.1.1612_U	Eukaryota;Rhizaria;Foraminifera;Globothalamea;Rotaliida;Clade-3;Nonionidae;Nonionella_labradorica
DQ452713.1.1618_U	Eukaryota;Rhizaria;Foraminifera;Globothalamea;Rotaliida;Clade-3;Nonionidae;Nonionella_labradorica
DQ452692.1.1125_U	Eukaryota;Rhizaria;Foraminifera;Globothalamea;Rotaliida;Clade-3;Nonionidae;Nonionella_labradorica
DQ452693.1.1138_U	Eukaryota;Rhizaria;Foraminifera;Globothalamea;Rotaliida;Clade-3;Nonionidae;Nonionella_labradorica
FJ705896.1.3785_U	Eukaryota;Rhizaria;Foraminifera;Globothalamea;Rotaliida;Clade-3;Nonionidae;Nonionella_labradorica
DQ452695.1.1114_U	Eukaryota;Rhizaria;Foraminifera;Globothalamea;Rotaliida;Clade-3;Nonionidae;Nonionella_labradorica
AY934751.1.1128_U	Eukaryota;Rhizaria;Foraminifera;Globothalamea;Rotaliida;Clade-3;Nonionidae;Nonionella_labradorica
DQ452694.1.1126_U	Eukaryota;Rhizaria;Foraminifera;Globothalamea;Rotaliida;Clade-3;Nonionidae;Nonionella_labradorica
AY934752.1.1086_U	Eukaryota;Rhizaria;Foraminifera;Globothalamea;Rotaliida;Clade-3;Nonionidae;Nonionella_labradorica
EF534076.1.1410_U	Eukaryota;Rhizaria;Foraminifera;Globothalamea;Rotaliida;Clade-3;Nonionidae;Nonionella_labradorica
AJ972515.1.1008_U	Eukaryota;Rhizaria;Foraminifera;Globothalamea;Rotaliida;Clade-3;Nonionidae;Osangulariella_umbonifera
DQ408655.1.3472_U	Eukaryota;Rhizaria;Foraminifera;Globothalamea;Rotaliida;Clade-3;Nonionidae;Pullenia_subcarinata
DQ205383.1.1263_U	Eukaryota;Rhizaria;Foraminifera;Globothalamea;Rotaliida;Clade-3;Nonionidae;Pullenia_subcarinata
DQ205380.1.1263_U	Eukaryota;Rhizaria;Foraminifera;Globothalamea;Rotaliida;Clade-3;Nonionidae;Pullenia_subcarinata
DQ452700.1.1008_U	Eukaryota;Rhizaria;Foraminifera;Globothalamea;Rotaliida;Clade-3;Nonionidae;Pullenia_subcarinata
DQ195555.1.868_U	Eukaryota;Rhizaria;Foraminifera;Globothalamea;Rotaliida;Clade-3;Nonionidae;Pullenia_subcarinata
DQ195554.1.880_U	Eukaryota;Rhizaria;Foraminifera;Globothalamea;Rotaliida;Clade-3;Nonionidae;Pullenia_subcarinata
AY934754.1.1012_U	Eukaryota;Rhizaria;Foraminifera;Globothalamea;Rotaliida;Clade-3;Nonionidae;Pullenia_subcarinata
DQ205381.1.1265_U	Eukaryota;Rhizaria;Foraminifera;Globothalamea;Rotaliida;Clade-3;Nonionidae;Pullenia_subcarinata
DQ205382.1.1261_U	Eukaryota;Rhizaria;Foraminifera;Globothalamea;Rotaliida;Clade-3;Nonionidae;Pullenia_subcarinata
AY934755.1.1010_U	Eukaryota;Rhizaria;Foraminifera;Globothalamea;Rotaliida;Clade-3;Nonionidae;Pullenia_subcarinata
DQ408656.1.3471_U	Eukaryota;Rhizaria;Foraminifera;Globothalamea;Rotaliida;Clade-3;Nonionidae;Pullenia_subcarinata
AY934756.1.1011_U	Eukaryota;Rhizaria;Foraminifera;Globothalamea;Rotaliida;Clade-3;Nonionidae;Pullenia_subcarinata
FJ185796.1.1026_U	Eukaryota;Rhizaria;Foraminifera;Globothalamea;Rotaliida;Clade-3;Pseudoparrellidae;Epistominella_arctica
FJ185793.1.1012_U	Eukaryota;Rhizaria;Foraminifera;Globothalamea;Rotaliida;Clade-3;Pseudoparrellidae;Epistominella_arctica
FJ185794.1.970_U	Eukaryota;Rhizaria;Foraminifera;Globothalamea;Rotaliida;Clade-3;Pseudoparrellidae;Epistominella_arctica
FJ185795.1.1026_U	Eukaryota;Rhizaria;Foraminifera;Globothalamea;Rotaliida;Clade-3;Pseudoparrellidae;Epistominella_arctica
FJ185805.1.1021_U	Eukaryota;Rhizaria;Foraminifera;Globothalamea;Rotaliida;Clade-3;Pseudoparrellidae;Epistominella_exigua
FJ185806.1.1021_U	Eukaryota;Rhizaria;Foraminifera;Globothalamea;Rotaliida;Clade-3;Pseudoparrellidae;Epistominella_exigua
FJ705897.1.3412_U	Eukaryota;Rhizaria;Foraminifera;Globothalamea;Rotaliida;Clade-3;Pseudoparrellidae;Epistominella_exigua
AM491306.1.983_U	Eukaryota;Rhizaria;Foraminifera;Globothalamea;Rotaliida;Clade-3;Pseudoparrellidae;Epistominella_exigua
FJ185802.1.947_U	Eukaryota;Rhizaria;Foraminifera;Globothalamea;Rotaliida;Clade-3;Pseudoparrellidae;Epistominella_exigua
FJ185800.1.951_U	Eukaryota;Rhizaria;Foraminifera;Globothalamea;Rotaliida;Clade-3;Pseudoparrellidae;Epistominella_exigua
FJ185801.1.910_U	Eukaryota;Rhizaria;Foraminifera;Globothalamea;Rotaliida;Clade-3;Pseudoparrellidae;Epistominella_exigua
DQ205386.1.1196_U	Eukaryota;Rhizaria;Foraminifera;Globothalamea;Rotaliida;Clade-3;Pseudoparrellidae;Epistominella_exigua
FJ185797.1.933_U	Eukaryota;Rhizaria;Foraminifera;Globothalamea;Rotaliida;Clade-3;Pseudoparrellidae;Epistominella_exigua
FJ185804.1.1021_U	Eukaryota;Rhizaria;Foraminifera;Globothalamea;Rotaliida;Clade-3;Pseudoparrellidae;Epistominella_exigua
FJ185803.1.1021_U	Eukaryota;Rhizaria;Foraminifera;Globothalamea;Rotaliida;Clade-3;Pseudoparrellidae;Epistominella_exigua
FJ185798.1.918_U	Eukaryota;Rhizaria;Foraminifera;Globothalamea;Rotaliida;Clade-3;Pseudoparrellidae;Epistominella_exigua
FJ185799.1.936_U	Eukaryota;Rhizaria;Foraminifera;Globothalamea;Rotaliida;Clade-3;Pseudoparrellidae;Epistominella_exigua
DQ195557.1.930_U	Eukaryota;Rhizaria;Foraminifera;Globothalamea;Rotaliida;Clade-3;Pseudoparrellidae;Epistominella_exigua
AM491307.1.984_U	Eukaryota;Rhizaria;Foraminifera;Globothalamea;Rotaliida;Clade-3;Pseudoparrellidae;Epistominella_exigua
FJ185815.1.1019_U	Eukaryota;Rhizaria;Foraminifera;Globothalamea;Rotaliida;Clade-3;Pseudoparrellidae;Epistominella_sp.
FJ185808.1.1034_U	Eukaryota;Rhizaria;Foraminifera;Globothalamea;Rotaliida;Clade-3;Pseudoparrellidae;Epistominella_sp.
FJ185819.1.1021_U	Eukaryota;Rhizaria;Foraminifera;Globothalamea;Rotaliida;Clade-3;Pseudoparrellidae;Epistominella_sp.
FJ185811.1.1036_U	Eukaryota;Rhizaria;Foraminifera;Globothalamea;Rotaliida;Clade-3;Pseudoparrellidae;Epistominella_sp.
FJ185817.1.1020_U	Eukaryota;Rhizaria;Foraminifera;Globothalamea;Rotaliida;Clade-3;Pseudoparrellidae;Epistominella_sp.
FJ185810.1.1036_U	Eukaryota;Rhizaria;Foraminifera;Globothalamea;Rotaliida;Clade-3;Pseudoparrellidae;Epistominella_sp.
FJ185814.1.1021_U	Eukaryota;Rhizaria;Foraminifera;Globothalamea;Rotaliida;Clade-3;Pseudoparrellidae;Epistominella_sp.
FJ185820.1.1036_U	Eukaryota;Rhizaria;Foraminifera;Globothalamea;Rotaliida;Clade-3;Pseudoparrellidae;Epistominella_sp.
FJ185813.1.1020_U	Eukaryota;Rhizaria;Foraminifera;Globothalamea;Rotaliida;Clade-3;Pseudoparrellidae;Epistominella_sp.
FJ185809.1.1018_U	Eukaryota;Rhizaria;Foraminifera;Globothalamea;Rotaliida;Clade-3;Pseudoparrellidae;Epistominella_sp.
FJ185821.1.1037_U	Eukaryota;Rhizaria;Foraminifera;Globothalamea;Rotaliida;Clade-3;Pseudoparrellidae;Epistominella_sp.
FJ185807.1.1016_U	Eukaryota;Rhizaria;Foraminifera;Globothalamea;Rotaliida;Clade-3;Pseudoparrellidae;Epistominella_sp.
AY452783.1.879_U	Eukaryota;Rhizaria;Foraminifera;Globothalamea;Rotaliida;Clade-3;Pseudoparrellidae;Epistominella_sp.
FJ185812.1.1037_U	Eukaryota;Rhizaria;Foraminifera;Globothalamea;Rotaliida;Clade-3;Pseudoparrellidae;Epistominella_sp.
FJ185816.1.1020_U	Eukaryota;Rhizaria;Foraminifera;Globothalamea;Rotaliida;Clade-3;Pseudoparrellidae;Epistominella_sp.
FJ185818.1.1020_U	Eukaryota;Rhizaria;Foraminifera;Globothalamea;Rotaliida;Clade-3;Pseudoparrellidae;Epistominella_sp.
AY934749.1.995_U	Eukaryota;Rhizaria;Foraminifera;Globothalamea;Rotaliida;Clade-3;Pseudoparrellidae;Epistominella_sp.
FJ185825.1.1032_U	Eukaryota;Rhizaria;Foraminifera;Globothalamea;Rotaliida;Clade-3;Pseudoparrellidae;Epistominella_vitrea
AM491311.1.1003_U	Eukaryota;Rhizaria;Foraminifera;Globothalamea;Rotaliida;Clade-3;Pseudoparrellidae;Epistominella_vitrea
DQ205384.1.1295_U	Eukaryota;Rhizaria;Foraminifera;Globothalamea;Rotaliida;Clade-3;Pseudoparrellidae;Epistominella_vitrea
AM491308.1.1003_U	Eukaryota;Rhizaria;Foraminifera;Globothalamea;Rotaliida;Clade-3;Pseudoparrellidae;Epistominella_vitrea
DQ205385.1.1296_U	Eukaryota;Rhizaria;Foraminifera;Globothalamea;Rotaliida;Clade-3;Pseudoparrellidae;Epistominella_vitrea
FJ185823.1.1031_U	Eukaryota;Rhizaria;Foraminifera;Globothalamea;Rotaliida;Clade-3;Pseudoparrellidae;Epistominella_vitrea
AM491316.1.1000_U	Eukaryota;Rhizaria;Foraminifera;Globothalamea;Rotaliida;Clade-3;Pseudoparrellidae;Epistominella_vitrea
DQ452696.1.879_U	Eukaryota;Rhizaria;Foraminifera;Globothalamea;Rotaliida;Clade-3;Pseudoparrellidae;Epistominella_vitrea
AM491310.1.1004_U	Eukaryota;Rhizaria;Foraminifera;Globothalamea;Rotaliida;Clade-3;Pseudoparrellidae;Epistominella_vitrea
AM491315.1.1001_U	Eukaryota;Rhizaria;Foraminifera;Globothalamea;Rotaliida;Clade-3;Pseudoparrellidae;Epistominella_vitrea
AM491313.1.1001_U	Eukaryota;Rhizaria;Foraminifera;Globothalamea;Rotaliida;Clade-3;Pseudoparrellidae;Epistominella_vitrea
DQ408647.1.3463_U	Eukaryota;Rhizaria;Foraminifera;Globothalamea;Rotaliida;Clade-3;Pseudoparrellidae;Epistominella_vitrea
DQ195556.1.837_U	Eukaryota;Rhizaria;Foraminifera;Globothalamea;Rotaliida;Clade-3;Pseudoparrellidae;Epistominella_vitrea
AM491312.1.1004_U	Eukaryota;Rhizaria;Foraminifera;Globothalamea;Rotaliida;Clade-3;Pseudoparrellidae;Epistominella_vitrea
AY934750.1.1002_U	Eukaryota;Rhizaria;Foraminifera;Globothalamea;Rotaliida;Clade-3;Pseudoparrellidae;Epistominella_vitrea
FJ185824.1.1032_U	Eukaryota;Rhizaria;Foraminifera;Globothalamea;Rotaliida;Clade-3;Pseudoparrellidae;Epistominella_vitrea
FJ185822.1.1032_U	Eukaryota;Rhizaria;Foraminifera;Globothalamea;Rotaliida;Clade-3;Pseudoparrellidae;Epistominella_vitrea
AM491314.1.1004_U	Eukaryota;Rhizaria;Foraminifera;Globothalamea;Rotaliida;Clade-3;Pseudoparrellidae;Epistominella_vitrea
AM491309.1.1005_U	Eukaryota;Rhizaria;Foraminifera;Globothalamea;Rotaliida;Clade-3;Pseudoparrellidae;Epistominella_vitrea
KJ633130.1.1025_U	Eukaryota;Rhizaria;Foraminifera;Globothalamea;Rotaliida;Clade-3;Rotaliida_X;Globoquadrina_conglomerata
KJ633131.1.1025_U	Eukaryota;Rhizaria;Foraminifera;Globothalamea;Rotaliida;Clade-3;Rotaliida_X;Globoquadrina_conglomerata
KJ633132.1.1025_U	Eukaryota;Rhizaria;Foraminifera;Globothalamea;Rotaliida;Clade-3;Rotaliida_X;Globoquadrina_conglomerata
KJ633133.1.1021_U	Eukaryota;Rhizaria;Foraminifera;Globothalamea;Rotaliida;Clade-3;Rotaliida_X;Globoquadrina_conglomerata
KJ633134.1.1025_U	Eukaryota;Rhizaria;Foraminifera;Globothalamea;Rotaliida;Clade-3;Rotaliida_X;Globoquadrina_conglomerata
KJ633135.1.1025_U	Eukaryota;Rhizaria;Foraminifera;Globothalamea;Rotaliida;Clade-3;Rotaliida_X;Globoquadrina_conglomerata
KJ633136.1.1025_U	Eukaryota;Rhizaria;Foraminifera;Globothalamea;Rotaliida;Clade-3;Rotaliida_X;Globoquadrina_conglomerata
KJ633137.1.1025_U	Eukaryota;Rhizaria;Foraminifera;Globothalamea;Rotaliida;Clade-3;Rotaliida_X;Globoquadrina_conglomerata
FM999929.1.963_U	Eukaryota;Rhizaria;Foraminifera;Globothalamea;Rotaliida;Clade-3;Stainforthiidae;Stainforthia_fusiformis
FM999931.1.961_U	Eukaryota;Rhizaria;Foraminifera;Globothalamea;Rotaliida;Clade-3;Stainforthiidae;Stainforthia_fusiformis
AY934745.1.1038_U	Eukaryota;Rhizaria;Foraminifera;Globothalamea;Rotaliida;Clade-3;Stainforthiidae;Stainforthia_fusiformis
FM999930.1.961_U	Eukaryota;Rhizaria;Foraminifera;Globothalamea;Rotaliida;Clade-3;Stainforthiidae;Stainforthia_fusiformis
DQ205387.1.1336_U	Eukaryota;Rhizaria;Foraminifera;Globothalamea;Rotaliida;Clade-3;Stainforthiidae;Stainforthia_fusiformis
DQ452714.1.1474_U	Eukaryota;Rhizaria;Foraminifera;Globothalamea;Rotaliida;Clade-3;Stainforthiidae;Stainforthia_fusiformis
AY934744.1.1031_U	Eukaryota;Rhizaria;Foraminifera;Globothalamea;Rotaliida;Clade-3;Stainforthiidae;Stainforthia_fusiformis
HE998670.1.3470_U	Eukaryota;Rhizaria;Foraminifera;Globothalamea;Rotaliida;Clade-3;Stainforthiidae;Stainforthia_fusiformis
AY934743.1.1031_U	Eukaryota;Rhizaria;Foraminifera;Globothalamea;Rotaliida;Clade-3;Stainforthiidae;Stainforthia_sp.
HQ867571.1.1653_U	Eukaryota;Rhizaria;Foraminifera;Globothalamea;Rotaliida;Clade-3;Stainforthiidae;Stainforthiidae_X_sp.
JN003677.1.1023_U	Eukaryota;Rhizaria;Foraminifera;Globothalamea;Rotaliida;Clade-3;Stainforthiidae;Stainforthiidae_X_sp.
HQ867795.1.1632_U	Eukaryota;Rhizaria;Foraminifera;Globothalamea;Rotaliida;Clade-3;Stainforthiidae;Stainforthiidae_X_sp.
JN003678.1.1034_U	Eukaryota;Rhizaria;Foraminifera;Globothalamea;Rotaliida;Clade-3;Stainforthiidae;Stainforthiidae_X_sp.
AY359190.1.1037_U	Eukaryota;Rhizaria;Foraminifera;Globothalamea;Rotaliida;Clade-3;Virgulinellacea;Virgulinella_fragilis
EU137799.1.996_U	Eukaryota;Rhizaria;Foraminifera;Globothalamea;Rotaliida;Clade-3;Virgulinellacea;Virgulinella_fragilis
EU137800.1.995_U	Eukaryota;Rhizaria;Foraminifera;Globothalamea;Rotaliida;Clade-3;Virgulinellacea;Virgulinella_fragilis
EU137802.1.996_U	Eukaryota;Rhizaria;Foraminifera;Globothalamea;Rotaliida;Clade-3;Virgulinellacea;Virgulinella_fragilis
EU137832.1.996_U	Eukaryota;Rhizaria;Foraminifera;Globothalamea;Rotaliida;Clade-3;Virgulinellacea;Virgulinella_fragilis
EU137793.1.1065_U	Eukaryota;Rhizaria;Foraminifera;Globothalamea;Rotaliida;Clade-3;Virgulinellacea;Virgulinella_fragilis
EU137821.1.996_U	Eukaryota;Rhizaria;Foraminifera;Globothalamea;Rotaliida;Clade-3;Virgulinellacea;Virgulinella_fragilis
EU137812.1.1065_U	Eukaryota;Rhizaria;Foraminifera;Globothalamea;Rotaliida;Clade-3;Virgulinellacea;Virgulinella_fragilis
EU137807.1.1065_U	Eukaryota;Rhizaria;Foraminifera;Globothalamea;Rotaliida;Clade-3;Virgulinellacea;Virgulinella_fragilis
EU137819.1.1065_U	Eukaryota;Rhizaria;Foraminifera;Globothalamea;Rotaliida;Clade-3;Virgulinellacea;Virgulinella_fragilis
EU137823.1.1065_U	Eukaryota;Rhizaria;Foraminifera;Globothalamea;Rotaliida;Clade-3;Virgulinellacea;Virgulinella_fragilis
EU137827.1.1065_U	Eukaryota;Rhizaria;Foraminifera;Globothalamea;Rotaliida;Clade-3;Virgulinellacea;Virgulinella_fragilis
EU137790.1.996_U	Eukaryota;Rhizaria;Foraminifera;Globothalamea;Rotaliida;Clade-3;Virgulinellacea;Virgulinella_fragilis
EU137806.1.1065_U	Eukaryota;Rhizaria;Foraminifera;Globothalamea;Rotaliida;Clade-3;Virgulinellacea;Virgulinella_fragilis
EU137804.1.1064_U	Eukaryota;Rhizaria;Foraminifera;Globothalamea;Rotaliida;Clade-3;Virgulinellacea;Virgulinella_fragilis
EU137797.1.996_U	Eukaryota;Rhizaria;Foraminifera;Globothalamea;Rotaliida;Clade-3;Virgulinellacea;Virgulinella_fragilis
EU137830.1.996_U	Eukaryota;Rhizaria;Foraminifera;Globothalamea;Rotaliida;Clade-3;Virgulinellacea;Virgulinella_fragilis
EU137816.1.1065_U	Eukaryota;Rhizaria;Foraminifera;Globothalamea;Rotaliida;Clade-3;Virgulinellacea;Virgulinella_fragilis
AY359191.1.1037_U	Eukaryota;Rhizaria;Foraminifera;Globothalamea;Rotaliida;Clade-3;Virgulinellacea;Virgulinella_fragilis
EU137810.1.1065_U	Eukaryota;Rhizaria;Foraminifera;Globothalamea;Rotaliida;Clade-3;Virgulinellacea;Virgulinella_fragilis
EU137809.1.996_U	Eukaryota;Rhizaria;Foraminifera;Globothalamea;Rotaliida;Clade-3;Virgulinellacea;Virgulinella_fragilis
EU137824.1.1065_U	Eukaryota;Rhizaria;Foraminifera;Globothalamea;Rotaliida;Clade-3;Virgulinellacea;Virgulinella_fragilis
AY359192.1.1037_U	Eukaryota;Rhizaria;Foraminifera;Globothalamea;Rotaliida;Clade-3;Virgulinellacea;Virgulinella_fragilis
EU137814.1.1067_U	Eukaryota;Rhizaria;Foraminifera;Globothalamea;Rotaliida;Clade-3;Virgulinellacea;Virgulinella_fragilis
EU137831.1.996_U	Eukaryota;Rhizaria;Foraminifera;Globothalamea;Rotaliida;Clade-3;Virgulinellacea;Virgulinella_fragilis
EU137801.1.996_U	Eukaryota;Rhizaria;Foraminifera;Globothalamea;Rotaliida;Clade-3;Virgulinellacea;Virgulinella_fragilis
EU137834.1.996_U	Eukaryota;Rhizaria;Foraminifera;Globothalamea;Rotaliida;Clade-3;Virgulinellacea;Virgulinella_fragilis
EU137792.1.996_U	Eukaryota;Rhizaria;Foraminifera;Globothalamea;Rotaliida;Clade-3;Virgulinellacea;Virgulinella_fragilis
EU137829.1.996_U	Eukaryota;Rhizaria;Foraminifera;Globothalamea;Rotaliida;Clade-3;Virgulinellacea;Virgulinella_fragilis
EU137798.1.996_U	Eukaryota;Rhizaria;Foraminifera;Globothalamea;Rotaliida;Clade-3;Virgulinellacea;Virgulinella_fragilis
EU137828.1.1065_U	Eukaryota;Rhizaria;Foraminifera;Globothalamea;Rotaliida;Clade-3;Virgulinellacea;Virgulinella_fragilis
EU137822.1.1065_U	Eukaryota;Rhizaria;Foraminifera;Globothalamea;Rotaliida;Clade-3;Virgulinellacea;Virgulinella_fragilis
EU137818.1.1065_U	Eukaryota;Rhizaria;Foraminifera;Globothalamea;Rotaliida;Clade-3;Virgulinellacea;Virgulinella_fragilis
EU137795.1.1065_U	Eukaryota;Rhizaria;Foraminifera;Globothalamea;Rotaliida;Clade-3;Virgulinellacea;Virgulinella_fragilis
EU137794.1.1063_U	Eukaryota;Rhizaria;Foraminifera;Globothalamea;Rotaliida;Clade-3;Virgulinellacea;Virgulinella_fragilis
EU137813.1.1065_U	Eukaryota;Rhizaria;Foraminifera;Globothalamea;Rotaliida;Clade-3;Virgulinellacea;Virgulinella_fragilis
EU137789.1.996_U	Eukaryota;Rhizaria;Foraminifera;Globothalamea;Rotaliida;Clade-3;Virgulinellacea;Virgulinella_fragilis
EU137811.1.1065_U	Eukaryota;Rhizaria;Foraminifera;Globothalamea;Rotaliida;Clade-3;Virgulinellacea;Virgulinella_fragilis
EU137835.1.996_U	Eukaryota;Rhizaria;Foraminifera;Globothalamea;Rotaliida;Clade-3;Virgulinellacea;Virgulinella_fragilis
EU137796.1.996_U	Eukaryota;Rhizaria;Foraminifera;Globothalamea;Rotaliida;Clade-3;Virgulinellacea;Virgulinella_fragilis
EU137820.1.996_U	Eukaryota;Rhizaria;Foraminifera;Globothalamea;Rotaliida;Clade-3;Virgulinellacea;Virgulinella_fragilis
EU137825.1.1065_U	Eukaryota;Rhizaria;Foraminifera;Globothalamea;Rotaliida;Clade-3;Virgulinellacea;Virgulinella_fragilis
EU137805.1.1065_U	Eukaryota;Rhizaria;Foraminifera;Globothalamea;Rotaliida;Clade-3;Virgulinellacea;Virgulinella_fragilis
EU137836.1.927_U	Eukaryota;Rhizaria;Foraminifera;Globothalamea;Rotaliida;Clade-3;Virgulinellacea;Virgulinella_fragilis
EU137808.1.996_U	Eukaryota;Rhizaria;Foraminifera;Globothalamea;Rotaliida;Clade-3;Virgulinellacea;Virgulinella_fragilis
EU137815.1.1065_U	Eukaryota;Rhizaria;Foraminifera;Globothalamea;Rotaliida;Clade-3;Virgulinellacea;Virgulinella_fragilis
EU137826.1.1065_U	Eukaryota;Rhizaria;Foraminifera;Globothalamea;Rotaliida;Clade-3;Virgulinellacea;Virgulinella_fragilis
EU137817.1.1065_U	Eukaryota;Rhizaria;Foraminifera;Globothalamea;Rotaliida;Clade-3;Virgulinellacea;Virgulinella_fragilis
EU137791.1.996_U	Eukaryota;Rhizaria;Foraminifera;Globothalamea;Rotaliida;Clade-3;Virgulinellacea;Virgulinella_fragilis
EU137833.1.996_U	Eukaryota;Rhizaria;Foraminifera;Globothalamea;Rotaliida;Clade-3;Virgulinellacea;Virgulinella_fragilis
EU137803.1.1065_U	Eukaryota;Rhizaria;Foraminifera;Globothalamea;Rotaliida;Clade-3;Virgulinellacea;Virgulinella_fragilis
AF194076.1.1013_U	Eukaryota;Rhizaria;Foraminifera;Globothalamea;Rotaliida;Glabratelloidea;Glabratellidae;Angulodiscrobis_quadrangularis
FM999864.1.953_U	Eukaryota;Rhizaria;Foraminifera;Globothalamea;Rotaliida;Discorboidea;Discorbacea;Cancris_auriculus
DQ195538.1.1094_U	Eukaryota;Rhizaria;Foraminifera;Globothalamea;Rotaliida;Discorboidea;Discorbacea;Discorbis_rosea
AY934739.1.1100_U	Eukaryota;Rhizaria;Foraminifera;Globothalamea;Rotaliida;Discorboidea;Discorbacea;Discorbis_rosea
DQ205360.1.1097_U	Eukaryota;Rhizaria;Foraminifera;Globothalamea;Rotaliida;Discorboidea;Discorbacea;Discorbis_rosea
AF194077.1.1021_U	Eukaryota;Rhizaria;Foraminifera;Globothalamea;Rotaliida;Glabratelloidea;Glabratellidae;Glabratella_milletti
Z69614.1.1003_U	Eukaryota;Rhizaria;Foraminifera;Globothalamea;Rotaliida;Glabratelloidea;Glabratellidae;Glabratella_opercularis
AF194078.1.1013_U	Eukaryota;Rhizaria;Foraminifera;Globothalamea;Rotaliida;Glabratelloidea;Glabratellidae;Glabratella_patelliformis
FJ705895.1.2890_U	Eukaryota;Rhizaria;Foraminifera;Globothalamea;Rotaliida;Glabratelloidea;Glabratellidae;Glabratellina_sp.
DQ452706.1.1094_U	Eukaryota;Rhizaria;Foraminifera;Globothalamea;Rotaliida;Glabratelloidea;Rotaliellidae;Rossyatella_sp.
DQ452704.1.1100_U	Eukaryota;Rhizaria;Foraminifera;Globothalamea;Rotaliida;Glabratelloidea;Rotaliellidae;Rossyatella_sp.
DQ452705.1.1100_U	Eukaryota;Rhizaria;Foraminifera;Globothalamea;Rotaliida;Glabratelloidea;Rotaliellidae;Rossyatella_sp.
FM999841.1.890_U	Eukaryota;Rhizaria;Foraminifera;Globothalamea;Rotaliida;Discorboidea;Rosalidae;Rosalina_orbicularis
AY210777.1.1142_U	Eukaryota;Rhizaria;Foraminifera;Globothalamea;Rotaliida;Discorboidea;Rosalidae;Rosalina_orbicularis
FM999905.1.999_U	Eukaryota;Rhizaria;Foraminifera;Globothalamea;Rotaliida;Discorboidea;Rosalidae;Rosalina_orbicularis
AY359173.1.1138_U	Eukaryota;Rhizaria;Foraminifera;Globothalamea;Rotaliida;Discorboidea;Rosalidae;Rosalina_orbicularis
FM999909.1.1076_U	Eukaryota;Rhizaria;Foraminifera;Globothalamea;Rotaliida;Discorboidea;Rosalidae;Rosalina_orbicularis
AF533850.1.1163_U	Eukaryota;Rhizaria;Foraminifera;Globothalamea;Rotaliida;Discorboidea;Rosalidae;Rosalina_orbicularis
FM999906.1.1076_U	Eukaryota;Rhizaria;Foraminifera;Globothalamea;Rotaliida;Discorboidea;Rosalidae;Rosalina_orbicularis
AY359175.1.1140_U	Eukaryota;Rhizaria;Foraminifera;Globothalamea;Rotaliida;Discorboidea;Rosalidae;Rosalina_orbicularis
FM999908.1.1072_U	Eukaryota;Rhizaria;Foraminifera;Globothalamea;Rotaliida;Discorboidea;Rosalidae;Rosalina_orbicularis
AY465855.1.1207_U	Eukaryota;Rhizaria;Foraminifera;Globothalamea;Rotaliida;Discorboidea;Rosalidae;Rosalina_orbicularis
FM999842.1.820_U	Eukaryota;Rhizaria;Foraminifera;Globothalamea;Rotaliida;Discorboidea;Rosalidae;Rosalina_orbicularis
FM999907.1.968_U	Eukaryota;Rhizaria;Foraminifera;Globothalamea;Rotaliida;Discorboidea;Rosalidae;Rosalina_orbicularis
AY359174.1.1128_U	Eukaryota;Rhizaria;Foraminifera;Globothalamea;Rotaliida;Discorboidea;Rosalidae;Rosalina_orbicularis
FM999904.1.1152_U	Eukaryota;Rhizaria;Foraminifera;Globothalamea;Rotaliida;Discorboidea;Rosalidae;Rosalina_orbicularis
AY359176.1.1165_U	Eukaryota;Rhizaria;Foraminifera;Globothalamea;Rotaliida;Discorboidea;Rosalidae;Rosalina_orbicularis
DQ408643.1.3402_U	Eukaryota;Rhizaria;Foraminifera;Globothalamea;Rotaliida;Discorboidea;Rosalidae;Rosalina_sp.
HQ698154.1.1090_U	Eukaryota;Rhizaria;Foraminifera;Globothalamea;Rotaliida;Discorboidea;Rosalidae;Rosalina_sp.
DQ205363.1.1069_U	Eukaryota;Rhizaria;Foraminifera;Globothalamea;Rotaliida;Discorboidea;Rosalidae;Rosalina_sp.
FR839734.1.1102_U	Eukaryota;Rhizaria;Foraminifera;Globothalamea;Rotaliida;Discorboidea;Rosalidae;Rosalina_sp.
FR839737.1.1098_U	Eukaryota;Rhizaria;Foraminifera;Globothalamea;Rotaliida;Discorboidea;Rosalidae;Rosalina_sp.
HQ698155.1.1081_U	Eukaryota;Rhizaria;Foraminifera;Globothalamea;Rotaliida;Discorboidea;Rosalidae;Rosalina_sp.
FR754379.1.836_U	Eukaryota;Rhizaria;Foraminifera;Globothalamea;Rotaliida;Discorboidea;Rosalidae;Rosalina_sp.
FR839736.1.1105_U	Eukaryota;Rhizaria;Foraminifera;Globothalamea;Rotaliida;Discorboidea;Rosalidae;Rosalina_sp.
FR754380.1.844_U	Eukaryota;Rhizaria;Foraminifera;Globothalamea;Rotaliida;Discorboidea;Rosalidae;Rosalina_sp.
AJ504682.1.1102_U	Eukaryota;Rhizaria;Foraminifera;Globothalamea;Rotaliida;Discorboidea;Rosalidae;Rosalina_sp.
FR839735.1.1094_U	Eukaryota;Rhizaria;Foraminifera;Globothalamea;Rotaliida;Discorboidea;Rosalidae;Rosalina_sp.
DQ195588.1.1122_U	Eukaryota;Rhizaria;Foraminifera;Globothalamea;Rotaliida;Discorboidea;Rosalidae;Rosalina_sp.
AJ504683.1.1104_U	Eukaryota;Rhizaria;Foraminifera;Globothalamea;Rotaliida;Discorboidea;Rosalidae;Rosalina_vilardeboana
KF769924.1.852_U	Eukaryota;Rhizaria;Foraminifera;Globothalamea;Rotaliida;Globigerinacea;Beella;Beella_digitata
KF769926.1.835_U	Eukaryota;Rhizaria;Foraminifera;Globothalamea;Rotaliida;Globigerinacea;Beella;Beella_digitata
KF769927.1.910_U	Eukaryota;Rhizaria;Foraminifera;Globothalamea;Rotaliida;Globigerinacea;Beella;Beella_digitata
KF769928.1.887_U	Eukaryota;Rhizaria;Foraminifera;Globothalamea;Rotaliida;Globigerinacea;Beella;Beella_digitata
KF769929.1.856_U	Eukaryota;Rhizaria;Foraminifera;Globothalamea;Rotaliida;Globigerinacea;Beella;Beella_digitata
KF769930.1.869_U	Eukaryota;Rhizaria;Foraminifera;Globothalamea;Rotaliida;Globigerinacea;Beella;Beella_digitata
KF769931.1.821_U	Eukaryota;Rhizaria;Foraminifera;Globothalamea;Rotaliida;Globigerinacea;Beella;Beella_digitata
KF769932.1.833_U	Eukaryota;Rhizaria;Foraminifera;Globothalamea;Rotaliida;Globigerinacea;Beella;Beella_digitata
KF769933.1.853_U	Eukaryota;Rhizaria;Foraminifera;Globothalamea;Rotaliida;Globigerinacea;Beella;Beella_digitata
KF769934.1.855_U	Eukaryota;Rhizaria;Foraminifera;Globothalamea;Rotaliida;Globigerinacea;Beella;Beella_digitata
KF769936.1.868_U	Eukaryota;Rhizaria;Foraminifera;Globothalamea;Rotaliida;Globigerinacea;Beella;Beella_digitata
KF769937.1.893_U	Eukaryota;Rhizaria;Foraminifera;Globothalamea;Rotaliida;Globigerinacea;Beella;Beella_digitata
KF769938.1.916_U	Eukaryota;Rhizaria;Foraminifera;Globothalamea;Rotaliida;Globigerinacea;Beella;Beella_digitata
KF769939.1.969_U	Eukaryota;Rhizaria;Foraminifera;Globothalamea;Rotaliida;Globigerinacea;Beella;Beella_digitata
KF769940.1.879_U	Eukaryota;Rhizaria;Foraminifera;Globothalamea;Rotaliida;Globigerinacea;Beella;Beella_digitata
KF769941.1.801_U	Eukaryota;Rhizaria;Foraminifera;Globothalamea;Rotaliida;Globigerinacea;Beella;Beella_digitata
KF769942.1.886_U	Eukaryota;Rhizaria;Foraminifera;Globothalamea;Rotaliida;Globigerinacea;Beella;Beella_digitata
KF769943.1.881_U	Eukaryota;Rhizaria;Foraminifera;Globothalamea;Rotaliida;Globigerinacea;Beella;Beella_digitata
KF769944.1.895_U	Eukaryota;Rhizaria;Foraminifera;Globothalamea;Rotaliida;Globigerinacea;Beella;Beella_digitata
KF769945.1.861_U	Eukaryota;Rhizaria;Foraminifera;Globothalamea;Rotaliida;Globigerinacea;Beella;Beella_digitata
KF769946.1.894_U	Eukaryota;Rhizaria;Foraminifera;Globothalamea;Rotaliida;Globigerinacea;Beella;Beella_digitata
KJ633126.1.893_U	Eukaryota;Rhizaria;Foraminifera;Globothalamea;Rotaliida;Globigerinacea;Beella;Beella_digitata
KJ633127.1.872_U	Eukaryota;Rhizaria;Foraminifera;Globothalamea;Rotaliida;Globigerinacea;Beella;Beella_digitata
KJ633128.1.913_U	Eukaryota;Rhizaria;Foraminifera;Globothalamea;Rotaliida;Globigerinacea;Beella;Beella_digitata
KJ633129.1.918_U	Eukaryota;Rhizaria;Foraminifera;Globothalamea;Rotaliida;Globigerinacea;Beella;Beella_digitata
AB263435.1.1020_U	Eukaryota;Rhizaria;Foraminifera;Globothalamea;Rotaliida;Globigerinacea;Candeina;Candeina_nitida
AB468835.1.996_U	Eukaryota;Rhizaria;Foraminifera;Globothalamea;Rotaliida;Globigerinacea;Candeina;Candeina_nitida
AB468836.1.996_U	Eukaryota;Rhizaria;Foraminifera;Globothalamea;Rotaliida;Globigerinacea;Candeina;Candeina_nitida
AB263436.1.1008_U	Eukaryota;Rhizaria;Foraminifera;Globothalamea;Rotaliida;Globigerinacea;Candeina;Candeina_nitida
AB468834.1.1008_U	Eukaryota;Rhizaria;Foraminifera;Globothalamea;Rotaliida;Globigerinacea;Candeina;Candeina_nitida
AB468837.1.996_U	Eukaryota;Rhizaria;Foraminifera;Globothalamea;Rotaliida;Globigerinacea;Candeina;Candeina_nitida
KJ633212.1.912_U	Eukaryota;Rhizaria;Foraminifera;Globothalamea;Rotaliida;Globigerinacea;Candeina;Candeina_nitida
GQ293068.1.1009_U	Eukaryota;Rhizaria;Foraminifera;Globothalamea;Rotaliida;Globigerinacea;Globigerina;Globigerina_bulloides
Z83957.1.1003_U	Eukaryota;Rhizaria;Foraminifera;Globothalamea;Rotaliida;Globigerinacea;Globigerina;Globigerina_bulloides
HM641800.1.963_U	Eukaryota;Rhizaria;Foraminifera;Globothalamea;Rotaliida;Globigerinacea;Globigerina;Globigerina_bulloides
AY241712.1.966_U	Eukaryota;Rhizaria;Foraminifera;Globothalamea;Rotaliida;Globigerinacea;Globigerina;Globigerina_bulloides
GQ293070.1.1017_U	Eukaryota;Rhizaria;Foraminifera;Globothalamea;Rotaliida;Globigerinacea;Globigerina;Globigerina_bulloides
AF250109.1.973_U	Eukaryota;Rhizaria;Foraminifera;Globothalamea;Rotaliida;Globigerinacea;Globigerina;Globigerina_bulloides
AF250108.1.966_U	Eukaryota;Rhizaria;Foraminifera;Globothalamea;Rotaliida;Globigerinacea;Globigerina;Globigerina_bulloides
U80793.1.977_U	Eukaryota;Rhizaria;Foraminifera;Globothalamea;Rotaliida;Globigerinacea;Globigerina;Globigerina_bulloides
AY241713.1.976_U	Eukaryota;Rhizaria;Foraminifera;Globothalamea;Rotaliida;Globigerinacea;Globigerina;Globigerina_bulloides
GU060425.1.950_U	Eukaryota;Rhizaria;Foraminifera;Globothalamea;Rotaliida;Globigerinacea;Globigerina;Globigerina_bulloides
GU060424.1.933_U	Eukaryota;Rhizaria;Foraminifera;Globothalamea;Rotaliida;Globigerinacea;Globigerina;Globigerina_bulloides
GU060421.1.1011_U	Eukaryota;Rhizaria;Foraminifera;Globothalamea;Rotaliida;Globigerinacea;Globigerina;Globigerina_bulloides
GU060423.1.836_U	Eukaryota;Rhizaria;Foraminifera;Globothalamea;Rotaliida;Globigerinacea;Globigerina;Globigerina_bulloides
AF250106.1.976_U	Eukaryota;Rhizaria;Foraminifera;Globothalamea;Rotaliida;Globigerinacea;Globigerina;Globigerina_bulloides
GQ293071.1.1000_U	Eukaryota;Rhizaria;Foraminifera;Globothalamea;Rotaliida;Globigerinacea;Globigerina;Globigerina_bulloides
GQ293072.1.1022_U	Eukaryota;Rhizaria;Foraminifera;Globothalamea;Rotaliida;Globigerinacea;Globigerina;Globigerina_bulloides
GU060422.1.991_U	Eukaryota;Rhizaria;Foraminifera;Globothalamea;Rotaliida;Globigerinacea;Globigerina;Globigerina_bulloides
AF250111.1.970_U	Eukaryota;Rhizaria;Foraminifera;Globothalamea;Rotaliida;Globigerinacea;Globigerina;Globigerina_bulloides
GQ293069.1.1008_U	Eukaryota;Rhizaria;Foraminifera;Globothalamea;Rotaliida;Globigerinacea;Globigerina;Globigerina_bulloides
AF250107.1.969_U	Eukaryota;Rhizaria;Foraminifera;Globothalamea;Rotaliida;Globigerinacea;Globigerina;Globigerina_bulloides
DQ407269.1.970_U	Eukaryota;Rhizaria;Foraminifera;Globothalamea;Rotaliida;Globigerinacea;Globigerina;Globigerina_bulloides
AF250110.1.973_U	Eukaryota;Rhizaria;Foraminifera;Globothalamea;Rotaliida;Globigerinacea;Globigerina;Globigerina_bulloides
AF387172.1.999_U	Eukaryota;Rhizaria;Foraminifera;Globothalamea;Rotaliida;Globigerinacea;Globigerina;Globigerina_falconensis
FJ643416.1.948_U	Eukaryota;Rhizaria;Foraminifera;Globothalamea;Rotaliida;Globigerinacea;Globigerina;Globigerina_falconensis
FJ643417.1.973_U	Eukaryota;Rhizaria;Foraminifera;Globothalamea;Rotaliida;Globigerinacea;Globigerina;Globigerina_falconensis
AB263454.1.1052_U	Eukaryota;Rhizaria;Foraminifera;Globothalamea;Rotaliida;Globigerinacea;Globigerinella;Globigerinella_aequilateralis
AB263451.1.1058_U	Eukaryota;Rhizaria;Foraminifera;Globothalamea;Rotaliida;Globigerinacea;Globigerinella;Globigerinella_aequilateralis
AB468870.1.1040_U	Eukaryota;Rhizaria;Foraminifera;Globothalamea;Rotaliida;Globigerinacea;Globigerinella;Globigerinella_aequilateralis
U65631.1.1038_U	Eukaryota;Rhizaria;Foraminifera;Globothalamea;Rotaliida;Globigerinacea;Globigerinella;Globigerinella_bulloides
Z69602.1.1059_U	Eukaryota;Rhizaria;Foraminifera;Globothalamea;Rotaliida;Globigerinacea;Globigerinella;Globigerinella_bulloides
JQ743484.1.1032_U	Eukaryota;Rhizaria;Foraminifera;Globothalamea;Rotaliida;Globigerinacea;Globigerinella;Globigerinella_bulloides
AJ251212.1.948_U	Eukaryota;Rhizaria;Foraminifera;Globothalamea;Rotaliida;Globigerinacea;Globigerinella;Globigerinella_bulloides
AF102228.1.1004_U	Eukaryota;Rhizaria;Foraminifera;Globothalamea;Rotaliida;Globigerinacea;Globigerinella;Globigerinella_bulloides
Z83959.1.1057_U	Eukaryota;Rhizaria;Foraminifera;Globothalamea;Rotaliida;Globigerinacea;Globigerinella;Globigerinella_bulloides
FJ643415.1.967_U	Eukaryota;Rhizaria;Foraminifera;Globothalamea;Rotaliida;Globigerinacea;Globigerinella;Globigerinella_bulloides
U80788.1.1003_U	Eukaryota;Rhizaria;Foraminifera;Globothalamea;Rotaliida;Globigerinacea;Globigerinella;Globigerinella_bulloides
AJ251213.1.958_U	Eukaryota;Rhizaria;Foraminifera;Globothalamea;Rotaliida;Globigerinacea;Globigerinella;Globigerinella_bulloides
AF102227.1.1014_U	Eukaryota;Rhizaria;Foraminifera;Globothalamea;Rotaliida;Globigerinacea;Globigerinella;Globigerinella_bulloides
U80787.1.1018_U	Eukaryota;Rhizaria;Foraminifera;Globothalamea;Rotaliida;Globigerinacea;Globigerinella;Globigerinella_bulloides
FJ643377.1.977_U	Eukaryota;Rhizaria;Foraminifera;Globothalamea;Rotaliida;Globigerinacea;Globigerinella;Globigerinella_calida
JQ743485.1.1020_U	Eukaryota;Rhizaria;Foraminifera;Globothalamea;Rotaliida;Globigerinacea;Globigerinella;Globigerinella_calida
KF769588.1.999_U	Eukaryota;Rhizaria;Foraminifera;Globothalamea;Rotaliida;Globigerinacea;Globigerinella;Globigerinella_calida
KF769827.1.932_U	Eukaryota;Rhizaria;Foraminifera;Globothalamea;Rotaliida;Globigerinacea;Globigerinella;Globigerinella_calida
KF769828.1.932_U	Eukaryota;Rhizaria;Foraminifera;Globothalamea;Rotaliida;Globigerinacea;Globigerinella;Globigerinella_calida
KF769863.1.906_U	Eukaryota;Rhizaria;Foraminifera;Globothalamea;Rotaliida;Globigerinacea;Globigerinella;Globigerinella_calida
KF769864.1.897_U	Eukaryota;Rhizaria;Foraminifera;Globothalamea;Rotaliida;Globigerinacea;Globigerinella;Globigerinella_calida
KF769874.1.888_U	Eukaryota;Rhizaria;Foraminifera;Globothalamea;Rotaliida;Globigerinacea;Globigerinella;Globigerinella_calida
AB468868.1.1037_U	Eukaryota;Rhizaria;Foraminifera;Globothalamea;Rotaliida;Globigerinacea;Globigerinella;Globigerinella_siphonifera
AB263453.1.1048_U	Eukaryota;Rhizaria;Foraminifera;Globothalamea;Rotaliida;Globigerinacea;Globigerinella;Globigerinella_siphonifera
AB263455.1.1049_U	Eukaryota;Rhizaria;Foraminifera;Globothalamea;Rotaliida;Globigerinacea;Globigerinella;Globigerinella_siphonifera
FJ643376.1.978_U	Eukaryota;Rhizaria;Foraminifera;Globothalamea;Rotaliida;Globigerinacea;Globigerinella;Globigerinella_siphonifera
AB468864.1.1038_U	Eukaryota;Rhizaria;Foraminifera;Globothalamea;Rotaliida;Globigerinacea;Globigerinella;Globigerinella_siphonifera
AB468867.1.1037_U	Eukaryota;Rhizaria;Foraminifera;Globothalamea;Rotaliida;Globigerinacea;Globigerinella;Globigerinella_siphonifera
AB468865.1.1037_U	Eukaryota;Rhizaria;Foraminifera;Globothalamea;Rotaliida;Globigerinacea;Globigerinella;Globigerinella_siphonifera
AB468869.1.1037_U	Eukaryota;Rhizaria;Foraminifera;Globothalamea;Rotaliida;Globigerinacea;Globigerinella;Globigerinella_siphonifera
AB468866.1.1037_U	Eukaryota;Rhizaria;Foraminifera;Globothalamea;Rotaliida;Globigerinacea;Globigerinella;Globigerinella_siphonifera
AB263452.1.1049_U	Eukaryota;Rhizaria;Foraminifera;Globothalamea;Rotaliida;Globigerinacea;Globigerinella;Globigerinella_siphonifera
Z83960.1.1039_U	Eukaryota;Rhizaria;Foraminifera;Globothalamea;Rotaliida;Globigerinacea;Globigerinella;Globigerinella_siphonifera
JQ799892.1.1004_U	Eukaryota;Rhizaria;Foraminifera;Globothalamea;Rotaliida;Globigerinacea;Globigerinella;Globigerinella_siphonifera
KF769570.1.815_U	Eukaryota;Rhizaria;Foraminifera;Globothalamea;Rotaliida;Globigerinacea;Globigerinella;Globigerinella_siphonifera
KF769575.1.1001_U	Eukaryota;Rhizaria;Foraminifera;Globothalamea;Rotaliida;Globigerinacea;Globigerinella;Globigerinella_siphonifera
KF769577.1.949_U	Eukaryota;Rhizaria;Foraminifera;Globothalamea;Rotaliida;Globigerinacea;Globigerinella;Globigerinella_siphonifera
KF769578.1.995_U	Eukaryota;Rhizaria;Foraminifera;Globothalamea;Rotaliida;Globigerinacea;Globigerinella;Globigerinella_siphonifera
KF769581.1.936_U	Eukaryota;Rhizaria;Foraminifera;Globothalamea;Rotaliida;Globigerinacea;Globigerinella;Globigerinella_siphonifera
KF769582.1.968_U	Eukaryota;Rhizaria;Foraminifera;Globothalamea;Rotaliida;Globigerinacea;Globigerinella;Globigerinella_siphonifera
KF769583.1.960_U	Eukaryota;Rhizaria;Foraminifera;Globothalamea;Rotaliida;Globigerinacea;Globigerinella;Globigerinella_siphonifera
KF769584.1.1016_U	Eukaryota;Rhizaria;Foraminifera;Globothalamea;Rotaliida;Globigerinacea;Globigerinella;Globigerinella_siphonifera
KF769585.1.1020_U	Eukaryota;Rhizaria;Foraminifera;Globothalamea;Rotaliida;Globigerinacea;Globigerinella;Globigerinella_siphonifera
KF769586.1.801_U	Eukaryota;Rhizaria;Foraminifera;Globothalamea;Rotaliida;Globigerinacea;Globigerinella;Globigerinella_siphonifera
KF769589.1.978_U	Eukaryota;Rhizaria;Foraminifera;Globothalamea;Rotaliida;Globigerinacea;Globigerinella;Globigerinella_siphonifera
KF769610.1.871_U	Eukaryota;Rhizaria;Foraminifera;Globothalamea;Rotaliida;Globigerinacea;Globigerinella;Globigerinella_siphonifera
KF769629.1.1019_U	Eukaryota;Rhizaria;Foraminifera;Globothalamea;Rotaliida;Globigerinacea;Globigerinella;Globigerinella_siphonifera
KF769630.1.922_U	Eukaryota;Rhizaria;Foraminifera;Globothalamea;Rotaliida;Globigerinacea;Globigerinella;Globigerinella_siphonifera
KF769631.1.981_U	Eukaryota;Rhizaria;Foraminifera;Globothalamea;Rotaliida;Globigerinacea;Globigerinella;Globigerinella_siphonifera
KF769632.1.981_U	Eukaryota;Rhizaria;Foraminifera;Globothalamea;Rotaliida;Globigerinacea;Globigerinella;Globigerinella_siphonifera
KF769633.1.983_U	Eukaryota;Rhizaria;Foraminifera;Globothalamea;Rotaliida;Globigerinacea;Globigerinella;Globigerinella_siphonifera
KF769634.1.1019_U	Eukaryota;Rhizaria;Foraminifera;Globothalamea;Rotaliida;Globigerinacea;Globigerinella;Globigerinella_siphonifera
KF769636.1.979_U	Eukaryota;Rhizaria;Foraminifera;Globothalamea;Rotaliida;Globigerinacea;Globigerinella;Globigerinella_siphonifera
KF769637.1.976_U	Eukaryota;Rhizaria;Foraminifera;Globothalamea;Rotaliida;Globigerinacea;Globigerinella;Globigerinella_siphonifera
KF769638.1.815_U	Eukaryota;Rhizaria;Foraminifera;Globothalamea;Rotaliida;Globigerinacea;Globigerinella;Globigerinella_siphonifera
KF769772.1.953_U	Eukaryota;Rhizaria;Foraminifera;Globothalamea;Rotaliida;Globigerinacea;Globigerinella;Globigerinella_siphonifera
KF769773.1.954_U	Eukaryota;Rhizaria;Foraminifera;Globothalamea;Rotaliida;Globigerinacea;Globigerinella;Globigerinella_siphonifera
KF769774.1.941_U	Eukaryota;Rhizaria;Foraminifera;Globothalamea;Rotaliida;Globigerinacea;Globigerinella;Globigerinella_siphonifera
KF769775.1.940_U	Eukaryota;Rhizaria;Foraminifera;Globothalamea;Rotaliida;Globigerinacea;Globigerinella;Globigerinella_siphonifera
KF769785.1.991_U	Eukaryota;Rhizaria;Foraminifera;Globothalamea;Rotaliida;Globigerinacea;Globigerinella;Globigerinella_siphonifera
KF769787.1.940_U	Eukaryota;Rhizaria;Foraminifera;Globothalamea;Rotaliida;Globigerinacea;Globigerinella;Globigerinella_siphonifera
KF769788.1.980_U	Eukaryota;Rhizaria;Foraminifera;Globothalamea;Rotaliida;Globigerinacea;Globigerinella;Globigerinella_siphonifera
KF769790.1.917_U	Eukaryota;Rhizaria;Foraminifera;Globothalamea;Rotaliida;Globigerinacea;Globigerinella;Globigerinella_siphonifera
KF769791.1.886_U	Eukaryota;Rhizaria;Foraminifera;Globothalamea;Rotaliida;Globigerinacea;Globigerinella;Globigerinella_siphonifera
KF769820.1.1009_U	Eukaryota;Rhizaria;Foraminifera;Globothalamea;Rotaliida;Globigerinacea;Globigerinella;Globigerinella_siphonifera
KF769821.1.1001_U	Eukaryota;Rhizaria;Foraminifera;Globothalamea;Rotaliida;Globigerinacea;Globigerinella;Globigerinella_siphonifera
KF769822.1.1003_U	Eukaryota;Rhizaria;Foraminifera;Globothalamea;Rotaliida;Globigerinacea;Globigerinella;Globigerinella_siphonifera
KF769823.1.1003_U	Eukaryota;Rhizaria;Foraminifera;Globothalamea;Rotaliida;Globigerinacea;Globigerinella;Globigerinella_siphonifera
KF769824.1.971_U	Eukaryota;Rhizaria;Foraminifera;Globothalamea;Rotaliida;Globigerinacea;Globigerinella;Globigerinella_siphonifera
KF769825.1.972_U	Eukaryota;Rhizaria;Foraminifera;Globothalamea;Rotaliida;Globigerinacea;Globigerinella;Globigerinella_siphonifera
KF769861.1.1032_U	Eukaryota;Rhizaria;Foraminifera;Globothalamea;Rotaliida;Globigerinacea;Globigerinella;Globigerinella_siphonifera
Z83974.1.995_U	Eukaryota;Rhizaria;Foraminifera;Globothalamea;Rotaliida;Globigerinacea;Globigerinita;Globigerinita_glutinata
FJ643284.1.941_U	Eukaryota;Rhizaria;Foraminifera;Globothalamea;Rotaliida;Globigerinacea;Globigerinita;Globigerinita_glutinata
FJ643283.1.947_U	Eukaryota;Rhizaria;Foraminifera;Globothalamea;Rotaliida;Globigerinacea;Globigerinita;Globigerinita_glutinata
FJ643287.1.917_U	Eukaryota;Rhizaria;Foraminifera;Globothalamea;Rotaliida;Globigerinacea;Globigerinita;Globigerinita_glutinata
AB468832.1.998_U	Eukaryota;Rhizaria;Foraminifera;Globothalamea;Rotaliida;Globigerinacea;Globigerinita;Globigerinita_glutinata
FJ643279.1.916_U	Eukaryota;Rhizaria;Foraminifera;Globothalamea;Rotaliida;Globigerinacea;Globigerinita;Globigerinita_glutinata
AB468826.1.1003_U	Eukaryota;Rhizaria;Foraminifera;Globothalamea;Rotaliida;Globigerinacea;Globigerinita;Globigerinita_glutinata
AB263434.1.1015_U	Eukaryota;Rhizaria;Foraminifera;Globothalamea;Rotaliida;Globigerinacea;Globigerinita;Globigerinita_glutinata
AB468827.1.1004_U	Eukaryota;Rhizaria;Foraminifera;Globothalamea;Rotaliida;Globigerinacea;Globigerinita;Globigerinita_glutinata
FJ643286.1.944_U	Eukaryota;Rhizaria;Foraminifera;Globothalamea;Rotaliida;Globigerinacea;Globigerinita;Globigerinita_glutinata
FJ643281.1.943_U	Eukaryota;Rhizaria;Foraminifera;Globothalamea;Rotaliida;Globigerinacea;Globigerinita;Globigerinita_glutinata
AB468830.1.1004_U	Eukaryota;Rhizaria;Foraminifera;Globothalamea;Rotaliida;Globigerinacea;Globigerinita;Globigerinita_glutinata
FJ643288.1.938_U	Eukaryota;Rhizaria;Foraminifera;Globothalamea;Rotaliida;Globigerinacea;Globigerinita;Globigerinita_glutinata
AB468828.1.1004_U	Eukaryota;Rhizaria;Foraminifera;Globothalamea;Rotaliida;Globigerinacea;Globigerinita;Globigerinita_glutinata
JQ799900.1.971_U	Eukaryota;Rhizaria;Foraminifera;Globothalamea;Rotaliida;Globigerinacea;Globigerinita;Globigerinita_glutinata
FJ643293.1.947_U	Eukaryota;Rhizaria;Foraminifera;Globothalamea;Rotaliida;Globigerinacea;Globigerinita;Globigerinita_glutinata
FJ643292.1.947_U	Eukaryota;Rhizaria;Foraminifera;Globothalamea;Rotaliida;Globigerinacea;Globigerinita;Globigerinita_glutinata
FJ643294.1.932_U	Eukaryota;Rhizaria;Foraminifera;Globothalamea;Rotaliida;Globigerinacea;Globigerinita;Globigerinita_glutinata
FJ643297.1.938_U	Eukaryota;Rhizaria;Foraminifera;Globothalamea;Rotaliida;Globigerinacea;Globigerinita;Globigerinita_glutinata
FJ643282.1.940_U	Eukaryota;Rhizaria;Foraminifera;Globothalamea;Rotaliida;Globigerinacea;Globigerinita;Globigerinita_glutinata
AB468833.1.993_U	Eukaryota;Rhizaria;Foraminifera;Globothalamea;Rotaliida;Globigerinacea;Globigerinita;Globigerinita_glutinata
FJ643295.1.852_U	Eukaryota;Rhizaria;Foraminifera;Globothalamea;Rotaliida;Globigerinacea;Globigerinita;Globigerinita_glutinata
AB468829.1.1001_U	Eukaryota;Rhizaria;Foraminifera;Globothalamea;Rotaliida;Globigerinacea;Globigerinita;Globigerinita_glutinata
AF250105.1.971_U	Eukaryota;Rhizaria;Foraminifera;Globothalamea;Rotaliida;Globigerinacea;Globigerinita;Globigerinita_glutinata
FJ643296.1.938_U	Eukaryota;Rhizaria;Foraminifera;Globothalamea;Rotaliida;Globigerinacea;Globigerinita;Globigerinita_glutinata
FJ643291.1.935_U	Eukaryota;Rhizaria;Foraminifera;Globothalamea;Rotaliida;Globigerinacea;Globigerinita;Globigerinita_glutinata
AB468831.1.1004_U	Eukaryota;Rhizaria;Foraminifera;Globothalamea;Rotaliida;Globigerinacea;Globigerinita;Globigerinita_glutinata
FJ643290.1.937_U	Eukaryota;Rhizaria;Foraminifera;Globothalamea;Rotaliida;Globigerinacea;Globigerinita;Globigerinita_glutinata
FJ643280.1.943_U	Eukaryota;Rhizaria;Foraminifera;Globothalamea;Rotaliida;Globigerinacea;Globigerinita;Globigerinita_glutinata
AB263433.1.1015_U	Eukaryota;Rhizaria;Foraminifera;Globothalamea;Rotaliida;Globigerinacea;Globigerinita;Globigerinita_glutinata
FJ643278.1.943_U	Eukaryota;Rhizaria;Foraminifera;Globothalamea;Rotaliida;Globigerinacea;Globigerinita;Globigerinita_glutinata
FJ643289.1.934_U	Eukaryota;Rhizaria;Foraminifera;Globothalamea;Rotaliida;Globigerinacea;Globigerinita;Globigerinita_glutinata
AY453136.1.1005_U	Eukaryota;Rhizaria;Foraminifera;Globothalamea;Rotaliida;Globigerinacea;Globigerinita;Globigerinita_glutinata
FJ643277.1.913_U	Eukaryota;Rhizaria;Foraminifera;Globothalamea;Rotaliida;Globigerinacea;Globigerinita;Globigerinita_glutinata
FJ643300.1.997_U	Eukaryota;Rhizaria;Foraminifera;Globothalamea;Rotaliida;Globigerinacea;Globigerinita;Globigerinita_uvula
FJ643298.1.994_U	Eukaryota;Rhizaria;Foraminifera;Globothalamea;Rotaliida;Globigerinacea;Globigerinita;Globigerinita_uvula
FJ643301.1.995_U	Eukaryota;Rhizaria;Foraminifera;Globothalamea;Rotaliida;Globigerinacea;Globigerinita;Globigerinita_uvula
FJ643302.1.995_U	Eukaryota;Rhizaria;Foraminifera;Globothalamea;Rotaliida;Globigerinacea;Globigerinita;Globigerinita_uvula
FJ643299.1.985_U	Eukaryota;Rhizaria;Foraminifera;Globothalamea;Rotaliida;Globigerinacea;Globigerinita;Globigerinita_uvula
AF387173.1.1022_U	Eukaryota;Rhizaria;Foraminifera;Globothalamea;Rotaliida;Globigerinacea;Globigerinita;Globigerinita_uvula
AB263465.1.1047_U	Eukaryota;Rhizaria;Foraminifera;Globothalamea;Rotaliida;Globigerinacea;Globigerinoides;Globigerinoides_conglobatus
AB263466.1.1048_U	Eukaryota;Rhizaria;Foraminifera;Globothalamea;Rotaliida;Globigerinacea;Globigerinoides;Globigerinoides_conglobatus
Z83967.1.1046_U	Eukaryota;Rhizaria;Foraminifera;Globothalamea;Rotaliida;Globigerinacea;Globigerinoides;Globigerinoides_conglobatus
Z69600.1.1046_U	Eukaryota;Rhizaria;Foraminifera;Globothalamea;Rotaliida;Globigerinacea;Globigerinoides;Globigerinoides_conglobatus
AB468888.1.1047_U	Eukaryota;Rhizaria;Foraminifera;Globothalamea;Rotaliida;Globigerinacea;Globigerinoides;Globigerinoides_conglobatus
AB468887.1.1046_U	Eukaryota;Rhizaria;Foraminifera;Globothalamea;Rotaliida;Globigerinacea;Globigerinoides;Globigerinoides_conglobatus
U80790.1.1027_U	Eukaryota;Rhizaria;Foraminifera;Globothalamea;Rotaliida;Globigerinacea;Globigerinoides;Globigerinoides_conglobatus
EU012454.1.1030_U	Eukaryota;Rhizaria;Foraminifera;Globothalamea;Rotaliida;Globigerinacea;Globigerinoides;Globigerinoides_elongatus
FM866181.1.906_U	Eukaryota;Rhizaria;Foraminifera;Globothalamea;Rotaliida;Globigerinacea;Globigerinoides;Globigerinoides_elongatus
EU012453.1.1033_U	Eukaryota;Rhizaria;Foraminifera;Globothalamea;Rotaliida;Globigerinacea;Globigerinoides;Globigerinoides_elongatus
EU012465.1.1031_U	Eukaryota;Rhizaria;Foraminifera;Globothalamea;Rotaliida;Globigerinacea;Globigerinoides;Globigerinoides_elongatus
FM866157.1.849_U	Eukaryota;Rhizaria;Foraminifera;Globothalamea;Rotaliida;Globigerinacea;Globigerinoides;Globigerinoides_elongatus
EU012466.1.1031_U	Eukaryota;Rhizaria;Foraminifera;Globothalamea;Rotaliida;Globigerinacea;Globigerinoides;Globigerinoides_elongatus
EU012467.1.1031_U	Eukaryota;Rhizaria;Foraminifera;Globothalamea;Rotaliida;Globigerinacea;Globigerinoides;Globigerinoides_elongatus
EU012473.1.1032_U	Eukaryota;Rhizaria;Foraminifera;Globothalamea;Rotaliida;Globigerinacea;Globigerinoides;Globigerinoides_elongatus
FM866161.1.900_U	Eukaryota;Rhizaria;Foraminifera;Globothalamea;Rotaliida;Globigerinacea;Globigerinoides;Globigerinoides_elongatus
FM866182.1.903_U	Eukaryota;Rhizaria;Foraminifera;Globothalamea;Rotaliida;Globigerinacea;Globigerinoides;Globigerinoides_elongatus
FM866178.1.867_U	Eukaryota;Rhizaria;Foraminifera;Globothalamea;Rotaliida;Globigerinacea;Globigerinoides;Globigerinoides_elongatus
EU012472.1.1032_U	Eukaryota;Rhizaria;Foraminifera;Globothalamea;Rotaliida;Globigerinacea;Globigerinoides;Globigerinoides_elongatus
FM866167.1.906_U	Eukaryota;Rhizaria;Foraminifera;Globothalamea;Rotaliida;Globigerinacea;Globigerinoides;Globigerinoides_elongatus
EU012463.1.1032_U	Eukaryota;Rhizaria;Foraminifera;Globothalamea;Rotaliida;Globigerinacea;Globigerinoides;Globigerinoides_elongatus
FM866158.1.903_U	Eukaryota;Rhizaria;Foraminifera;Globothalamea;Rotaliida;Globigerinacea;Globigerinoides;Globigerinoides_elongatus
EU012464.1.1032_U	Eukaryota;Rhizaria;Foraminifera;Globothalamea;Rotaliida;Globigerinacea;Globigerinoides;Globigerinoides_elongatus
FM866179.1.816_U	Eukaryota;Rhizaria;Foraminifera;Globothalamea;Rotaliida;Globigerinacea;Globigerinoides;Globigerinoides_elongatus
FM866165.1.905_U	Eukaryota;Rhizaria;Foraminifera;Globothalamea;Rotaliida;Globigerinacea;Globigerinoides;Globigerinoides_elongatus
FM866164.1.857_U	Eukaryota;Rhizaria;Foraminifera;Globothalamea;Rotaliida;Globigerinacea;Globigerinoides;Globigerinoides_elongatus
FM866170.1.863_U	Eukaryota;Rhizaria;Foraminifera;Globothalamea;Rotaliida;Globigerinacea;Globigerinoides;Globigerinoides_elongatus
FM866162.1.900_U	Eukaryota;Rhizaria;Foraminifera;Globothalamea;Rotaliida;Globigerinacea;Globigerinoides;Globigerinoides_elongatus
FM866180.1.903_U	Eukaryota;Rhizaria;Foraminifera;Globothalamea;Rotaliida;Globigerinacea;Globigerinoides;Globigerinoides_elongatus
EU012484.1.1030_U	Eukaryota;Rhizaria;Foraminifera;Globothalamea;Rotaliida;Globigerinacea;Globigerinoides;Globigerinoides_elongatus
FM866155.1.846_U	Eukaryota;Rhizaria;Foraminifera;Globothalamea;Rotaliida;Globigerinacea;Globigerinoides;Globigerinoides_elongatus
FM866194.1.820_U	Eukaryota;Rhizaria;Foraminifera;Globothalamea;Rotaliida;Globigerinacea;Globigerinoides;Globigerinoides_elongatus
EU012481.1.1032_U	Eukaryota;Rhizaria;Foraminifera;Globothalamea;Rotaliida;Globigerinacea;Globigerinoides;Globigerinoides_elongatus
FM866172.1.862_U	Eukaryota;Rhizaria;Foraminifera;Globothalamea;Rotaliida;Globigerinacea;Globigerinoides;Globigerinoides_elongatus
EU012474.1.1031_U	Eukaryota;Rhizaria;Foraminifera;Globothalamea;Rotaliida;Globigerinacea;Globigerinoides;Globigerinoides_elongatus
EU012480.1.1032_U	Eukaryota;Rhizaria;Foraminifera;Globothalamea;Rotaliida;Globigerinacea;Globigerinoides;Globigerinoides_elongatus
EU012478.1.1032_U	Eukaryota;Rhizaria;Foraminifera;Globothalamea;Rotaliida;Globigerinacea;Globigerinoides;Globigerinoides_elongatus
FM866177.1.862_U	Eukaryota;Rhizaria;Foraminifera;Globothalamea;Rotaliida;Globigerinacea;Globigerinoides;Globigerinoides_elongatus
EU012479.1.1032_U	Eukaryota;Rhizaria;Foraminifera;Globothalamea;Rotaliida;Globigerinacea;Globigerinoides;Globigerinoides_elongatus
EU012475.1.1032_U	Eukaryota;Rhizaria;Foraminifera;Globothalamea;Rotaliida;Globigerinacea;Globigerinoides;Globigerinoides_elongatus
FM866173.1.903_U	Eukaryota;Rhizaria;Foraminifera;Globothalamea;Rotaliida;Globigerinacea;Globigerinoides;Globigerinoides_elongatus
EU012476.1.1032_U	Eukaryota;Rhizaria;Foraminifera;Globothalamea;Rotaliida;Globigerinacea;Globigerinoides;Globigerinoides_elongatus
EU012482.1.1032_U	Eukaryota;Rhizaria;Foraminifera;Globothalamea;Rotaliida;Globigerinacea;Globigerinoides;Globigerinoides_elongatus
EU012483.1.1032_U	Eukaryota;Rhizaria;Foraminifera;Globothalamea;Rotaliida;Globigerinacea;Globigerinoides;Globigerinoides_elongatus
EU012477.1.1013_U	Eukaryota;Rhizaria;Foraminifera;Globothalamea;Rotaliida;Globigerinacea;Globigerinoides;Globigerinoides_elongatus
FM866175.1.906_U	Eukaryota;Rhizaria;Foraminifera;Globothalamea;Rotaliida;Globigerinacea;Globigerinoides;Globigerinoides_elongatus
FM866195.1.820_U	Eukaryota;Rhizaria;Foraminifera;Globothalamea;Rotaliida;Globigerinacea;Globigerinoides;Globigerinoides_elongatus
FM866160.1.893_U	Eukaryota;Rhizaria;Foraminifera;Globothalamea;Rotaliida;Globigerinacea;Globigerinoides;Globigerinoides_elongatus
FM866159.1.863_U	Eukaryota;Rhizaria;Foraminifera;Globothalamea;Rotaliida;Globigerinacea;Globigerinoides;Globigerinoides_elongatus
FM866168.1.893_U	Eukaryota;Rhizaria;Foraminifera;Globothalamea;Rotaliida;Globigerinacea;Globigerinoides;Globigerinoides_elongatus
FM866154.1.906_U	Eukaryota;Rhizaria;Foraminifera;Globothalamea;Rotaliida;Globigerinacea;Globigerinoides;Globigerinoides_elongatus
AF102230.1.996_U	Eukaryota;Rhizaria;Foraminifera;Globothalamea;Rotaliida;Globigerinacea;Globigerinoides;Globigerinoides_elongatus
EU012452.1.1030_U	Eukaryota;Rhizaria;Foraminifera;Globothalamea;Rotaliida;Globigerinacea;Globigerinoides;Globigerinoides_elongatus
Z69599.1.1005_U	Eukaryota;Rhizaria;Foraminifera;Globothalamea;Rotaliida;Globigerinacea;Globigerinoides;Globigerinoides_ruber
Z83965.1.1003_U	Eukaryota;Rhizaria;Foraminifera;Globothalamea;Rotaliida;Globigerinacea;Globigerinoides;Globigerinoides_ruber
EU012470.1.1016_U	Eukaryota;Rhizaria;Foraminifera;Globothalamea;Rotaliida;Globigerinacea;Globigerinoides;Globigerinoides_ruber
AB468885.1.1000_U	Eukaryota;Rhizaria;Foraminifera;Globothalamea;Rotaliida;Globigerinacea;Globigerinoides;Globigerinoides_ruber
AB263464.1.1012_U	Eukaryota;Rhizaria;Foraminifera;Globothalamea;Rotaliida;Globigerinacea;Globigerinoides;Globigerinoides_ruber
EU012487.1.1012_U	Eukaryota;Rhizaria;Foraminifera;Globothalamea;Rotaliida;Globigerinacea;Globigerinoides;Globigerinoides_ruber
AB263463.1.1017_U	Eukaryota;Rhizaria;Foraminifera;Globothalamea;Rotaliida;Globigerinacea;Globigerinoides;Globigerinoides_ruber
FM865983.1.959_U	Eukaryota;Rhizaria;Foraminifera;Globothalamea;Rotaliida;Globigerinacea;Globigerinoides;Globigerinoides_ruber
FM866126.1.843_U	Eukaryota;Rhizaria;Foraminifera;Globothalamea;Rotaliida;Globigerinacea;Globigerinoides;Globigerinoides_ruber
EU012485.1.1012_U	Eukaryota;Rhizaria;Foraminifera;Globothalamea;Rotaliida;Globigerinacea;Globigerinoides;Globigerinoides_ruber
FM865987.1.959_U	Eukaryota;Rhizaria;Foraminifera;Globothalamea;Rotaliida;Globigerinacea;Globigerinoides;Globigerinoides_ruber
FM865993.1.897_U	Eukaryota;Rhizaria;Foraminifera;Globothalamea;Rotaliida;Globigerinacea;Globigerinoides;Globigerinoides_ruber
EU012461.1.1017_U	Eukaryota;Rhizaria;Foraminifera;Globothalamea;Rotaliida;Globigerinacea;Globigerinoides;Globigerinoides_ruber
EU012456.1.1012_U	Eukaryota;Rhizaria;Foraminifera;Globothalamea;Rotaliida;Globigerinacea;Globigerinoides;Globigerinoides_ruber
EU012458.1.1012_U	Eukaryota;Rhizaria;Foraminifera;Globothalamea;Rotaliida;Globigerinacea;Globigerinoides;Globigerinoides_ruber
EU012460.1.1017_U	Eukaryota;Rhizaria;Foraminifera;Globothalamea;Rotaliida;Globigerinacea;Globigerinoides;Globigerinoides_ruber
JQ799893.1.972_U	Eukaryota;Rhizaria;Foraminifera;Globothalamea;Rotaliida;Globigerinacea;Globigerinoides;Globigerinoides_ruber
AB468884.1.1005_U	Eukaryota;Rhizaria;Foraminifera;Globothalamea;Rotaliida;Globigerinacea;Globigerinoides;Globigerinoides_ruber
FM865981.1.959_U	Eukaryota;Rhizaria;Foraminifera;Globothalamea;Rotaliida;Globigerinacea;Globigerinoides;Globigerinoides_ruber
EU012486.1.1012_U	Eukaryota;Rhizaria;Foraminifera;Globothalamea;Rotaliida;Globigerinacea;Globigerinoides;Globigerinoides_ruber
EU012462.1.1017_U	Eukaryota;Rhizaria;Foraminifera;Globothalamea;Rotaliida;Globigerinacea;Globigerinoides;Globigerinoides_ruber
AB468882.1.1005_U	Eukaryota;Rhizaria;Foraminifera;Globothalamea;Rotaliida;Globigerinacea;Globigerinoides;Globigerinoides_ruber
AB468883.1.1005_U	Eukaryota;Rhizaria;Foraminifera;Globothalamea;Rotaliida;Globigerinacea;Globigerinoides;Globigerinoides_ruber
EU012469.1.1017_U	Eukaryota;Rhizaria;Foraminifera;Globothalamea;Rotaliida;Globigerinacea;Globigerinoides;Globigerinoides_ruber
FM866169.1.903_U	Eukaryota;Rhizaria;Foraminifera;Globothalamea;Rotaliida;Globigerinacea;Globigerinoides;Globigerinoides_ruber
FM865992.1.859_U	Eukaryota;Rhizaria;Foraminifera;Globothalamea;Rotaliida;Globigerinacea;Globigerinoides;Globigerinoides_ruber
FM865980.1.914_U	Eukaryota;Rhizaria;Foraminifera;Globothalamea;Rotaliida;Globigerinacea;Globigerinoides;Globigerinoides_ruber
FM866163.1.822_U	Eukaryota;Rhizaria;Foraminifera;Globothalamea;Rotaliida;Globigerinacea;Globigerinoides;Globigerinoides_ruber
FM865982.1.914_U	Eukaryota;Rhizaria;Foraminifera;Globothalamea;Rotaliida;Globigerinacea;Globigerinoides;Globigerinoides_ruber
EU012459.1.1017_U	Eukaryota;Rhizaria;Foraminifera;Globothalamea;Rotaliida;Globigerinacea;Globigerinoides;Globigerinoides_ruber
EU012457.1.1012_U	Eukaryota;Rhizaria;Foraminifera;Globothalamea;Rotaliida;Globigerinacea;Globigerinoides;Globigerinoides_ruber
FM865986.1.925_U	Eukaryota;Rhizaria;Foraminifera;Globothalamea;Rotaliida;Globigerinacea;Globigerinoides;Globigerinoides_ruber
EU012471.1.1016_U	Eukaryota;Rhizaria;Foraminifera;Globothalamea;Rotaliida;Globigerinacea;Globigerinoides;Globigerinoides_ruber
EU012455.1.1012_U	Eukaryota;Rhizaria;Foraminifera;Globothalamea;Rotaliida;Globigerinacea;Globigerinoides;Globigerinoides_ruber
FM866174.1.903_U	Eukaryota;Rhizaria;Foraminifera;Globothalamea;Rotaliida;Globigerinacea;Globigerinoides;Globigerinoides_ruber
FM866171.1.862_U	Eukaryota;Rhizaria;Foraminifera;Globothalamea;Rotaliida;Globigerinacea;Globigerinoides;Globigerinoides_ruber
EU012468.1.1015_U	Eukaryota;Rhizaria;Foraminifera;Globothalamea;Rotaliida;Globigerinacea;Globigerinoides;Globigerinoides_ruber
Z83966.1.1003_U	Eukaryota;Rhizaria;Foraminifera;Globothalamea;Rotaliida;Globigerinacea;Globigerinoides;Globigerinoides_ruber
U80789.1.981_U	Eukaryota;Rhizaria;Foraminifera;Globothalamea;Rotaliida;Globigerinacea;Globigerinoides;Globigerinoides_ruber
U65634.1.993_U	Eukaryota;Rhizaria;Foraminifera;Globothalamea;Rotaliida;Globigerinacea;Globigerinoides;Globigerinoides_ruber
AB468886.1.979_U	Eukaryota;Rhizaria;Foraminifera;Globothalamea;Rotaliida;Globigerinacea;Globigerinoides;Globigerinoides_ruber
FM865984.1.960_U	Eukaryota;Rhizaria;Foraminifera;Globothalamea;Rotaliida;Globigerinacea;Globigerinoides;Globigerinoides_ruber
AB468880.1.1035_U	Eukaryota;Rhizaria;Foraminifera;Globothalamea;Rotaliida;Globigerinacea;Globigerinoides;Globigerinoides_sacculifer
U65633.1.1016_U	Eukaryota;Rhizaria;Foraminifera;Globothalamea;Rotaliida;Globigerinacea;Globigerinoides;Globigerinoides_sacculifer
JQ004107.1.810_U	Eukaryota;Rhizaria;Foraminifera;Globothalamea;Rotaliida;Globigerinacea;Globigerinoides;Globigerinoides_sacculifer
AB468879.1.1035_U	Eukaryota;Rhizaria;Foraminifera;Globothalamea;Rotaliida;Globigerinacea;Globigerinoides;Globigerinoides_sacculifer
AB263460.1.1046_U	Eukaryota;Rhizaria;Foraminifera;Globothalamea;Rotaliida;Globigerinacea;Globigerinoides;Globigerinoides_sacculifer
AB468876.1.1035_U	Eukaryota;Rhizaria;Foraminifera;Globothalamea;Rotaliida;Globigerinacea;Globigerinoides;Globigerinoides_sacculifer
AB468875.1.1035_U	Eukaryota;Rhizaria;Foraminifera;Globothalamea;Rotaliida;Globigerinacea;Globigerinoides;Globigerinoides_sacculifer
AB468877.1.1035_U	Eukaryota;Rhizaria;Foraminifera;Globothalamea;Rotaliida;Globigerinacea;Globigerinoides;Globigerinoides_sacculifer
U80792.1.1016_U	Eukaryota;Rhizaria;Foraminifera;Globothalamea;Rotaliida;Globigerinacea;Globigerinoides;Globigerinoides_sacculifer
AB468881.1.1035_U	Eukaryota;Rhizaria;Foraminifera;Globothalamea;Rotaliida;Globigerinacea;Globigerinoides;Globigerinoides_sacculifer
Z83963.1.1035_U	Eukaryota;Rhizaria;Foraminifera;Globothalamea;Rotaliida;Globigerinacea;Globigerinoides;Globigerinoides_sacculifer
AB263459.1.1046_U	Eukaryota;Rhizaria;Foraminifera;Globothalamea;Rotaliida;Globigerinacea;Globigerinoides;Globigerinoides_sacculifer
AB263461.1.1047_U	Eukaryota;Rhizaria;Foraminifera;Globothalamea;Rotaliida;Globigerinacea;Globigerinoides;Globigerinoides_sacculifer
AB263462.1.1048_U	Eukaryota;Rhizaria;Foraminifera;Globothalamea;Rotaliida;Globigerinacea;Globigerinoides;Globigerinoides_sacculifer
Z83964.1.1033_U	Eukaryota;Rhizaria;Foraminifera;Globothalamea;Rotaliida;Globigerinacea;Globigerinoides;Globigerinoides_sacculifer
AB468878.1.1035_U	Eukaryota;Rhizaria;Foraminifera;Globothalamea;Rotaliida;Globigerinacea;Globigerinoides;Globigerinoides_sacculifer
FM866138.1.863_U	Eukaryota;Rhizaria;Foraminifera;Globothalamea;Rotaliida;Globigerinacea;Globigerinoides;Globigerinoides_sp01
FM866140.1.863_U	Eukaryota;Rhizaria;Foraminifera;Globothalamea;Rotaliida;Globigerinacea;Globigerinoides;Globigerinoides_sp01
FM866139.1.863_U	Eukaryota;Rhizaria;Foraminifera;Globothalamea;Rotaliida;Globigerinacea;Globigerinoides;Globigerinoides_sp01
JQ799894.1.999_U	Eukaryota;Rhizaria;Foraminifera;Globothalamea;Rotaliida;Globigerinacea;Globoturborotalita;Globoturborotalita_rubescens
FJ643354.1.985_U	Eukaryota;Rhizaria;Foraminifera;Globothalamea;Rotaliida;Globigerinacea;Hastigerina;Hastigerina_pelagica
FJ643356.1.985_U	Eukaryota;Rhizaria;Foraminifera;Globothalamea;Rotaliida;Globigerinacea;Hastigerina;Hastigerina_pelagica
AB468859.1.1148_U	Eukaryota;Rhizaria;Foraminifera;Globothalamea;Rotaliida;Globigerinacea;Hastigerina;Hastigerina_pelagica
FJ643362.1.1095_U	Eukaryota;Rhizaria;Foraminifera;Globothalamea;Rotaliida;Globigerinacea;Hastigerina;Hastigerina_pelagica
AB468863.1.1148_U	Eukaryota;Rhizaria;Foraminifera;Globothalamea;Rotaliida;Globigerinacea;Hastigerina;Hastigerina_pelagica
FJ643402.1.834_U	Eukaryota;Rhizaria;Foraminifera;Globothalamea;Rotaliida;Globigerinacea;Hastigerina;Hastigerina_pelagica
FJ643357.1.985_U	Eukaryota;Rhizaria;Foraminifera;Globothalamea;Rotaliida;Globigerinacea;Hastigerina;Hastigerina_pelagica
FJ643366.1.1068_U	Eukaryota;Rhizaria;Foraminifera;Globothalamea;Rotaliida;Globigerinacea;Hastigerina;Hastigerina_pelagica
AB468858.1.1148_U	Eukaryota;Rhizaria;Foraminifera;Globothalamea;Rotaliida;Globigerinacea;Hastigerina;Hastigerina_pelagica
AB468861.1.1150_U	Eukaryota;Rhizaria;Foraminifera;Globothalamea;Rotaliida;Globigerinacea;Hastigerina;Hastigerina_pelagica
FJ643405.1.860_U	Eukaryota;Rhizaria;Foraminifera;Globothalamea;Rotaliida;Globigerinacea;Hastigerina;Hastigerina_pelagica
FJ643355.1.985_U	Eukaryota;Rhizaria;Foraminifera;Globothalamea;Rotaliida;Globigerinacea;Hastigerina;Hastigerina_pelagica
FJ643347.1.992_U	Eukaryota;Rhizaria;Foraminifera;Globothalamea;Rotaliida;Globigerinacea;Hastigerina;Hastigerina_pelagica
FJ643350.1.950_U	Eukaryota;Rhizaria;Foraminifera;Globothalamea;Rotaliida;Globigerinacea;Hastigerina;Hastigerina_pelagica
FJ643363.1.1097_U	Eukaryota;Rhizaria;Foraminifera;Globothalamea;Rotaliida;Globigerinacea;Hastigerina;Hastigerina_pelagica
AB468857.1.1148_U	Eukaryota;Rhizaria;Foraminifera;Globothalamea;Rotaliida;Globigerinacea;Hastigerina;Hastigerina_pelagica
FJ643345.1.994_U	Eukaryota;Rhizaria;Foraminifera;Globothalamea;Rotaliida;Globigerinacea;Hastigerina;Hastigerina_pelagica
FJ643352.1.985_U	Eukaryota;Rhizaria;Foraminifera;Globothalamea;Rotaliida;Globigerinacea;Hastigerina;Hastigerina_pelagica
AB263450.1.1159_U	Eukaryota;Rhizaria;Foraminifera;Globothalamea;Rotaliida;Globigerinacea;Hastigerina;Hastigerina_pelagica
FJ643364.1.1097_U	Eukaryota;Rhizaria;Foraminifera;Globothalamea;Rotaliida;Globigerinacea;Hastigerina;Hastigerina_pelagica
AB263449.1.1161_U	Eukaryota;Rhizaria;Foraminifera;Globothalamea;Rotaliida;Globigerinacea;Hastigerina;Hastigerina_pelagica
FJ643359.1.1093_U	Eukaryota;Rhizaria;Foraminifera;Globothalamea;Rotaliida;Globigerinacea;Hastigerina;Hastigerina_pelagica
FJ643367.1.976_U	Eukaryota;Rhizaria;Foraminifera;Globothalamea;Rotaliida;Globigerinacea;Hastigerina;Hastigerina_pelagica
FJ643384.1.1094_U	Eukaryota;Rhizaria;Foraminifera;Globothalamea;Rotaliida;Globigerinacea;Hastigerina;Hastigerina_pelagica
FJ643353.1.985_U	Eukaryota;Rhizaria;Foraminifera;Globothalamea;Rotaliida;Globigerinacea;Hastigerina;Hastigerina_pelagica
FJ643351.1.985_U	Eukaryota;Rhizaria;Foraminifera;Globothalamea;Rotaliida;Globigerinacea;Hastigerina;Hastigerina_pelagica
FJ643365.1.1097_U	Eukaryota;Rhizaria;Foraminifera;Globothalamea;Rotaliida;Globigerinacea;Hastigerina;Hastigerina_pelagica
Z83958.1.1149_U	Eukaryota;Rhizaria;Foraminifera;Globothalamea;Rotaliida;Globigerinacea;Hastigerina;Hastigerina_pelagica
FJ643358.1.1095_U	Eukaryota;Rhizaria;Foraminifera;Globothalamea;Rotaliida;Globigerinacea;Hastigerina;Hastigerina_pelagica
FJ643411.1.842_U	Eukaryota;Rhizaria;Foraminifera;Globothalamea;Rotaliida;Globigerinacea;Hastigerina;Hastigerina_pelagica
FJ643349.1.994_U	Eukaryota;Rhizaria;Foraminifera;Globothalamea;Rotaliida;Globigerinacea;Hastigerina;Hastigerina_pelagica
FJ643360.1.1007_U	Eukaryota;Rhizaria;Foraminifera;Globothalamea;Rotaliida;Globigerinacea;Hastigerina;Hastigerina_pelagica
AB468860.1.1148_U	Eukaryota;Rhizaria;Foraminifera;Globothalamea;Rotaliida;Globigerinacea;Hastigerina;Hastigerina_pelagica
FJ643346.1.992_U	Eukaryota;Rhizaria;Foraminifera;Globothalamea;Rotaliida;Globigerinacea;Hastigerina;Hastigerina_pelagica
FJ643368.1.1001_U	Eukaryota;Rhizaria;Foraminifera;Globothalamea;Rotaliida;Globigerinacea;Hastigerina;Hastigerina_pelagica
FJ643413.1.860_U	Eukaryota;Rhizaria;Foraminifera;Globothalamea;Rotaliida;Globigerinacea;Hastigerina;Hastigerina_pelagica
AB468862.1.1148_U	Eukaryota;Rhizaria;Foraminifera;Globothalamea;Rotaliida;Globigerinacea;Hastigerina;Hastigerina_pelagica
FJ643406.1.861_U	Eukaryota;Rhizaria;Foraminifera;Globothalamea;Rotaliida;Globigerinacea;Hastigerina;Hastigerina_pelagica
FJ643369.1.1001_U	Eukaryota;Rhizaria;Foraminifera;Globothalamea;Rotaliida;Globigerinacea;Hastigerina;Hastigerina_pelagica
AB468856.1.1148_U	Eukaryota;Rhizaria;Foraminifera;Globothalamea;Rotaliida;Globigerinacea;Hastigerina;Hastigerina_pelagica
FJ643403.1.811_U	Eukaryota;Rhizaria;Foraminifera;Globothalamea;Rotaliida;Globigerinacea;Hastigerina;Hastigerina_pelagica
AB263448.1.1160_U	Eukaryota;Rhizaria;Foraminifera;Globothalamea;Rotaliida;Globigerinacea;Hastigerina;Hastigerina_pelagica
FJ643361.1.1093_U	Eukaryota;Rhizaria;Foraminifera;Globothalamea;Rotaliida;Globigerinacea;Hastigerina;Hastigerina_pelagica
FJ643412.1.858_U	Eukaryota;Rhizaria;Foraminifera;Globothalamea;Rotaliida;Globigerinacea;Hastigerina;Hastigerina_pelagica
FJ643348.1.992_U	Eukaryota;Rhizaria;Foraminifera;Globothalamea;Rotaliida;Globigerinacea;Hastigerina;Hastigerina_pelagica
AB468871.1.977_U	Eukaryota;Rhizaria;Foraminifera;Globothalamea;Rotaliida;Globigerinacea;Orbulina;Orbulina_universa
AB263456.1.988_U	Eukaryota;Rhizaria;Foraminifera;Globothalamea;Rotaliida;Globigerinacea;Orbulina;Orbulina_universa
AF102229.1.955_U	Eukaryota;Rhizaria;Foraminifera;Globothalamea;Rotaliida;Globigerinacea;Orbulina;Orbulina_universa
AB468872.1.977_U	Eukaryota;Rhizaria;Foraminifera;Globothalamea;Rotaliida;Globigerinacea;Orbulina;Orbulina_universa
Z69601.1.987_U	Eukaryota;Rhizaria;Foraminifera;Globothalamea;Rotaliida;Globigerinacea;Orbulina;Orbulina_universa
AB468873.1.977_U	Eukaryota;Rhizaria;Foraminifera;Globothalamea;Rotaliida;Globigerinacea;Orbulina;Orbulina_universa
U80791.1.964_U	Eukaryota;Rhizaria;Foraminifera;Globothalamea;Rotaliida;Globigerinacea;Orbulina;Orbulina_universa
Z83961.1.977_U	Eukaryota;Rhizaria;Foraminifera;Globothalamea;Rotaliida;Globigerinacea;Orbulina;Orbulina_universa
AB468874.1.977_U	Eukaryota;Rhizaria;Foraminifera;Globothalamea;Rotaliida;Globigerinacea;Orbulina;Orbulina_universa
AB263458.1.989_U	Eukaryota;Rhizaria;Foraminifera;Globothalamea;Rotaliida;Globigerinacea;Orbulina;Orbulina_universa
AB263457.1.989_U	Eukaryota;Rhizaria;Foraminifera;Globothalamea;Rotaliida;Globigerinacea;Orbulina;Orbulina_universa
U65632.1.969_U	Eukaryota;Rhizaria;Foraminifera;Globothalamea;Rotaliida;Globigerinacea;Orbulina;Orbulina_universa
Z83962.1.988_U	Eukaryota;Rhizaria;Foraminifera;Globothalamea;Rotaliida;Globigerinacea;Orbulina;Orbulina_universa
AB636753.1.1071_U	Eukaryota;Rhizaria;Foraminifera;Globothalamea;Rotaliida;Globigerinacea;Pulleniatina;Pulleniatina_obliquiloculata
AB636787.1.1079_U	Eukaryota;Rhizaria;Foraminifera;Globothalamea;Rotaliida;Globigerinacea;Pulleniatina;Pulleniatina_obliquiloculata
AB636760.1.1071_U	Eukaryota;Rhizaria;Foraminifera;Globothalamea;Rotaliida;Globigerinacea;Pulleniatina;Pulleniatina_obliquiloculata
AB636748.1.1085_U	Eukaryota;Rhizaria;Foraminifera;Globothalamea;Rotaliida;Globigerinacea;Pulleniatina;Pulleniatina_obliquiloculata
AB636891.1.1088_U	Eukaryota;Rhizaria;Foraminifera;Globothalamea;Rotaliida;Globigerinacea;Pulleniatina;Pulleniatina_obliquiloculata
AB636843.1.1067_U	Eukaryota;Rhizaria;Foraminifera;Globothalamea;Rotaliida;Globigerinacea;Pulleniatina;Pulleniatina_obliquiloculata
AB636898.1.1090_U	Eukaryota;Rhizaria;Foraminifera;Globothalamea;Rotaliida;Globigerinacea;Pulleniatina;Pulleniatina_obliquiloculata
AB636761.1.1070_U	Eukaryota;Rhizaria;Foraminifera;Globothalamea;Rotaliida;Globigerinacea;Pulleniatina;Pulleniatina_obliquiloculata
AB636774.1.1043_U	Eukaryota;Rhizaria;Foraminifera;Globothalamea;Rotaliida;Globigerinacea;Pulleniatina;Pulleniatina_obliquiloculata
AB636812.1.1069_U	Eukaryota;Rhizaria;Foraminifera;Globothalamea;Rotaliida;Globigerinacea;Pulleniatina;Pulleniatina_obliquiloculata
AB636687.1.1068_U	Eukaryota;Rhizaria;Foraminifera;Globothalamea;Rotaliida;Globigerinacea;Pulleniatina;Pulleniatina_obliquiloculata
AB636862.1.1035_U	Eukaryota;Rhizaria;Foraminifera;Globothalamea;Rotaliida;Globigerinacea;Pulleniatina;Pulleniatina_obliquiloculata
AB636822.1.1070_U	Eukaryota;Rhizaria;Foraminifera;Globothalamea;Rotaliida;Globigerinacea;Pulleniatina;Pulleniatina_obliquiloculata
AB636765.1.1067_U	Eukaryota;Rhizaria;Foraminifera;Globothalamea;Rotaliida;Globigerinacea;Pulleniatina;Pulleniatina_obliquiloculata
AB636823.1.1066_U	Eukaryota;Rhizaria;Foraminifera;Globothalamea;Rotaliida;Globigerinacea;Pulleniatina;Pulleniatina_obliquiloculata
AB636883.1.1068_U	Eukaryota;Rhizaria;Foraminifera;Globothalamea;Rotaliida;Globigerinacea;Pulleniatina;Pulleniatina_obliquiloculata
AB636764.1.1070_U	Eukaryota;Rhizaria;Foraminifera;Globothalamea;Rotaliida;Globigerinacea;Pulleniatina;Pulleniatina_obliquiloculata
AB636854.1.1069_U	Eukaryota;Rhizaria;Foraminifera;Globothalamea;Rotaliida;Globigerinacea;Pulleniatina;Pulleniatina_obliquiloculata
AB636855.1.1069_U	Eukaryota;Rhizaria;Foraminifera;Globothalamea;Rotaliida;Globigerinacea;Pulleniatina;Pulleniatina_obliquiloculata
AB636731.1.1091_U	Eukaryota;Rhizaria;Foraminifera;Globothalamea;Rotaliida;Globigerinacea;Pulleniatina;Pulleniatina_obliquiloculata
AY241709.1.1030_U	Eukaryota;Rhizaria;Foraminifera;Globothalamea;Rotaliida;Globigerinacea;Pulleniatina;Pulleniatina_obliquiloculata
AB636915.1.1079_U	Eukaryota;Rhizaria;Foraminifera;Globothalamea;Rotaliida;Globigerinacea;Pulleniatina;Pulleniatina_obliquiloculata
AB636878.1.1070_U	Eukaryota;Rhizaria;Foraminifera;Globothalamea;Rotaliida;Globigerinacea;Pulleniatina;Pulleniatina_obliquiloculata
AB636763.1.1070_U	Eukaryota;Rhizaria;Foraminifera;Globothalamea;Rotaliida;Globigerinacea;Pulleniatina;Pulleniatina_obliquiloculata
AB636868.1.1065_U	Eukaryota;Rhizaria;Foraminifera;Globothalamea;Rotaliida;Globigerinacea;Pulleniatina;Pulleniatina_obliquiloculata
AB636746.1.1078_U	Eukaryota;Rhizaria;Foraminifera;Globothalamea;Rotaliida;Globigerinacea;Pulleniatina;Pulleniatina_obliquiloculata
AB636773.1.1067_U	Eukaryota;Rhizaria;Foraminifera;Globothalamea;Rotaliida;Globigerinacea;Pulleniatina;Pulleniatina_obliquiloculata
AB636696.1.1077_U	Eukaryota;Rhizaria;Foraminifera;Globothalamea;Rotaliida;Globigerinacea;Pulleniatina;Pulleniatina_obliquiloculata
AB636756.1.1069_U	Eukaryota;Rhizaria;Foraminifera;Globothalamea;Rotaliida;Globigerinacea;Pulleniatina;Pulleniatina_obliquiloculata
AB636749.1.1070_U	Eukaryota;Rhizaria;Foraminifera;Globothalamea;Rotaliida;Globigerinacea;Pulleniatina;Pulleniatina_obliquiloculata
AB636922.1.1080_U	Eukaryota;Rhizaria;Foraminifera;Globothalamea;Rotaliida;Globigerinacea;Pulleniatina;Pulleniatina_obliquiloculata
AB636738.1.1077_U	Eukaryota;Rhizaria;Foraminifera;Globothalamea;Rotaliida;Globigerinacea;Pulleniatina;Pulleniatina_obliquiloculata
AB636834.1.1065_U	Eukaryota;Rhizaria;Foraminifera;Globothalamea;Rotaliida;Globigerinacea;Pulleniatina;Pulleniatina_obliquiloculata
AB636741.1.1078_U	Eukaryota;Rhizaria;Foraminifera;Globothalamea;Rotaliida;Globigerinacea;Pulleniatina;Pulleniatina_obliquiloculata
AB636729.1.1090_U	Eukaryota;Rhizaria;Foraminifera;Globothalamea;Rotaliida;Globigerinacea;Pulleniatina;Pulleniatina_obliquiloculata
AB636892.1.1090_U	Eukaryota;Rhizaria;Foraminifera;Globothalamea;Rotaliida;Globigerinacea;Pulleniatina;Pulleniatina_obliquiloculata
AB636736.1.1076_U	Eukaryota;Rhizaria;Foraminifera;Globothalamea;Rotaliida;Globigerinacea;Pulleniatina;Pulleniatina_obliquiloculata
AB636726.1.1068_U	Eukaryota;Rhizaria;Foraminifera;Globothalamea;Rotaliida;Globigerinacea;Pulleniatina;Pulleniatina_obliquiloculata
AB636724.1.1077_U	Eukaryota;Rhizaria;Foraminifera;Globothalamea;Rotaliida;Globigerinacea;Pulleniatina;Pulleniatina_obliquiloculata
AB636857.1.1037_U	Eukaryota;Rhizaria;Foraminifera;Globothalamea;Rotaliida;Globigerinacea;Pulleniatina;Pulleniatina_obliquiloculata
AB636838.1.1065_U	Eukaryota;Rhizaria;Foraminifera;Globothalamea;Rotaliida;Globigerinacea;Pulleniatina;Pulleniatina_obliquiloculata
AB636769.1.1064_U	Eukaryota;Rhizaria;Foraminifera;Globothalamea;Rotaliida;Globigerinacea;Pulleniatina;Pulleniatina_obliquiloculata
AB636710.1.1060_U	Eukaryota;Rhizaria;Foraminifera;Globothalamea;Rotaliida;Globigerinacea;Pulleniatina;Pulleniatina_obliquiloculata
AB636745.1.1080_U	Eukaryota;Rhizaria;Foraminifera;Globothalamea;Rotaliida;Globigerinacea;Pulleniatina;Pulleniatina_obliquiloculata
AB636688.1.1065_U	Eukaryota;Rhizaria;Foraminifera;Globothalamea;Rotaliida;Globigerinacea;Pulleniatina;Pulleniatina_obliquiloculata
AB636796.1.1073_U	Eukaryota;Rhizaria;Foraminifera;Globothalamea;Rotaliida;Globigerinacea;Pulleniatina;Pulleniatina_obliquiloculata
AB636768.1.1068_U	Eukaryota;Rhizaria;Foraminifera;Globothalamea;Rotaliida;Globigerinacea;Pulleniatina;Pulleniatina_obliquiloculata
AB636837.1.1070_U	Eukaryota;Rhizaria;Foraminifera;Globothalamea;Rotaliida;Globigerinacea;Pulleniatina;Pulleniatina_obliquiloculata
AB636739.1.1082_U	Eukaryota;Rhizaria;Foraminifera;Globothalamea;Rotaliida;Globigerinacea;Pulleniatina;Pulleniatina_obliquiloculata
AB636815.1.1071_U	Eukaryota;Rhizaria;Foraminifera;Globothalamea;Rotaliida;Globigerinacea;Pulleniatina;Pulleniatina_obliquiloculata
AB263440.1.1068_U	Eukaryota;Rhizaria;Foraminifera;Globothalamea;Rotaliida;Globigerinacea;Pulleniatina;Pulleniatina_obliquiloculata
AB636762.1.1070_U	Eukaryota;Rhizaria;Foraminifera;Globothalamea;Rotaliida;Globigerinacea;Pulleniatina;Pulleniatina_obliquiloculata
AB636820.1.1071_U	Eukaryota;Rhizaria;Foraminifera;Globothalamea;Rotaliida;Globigerinacea;Pulleniatina;Pulleniatina_obliquiloculata
AB636752.1.1069_U	Eukaryota;Rhizaria;Foraminifera;Globothalamea;Rotaliida;Globigerinacea;Pulleniatina;Pulleniatina_obliquiloculata
AB636865.1.1071_U	Eukaryota;Rhizaria;Foraminifera;Globothalamea;Rotaliida;Globigerinacea;Pulleniatina;Pulleniatina_obliquiloculata
AB636707.1.1067_U	Eukaryota;Rhizaria;Foraminifera;Globothalamea;Rotaliida;Globigerinacea;Pulleniatina;Pulleniatina_obliquiloculata
AB636690.1.1068_U	Eukaryota;Rhizaria;Foraminifera;Globothalamea;Rotaliida;Globigerinacea;Pulleniatina;Pulleniatina_obliquiloculata
AB636901.1.1088_U	Eukaryota;Rhizaria;Foraminifera;Globothalamea;Rotaliida;Globigerinacea;Pulleniatina;Pulleniatina_obliquiloculata
AB636801.1.1070_U	Eukaryota;Rhizaria;Foraminifera;Globothalamea;Rotaliida;Globigerinacea;Pulleniatina;Pulleniatina_obliquiloculata
AB636888.1.1087_U	Eukaryota;Rhizaria;Foraminifera;Globothalamea;Rotaliida;Globigerinacea;Pulleniatina;Pulleniatina_obliquiloculata
AB636885.1.1068_U	Eukaryota;Rhizaria;Foraminifera;Globothalamea;Rotaliida;Globigerinacea;Pulleniatina;Pulleniatina_obliquiloculata
AB636716.1.1066_U	Eukaryota;Rhizaria;Foraminifera;Globothalamea;Rotaliida;Globigerinacea;Pulleniatina;Pulleniatina_obliquiloculata
AB636806.1.1068_U	Eukaryota;Rhizaria;Foraminifera;Globothalamea;Rotaliida;Globigerinacea;Pulleniatina;Pulleniatina_obliquiloculata
AB636750.1.1068_U	Eukaryota;Rhizaria;Foraminifera;Globothalamea;Rotaliida;Globigerinacea;Pulleniatina;Pulleniatina_obliquiloculata
AB636733.1.1086_U	Eukaryota;Rhizaria;Foraminifera;Globothalamea;Rotaliida;Globigerinacea;Pulleniatina;Pulleniatina_obliquiloculata
AB636835.1.1065_U	Eukaryota;Rhizaria;Foraminifera;Globothalamea;Rotaliida;Globigerinacea;Pulleniatina;Pulleniatina_obliquiloculata
AB636714.1.1069_U	Eukaryota;Rhizaria;Foraminifera;Globothalamea;Rotaliida;Globigerinacea;Pulleniatina;Pulleniatina_obliquiloculata
AB636814.1.1070_U	Eukaryota;Rhizaria;Foraminifera;Globothalamea;Rotaliida;Globigerinacea;Pulleniatina;Pulleniatina_obliquiloculata
AB636719.1.1038_U	Eukaryota;Rhizaria;Foraminifera;Globothalamea;Rotaliida;Globigerinacea;Pulleniatina;Pulleniatina_obliquiloculata
AB636722.1.1068_U	Eukaryota;Rhizaria;Foraminifera;Globothalamea;Rotaliida;Globigerinacea;Pulleniatina;Pulleniatina_obliquiloculata
AB636766.1.1069_U	Eukaryota;Rhizaria;Foraminifera;Globothalamea;Rotaliida;Globigerinacea;Pulleniatina;Pulleniatina_obliquiloculata
AB636926.1.1082_U	Eukaryota;Rhizaria;Foraminifera;Globothalamea;Rotaliida;Globigerinacea;Pulleniatina;Pulleniatina_obliquiloculata
AB636683.1.1069_U	Eukaryota;Rhizaria;Foraminifera;Globothalamea;Rotaliida;Globigerinacea;Pulleniatina;Pulleniatina_obliquiloculata
AB636755.1.1068_U	Eukaryota;Rhizaria;Foraminifera;Globothalamea;Rotaliida;Globigerinacea;Pulleniatina;Pulleniatina_obliquiloculata
AB636906.1.1093_U	Eukaryota;Rhizaria;Foraminifera;Globothalamea;Rotaliida;Globigerinacea;Pulleniatina;Pulleniatina_obliquiloculata
AB636770.1.1041_U	Eukaryota;Rhizaria;Foraminifera;Globothalamea;Rotaliida;Globigerinacea;Pulleniatina;Pulleniatina_obliquiloculata
AB636925.1.1092_U	Eukaryota;Rhizaria;Foraminifera;Globothalamea;Rotaliida;Globigerinacea;Pulleniatina;Pulleniatina_obliquiloculata
AB636856.1.1040_U	Eukaryota;Rhizaria;Foraminifera;Globothalamea;Rotaliida;Globigerinacea;Pulleniatina;Pulleniatina_obliquiloculata
AB468842.1.1054_U	Eukaryota;Rhizaria;Foraminifera;Globothalamea;Rotaliida;Globigerinacea;Pulleniatina;Pulleniatina_obliquiloculata
AB636751.1.1068_U	Eukaryota;Rhizaria;Foraminifera;Globothalamea;Rotaliida;Globigerinacea;Pulleniatina;Pulleniatina_obliquiloculata
AB636914.1.1078_U	Eukaryota;Rhizaria;Foraminifera;Globothalamea;Rotaliida;Globigerinacea;Pulleniatina;Pulleniatina_obliquiloculata
AB636895.1.1087_U	Eukaryota;Rhizaria;Foraminifera;Globothalamea;Rotaliida;Globigerinacea;Pulleniatina;Pulleniatina_obliquiloculata
AB636799.1.1068_U	Eukaryota;Rhizaria;Foraminifera;Globothalamea;Rotaliida;Globigerinacea;Pulleniatina;Pulleniatina_obliquiloculata
AB636874.1.1072_U	Eukaryota;Rhizaria;Foraminifera;Globothalamea;Rotaliida;Globigerinacea;Pulleniatina;Pulleniatina_obliquiloculata
AB636908.1.1090_U	Eukaryota;Rhizaria;Foraminifera;Globothalamea;Rotaliida;Globigerinacea;Pulleniatina;Pulleniatina_obliquiloculata
AB468840.1.1057_U	Eukaryota;Rhizaria;Foraminifera;Globothalamea;Rotaliida;Globigerinacea;Pulleniatina;Pulleniatina_obliquiloculata
AB636800.1.1069_U	Eukaryota;Rhizaria;Foraminifera;Globothalamea;Rotaliida;Globigerinacea;Pulleniatina;Pulleniatina_obliquiloculata
AB636818.1.1071_U	Eukaryota;Rhizaria;Foraminifera;Globothalamea;Rotaliida;Globigerinacea;Pulleniatina;Pulleniatina_obliquiloculata
AB636711.1.1062_U	Eukaryota;Rhizaria;Foraminifera;Globothalamea;Rotaliida;Globigerinacea;Pulleniatina;Pulleniatina_obliquiloculata
AB636775.1.1065_U	Eukaryota;Rhizaria;Foraminifera;Globothalamea;Rotaliida;Globigerinacea;Pulleniatina;Pulleniatina_obliquiloculata
AB636852.1.1069_U	Eukaryota;Rhizaria;Foraminifera;Globothalamea;Rotaliida;Globigerinacea;Pulleniatina;Pulleniatina_obliquiloculata
AB636853.1.1069_U	Eukaryota;Rhizaria;Foraminifera;Globothalamea;Rotaliida;Globigerinacea;Pulleniatina;Pulleniatina_obliquiloculata
AB636803.1.1068_U	Eukaryota;Rhizaria;Foraminifera;Globothalamea;Rotaliida;Globigerinacea;Pulleniatina;Pulleniatina_obliquiloculata
AB636721.1.1092_U	Eukaryota;Rhizaria;Foraminifera;Globothalamea;Rotaliida;Globigerinacea;Pulleniatina;Pulleniatina_obliquiloculata
AB636897.1.1092_U	Eukaryota;Rhizaria;Foraminifera;Globothalamea;Rotaliida;Globigerinacea;Pulleniatina;Pulleniatina_obliquiloculata
AB636797.1.1070_U	Eukaryota;Rhizaria;Foraminifera;Globothalamea;Rotaliida;Globigerinacea;Pulleniatina;Pulleniatina_obliquiloculata
AB636744.1.1077_U	Eukaryota;Rhizaria;Foraminifera;Globothalamea;Rotaliida;Globigerinacea;Pulleniatina;Pulleniatina_obliquiloculata
AB636896.1.1090_U	Eukaryota;Rhizaria;Foraminifera;Globothalamea;Rotaliida;Globigerinacea;Pulleniatina;Pulleniatina_obliquiloculata
AB636920.1.1092_U	Eukaryota;Rhizaria;Foraminifera;Globothalamea;Rotaliida;Globigerinacea;Pulleniatina;Pulleniatina_obliquiloculata
JQ799899.1.1026_U	Eukaryota;Rhizaria;Foraminifera;Globothalamea;Rotaliida;Globigerinacea;Pulleniatina;Pulleniatina_obliquiloculata
AB636907.1.1089_U	Eukaryota;Rhizaria;Foraminifera;Globothalamea;Rotaliida;Globigerinacea;Pulleniatina;Pulleniatina_obliquiloculata
AB636863.1.1054_U	Eukaryota;Rhizaria;Foraminifera;Globothalamea;Rotaliida;Globigerinacea;Pulleniatina;Pulleniatina_obliquiloculata
AB636886.1.1086_U	Eukaryota;Rhizaria;Foraminifera;Globothalamea;Rotaliida;Globigerinacea;Pulleniatina;Pulleniatina_obliquiloculata
AB636776.1.1065_U	Eukaryota;Rhizaria;Foraminifera;Globothalamea;Rotaliida;Globigerinacea;Pulleniatina;Pulleniatina_obliquiloculata
AB636881.1.1071_U	Eukaryota;Rhizaria;Foraminifera;Globothalamea;Rotaliida;Globigerinacea;Pulleniatina;Pulleniatina_obliquiloculata
AB636869.1.1077_U	Eukaryota;Rhizaria;Foraminifera;Globothalamea;Rotaliida;Globigerinacea;Pulleniatina;Pulleniatina_obliquiloculata
AB636839.1.1067_U	Eukaryota;Rhizaria;Foraminifera;Globothalamea;Rotaliida;Globigerinacea;Pulleniatina;Pulleniatina_obliquiloculata
AB636759.1.1068_U	Eukaryota;Rhizaria;Foraminifera;Globothalamea;Rotaliida;Globigerinacea;Pulleniatina;Pulleniatina_obliquiloculata
AB636921.1.1091_U	Eukaryota;Rhizaria;Foraminifera;Globothalamea;Rotaliida;Globigerinacea;Pulleniatina;Pulleniatina_obliquiloculata
AB636782.1.1070_U	Eukaryota;Rhizaria;Foraminifera;Globothalamea;Rotaliida;Globigerinacea;Pulleniatina;Pulleniatina_obliquiloculata
AB636917.1.1125_U	Eukaryota;Rhizaria;Foraminifera;Globothalamea;Rotaliida;Globigerinacea;Pulleniatina;Pulleniatina_obliquiloculata
AB636831.1.1074_U	Eukaryota;Rhizaria;Foraminifera;Globothalamea;Rotaliida;Globigerinacea;Pulleniatina;Pulleniatina_obliquiloculata
AB636916.1.1086_U	Eukaryota;Rhizaria;Foraminifera;Globothalamea;Rotaliida;Globigerinacea;Pulleniatina;Pulleniatina_obliquiloculata
AB636873.1.1072_U	Eukaryota;Rhizaria;Foraminifera;Globothalamea;Rotaliida;Globigerinacea;Pulleniatina;Pulleniatina_obliquiloculata
AB636742.1.1084_U	Eukaryota;Rhizaria;Foraminifera;Globothalamea;Rotaliida;Globigerinacea;Pulleniatina;Pulleniatina_obliquiloculata
AB636785.1.1079_U	Eukaryota;Rhizaria;Foraminifera;Globothalamea;Rotaliida;Globigerinacea;Pulleniatina;Pulleniatina_obliquiloculata
AB636841.1.1068_U	Eukaryota;Rhizaria;Foraminifera;Globothalamea;Rotaliida;Globigerinacea;Pulleniatina;Pulleniatina_obliquiloculata
AB636880.1.1071_U	Eukaryota;Rhizaria;Foraminifera;Globothalamea;Rotaliida;Globigerinacea;Pulleniatina;Pulleniatina_obliquiloculata
AB636859.1.1072_U	Eukaryota;Rhizaria;Foraminifera;Globothalamea;Rotaliida;Globigerinacea;Pulleniatina;Pulleniatina_obliquiloculata
AB636692.1.1075_U	Eukaryota;Rhizaria;Foraminifera;Globothalamea;Rotaliida;Globigerinacea;Pulleniatina;Pulleniatina_obliquiloculata
AB636703.1.1067_U	Eukaryota;Rhizaria;Foraminifera;Globothalamea;Rotaliida;Globigerinacea;Pulleniatina;Pulleniatina_obliquiloculata
AB636844.1.1068_U	Eukaryota;Rhizaria;Foraminifera;Globothalamea;Rotaliida;Globigerinacea;Pulleniatina;Pulleniatina_obliquiloculata
AB636718.1.1069_U	Eukaryota;Rhizaria;Foraminifera;Globothalamea;Rotaliida;Globigerinacea;Pulleniatina;Pulleniatina_obliquiloculata
AB636810.1.1068_U	Eukaryota;Rhizaria;Foraminifera;Globothalamea;Rotaliida;Globigerinacea;Pulleniatina;Pulleniatina_obliquiloculata
AB636811.1.1059_U	Eukaryota;Rhizaria;Foraminifera;Globothalamea;Rotaliida;Globigerinacea;Pulleniatina;Pulleniatina_obliquiloculata
AB636805.1.1068_U	Eukaryota;Rhizaria;Foraminifera;Globothalamea;Rotaliida;Globigerinacea;Pulleniatina;Pulleniatina_obliquiloculata
AB636827.1.1064_U	Eukaryota;Rhizaria;Foraminifera;Globothalamea;Rotaliida;Globigerinacea;Pulleniatina;Pulleniatina_obliquiloculata
AB636704.1.1078_U	Eukaryota;Rhizaria;Foraminifera;Globothalamea;Rotaliida;Globigerinacea;Pulleniatina;Pulleniatina_obliquiloculata
AB636720.1.1043_U	Eukaryota;Rhizaria;Foraminifera;Globothalamea;Rotaliida;Globigerinacea;Pulleniatina;Pulleniatina_obliquiloculata
AB636809.1.1079_U	Eukaryota;Rhizaria;Foraminifera;Globothalamea;Rotaliida;Globigerinacea;Pulleniatina;Pulleniatina_obliquiloculata
AB636900.1.1090_U	Eukaryota;Rhizaria;Foraminifera;Globothalamea;Rotaliida;Globigerinacea;Pulleniatina;Pulleniatina_obliquiloculata
AB636779.1.1068_U	Eukaryota;Rhizaria;Foraminifera;Globothalamea;Rotaliida;Globigerinacea;Pulleniatina;Pulleniatina_obliquiloculata
AB636821.1.1069_U	Eukaryota;Rhizaria;Foraminifera;Globothalamea;Rotaliida;Globigerinacea;Pulleniatina;Pulleniatina_obliquiloculata
AB636904.1.1090_U	Eukaryota;Rhizaria;Foraminifera;Globothalamea;Rotaliida;Globigerinacea;Pulleniatina;Pulleniatina_obliquiloculata
AB263442.1.1065_U	Eukaryota;Rhizaria;Foraminifera;Globothalamea;Rotaliida;Globigerinacea;Pulleniatina;Pulleniatina_obliquiloculata
AB636905.1.1093_U	Eukaryota;Rhizaria;Foraminifera;Globothalamea;Rotaliida;Globigerinacea;Pulleniatina;Pulleniatina_obliquiloculata
AB636728.1.1068_U	Eukaryota;Rhizaria;Foraminifera;Globothalamea;Rotaliida;Globigerinacea;Pulleniatina;Pulleniatina_obliquiloculata
AB263439.1.1068_U	Eukaryota;Rhizaria;Foraminifera;Globothalamea;Rotaliida;Globigerinacea;Pulleniatina;Pulleniatina_obliquiloculata
AB636887.1.1079_U	Eukaryota;Rhizaria;Foraminifera;Globothalamea;Rotaliida;Globigerinacea;Pulleniatina;Pulleniatina_obliquiloculata
AB636798.1.1070_U	Eukaryota;Rhizaria;Foraminifera;Globothalamea;Rotaliida;Globigerinacea;Pulleniatina;Pulleniatina_obliquiloculata
AB636813.1.1074_U	Eukaryota;Rhizaria;Foraminifera;Globothalamea;Rotaliida;Globigerinacea;Pulleniatina;Pulleniatina_obliquiloculata
AB636830.1.1069_U	Eukaryota;Rhizaria;Foraminifera;Globothalamea;Rotaliida;Globigerinacea;Pulleniatina;Pulleniatina_obliquiloculata
AB636743.1.1096_U	Eukaryota;Rhizaria;Foraminifera;Globothalamea;Rotaliida;Globigerinacea;Pulleniatina;Pulleniatina_obliquiloculata
AB636882.1.1071_U	Eukaryota;Rhizaria;Foraminifera;Globothalamea;Rotaliida;Globigerinacea;Pulleniatina;Pulleniatina_obliquiloculata
AB636890.1.1091_U	Eukaryota;Rhizaria;Foraminifera;Globothalamea;Rotaliida;Globigerinacea;Pulleniatina;Pulleniatina_obliquiloculata
AB636783.1.1072_U	Eukaryota;Rhizaria;Foraminifera;Globothalamea;Rotaliida;Globigerinacea;Pulleniatina;Pulleniatina_obliquiloculata
AB636758.1.1068_U	Eukaryota;Rhizaria;Foraminifera;Globothalamea;Rotaliida;Globigerinacea;Pulleniatina;Pulleniatina_obliquiloculata
AB636832.1.1065_U	Eukaryota;Rhizaria;Foraminifera;Globothalamea;Rotaliida;Globigerinacea;Pulleniatina;Pulleniatina_obliquiloculata
AB636767.1.1061_U	Eukaryota;Rhizaria;Foraminifera;Globothalamea;Rotaliida;Globigerinacea;Pulleniatina;Pulleniatina_obliquiloculata
AB636867.1.1062_U	Eukaryota;Rhizaria;Foraminifera;Globothalamea;Rotaliida;Globigerinacea;Pulleniatina;Pulleniatina_obliquiloculata
AB636909.1.1076_U	Eukaryota;Rhizaria;Foraminifera;Globothalamea;Rotaliida;Globigerinacea;Pulleniatina;Pulleniatina_obliquiloculata
AB636706.1.1069_U	Eukaryota;Rhizaria;Foraminifera;Globothalamea;Rotaliida;Globigerinacea;Pulleniatina;Pulleniatina_obliquiloculata
AB636754.1.1071_U	Eukaryota;Rhizaria;Foraminifera;Globothalamea;Rotaliida;Globigerinacea;Pulleniatina;Pulleniatina_obliquiloculata
DQ407270.1.1043_U	Eukaryota;Rhizaria;Foraminifera;Globothalamea;Rotaliida;Globigerinacea;Pulleniatina;Pulleniatina_obliquiloculata
AB636695.1.1073_U	Eukaryota;Rhizaria;Foraminifera;Globothalamea;Rotaliida;Globigerinacea;Pulleniatina;Pulleniatina_obliquiloculata
AB636713.1.1066_U	Eukaryota;Rhizaria;Foraminifera;Globothalamea;Rotaliida;Globigerinacea;Pulleniatina;Pulleniatina_obliquiloculata
AB636858.1.1039_U	Eukaryota;Rhizaria;Foraminifera;Globothalamea;Rotaliida;Globigerinacea;Pulleniatina;Pulleniatina_obliquiloculata
AB636836.1.1070_U	Eukaryota;Rhizaria;Foraminifera;Globothalamea;Rotaliida;Globigerinacea;Pulleniatina;Pulleniatina_obliquiloculata
AB636709.1.1068_U	Eukaryota;Rhizaria;Foraminifera;Globothalamea;Rotaliida;Globigerinacea;Pulleniatina;Pulleniatina_obliquiloculata
AB468844.1.1053_U	Eukaryota;Rhizaria;Foraminifera;Globothalamea;Rotaliida;Globigerinacea;Pulleniatina;Pulleniatina_obliquiloculata
AB636788.1.1068_U	Eukaryota;Rhizaria;Foraminifera;Globothalamea;Rotaliida;Globigerinacea;Pulleniatina;Pulleniatina_obliquiloculata
AB636889.1.1086_U	Eukaryota;Rhizaria;Foraminifera;Globothalamea;Rotaliida;Globigerinacea;Pulleniatina;Pulleniatina_obliquiloculata
AB263441.1.1071_U	Eukaryota;Rhizaria;Foraminifera;Globothalamea;Rotaliida;Globigerinacea;Pulleniatina;Pulleniatina_obliquiloculata
AB636808.1.1068_U	Eukaryota;Rhizaria;Foraminifera;Globothalamea;Rotaliida;Globigerinacea;Pulleniatina;Pulleniatina_obliquiloculata
AB636846.1.1065_U	Eukaryota;Rhizaria;Foraminifera;Globothalamea;Rotaliida;Globigerinacea;Pulleniatina;Pulleniatina_obliquiloculata
AB636747.1.1097_U	Eukaryota;Rhizaria;Foraminifera;Globothalamea;Rotaliida;Globigerinacea;Pulleniatina;Pulleniatina_obliquiloculata
AB636717.1.1058_U	Eukaryota;Rhizaria;Foraminifera;Globothalamea;Rotaliida;Globigerinacea;Pulleniatina;Pulleniatina_obliquiloculata
AB636824.1.1065_U	Eukaryota;Rhizaria;Foraminifera;Globothalamea;Rotaliida;Globigerinacea;Pulleniatina;Pulleniatina_obliquiloculata
AB636924.1.1093_U	Eukaryota;Rhizaria;Foraminifera;Globothalamea;Rotaliida;Globigerinacea;Pulleniatina;Pulleniatina_obliquiloculata
AB636772.1.1056_U	Eukaryota;Rhizaria;Foraminifera;Globothalamea;Rotaliida;Globigerinacea;Pulleniatina;Pulleniatina_obliquiloculata
AB636689.1.1054_U	Eukaryota;Rhizaria;Foraminifera;Globothalamea;Rotaliida;Globigerinacea;Pulleniatina;Pulleniatina_obliquiloculata
AB636903.1.1088_U	Eukaryota;Rhizaria;Foraminifera;Globothalamea;Rotaliida;Globigerinacea;Pulleniatina;Pulleniatina_obliquiloculata
AB636861.1.1027_U	Eukaryota;Rhizaria;Foraminifera;Globothalamea;Rotaliida;Globigerinacea;Pulleniatina;Pulleniatina_obliquiloculata
AB636793.1.1071_U	Eukaryota;Rhizaria;Foraminifera;Globothalamea;Rotaliida;Globigerinacea;Pulleniatina;Pulleniatina_obliquiloculata
AB636771.1.1052_U	Eukaryota;Rhizaria;Foraminifera;Globothalamea;Rotaliida;Globigerinacea;Pulleniatina;Pulleniatina_obliquiloculata
AB636819.1.1071_U	Eukaryota;Rhizaria;Foraminifera;Globothalamea;Rotaliida;Globigerinacea;Pulleniatina;Pulleniatina_obliquiloculata
AB636778.1.1064_U	Eukaryota;Rhizaria;Foraminifera;Globothalamea;Rotaliida;Globigerinacea;Pulleniatina;Pulleniatina_obliquiloculata
AB636702.1.1072_U	Eukaryota;Rhizaria;Foraminifera;Globothalamea;Rotaliida;Globigerinacea;Pulleniatina;Pulleniatina_obliquiloculata
AB636791.1.1071_U	Eukaryota;Rhizaria;Foraminifera;Globothalamea;Rotaliida;Globigerinacea;Pulleniatina;Pulleniatina_obliquiloculata
AB636860.1.1032_U	Eukaryota;Rhizaria;Foraminifera;Globothalamea;Rotaliida;Globigerinacea;Pulleniatina;Pulleniatina_obliquiloculata
AB636691.1.1070_U	Eukaryota;Rhizaria;Foraminifera;Globothalamea;Rotaliida;Globigerinacea;Pulleniatina;Pulleniatina_obliquiloculata
AB636871.1.1077_U	Eukaryota;Rhizaria;Foraminifera;Globothalamea;Rotaliida;Globigerinacea;Pulleniatina;Pulleniatina_obliquiloculata
AB636847.1.1016_U	Eukaryota;Rhizaria;Foraminifera;Globothalamea;Rotaliida;Globigerinacea;Pulleniatina;Pulleniatina_obliquiloculata
AB636693.1.1070_U	Eukaryota;Rhizaria;Foraminifera;Globothalamea;Rotaliida;Globigerinacea;Pulleniatina;Pulleniatina_obliquiloculata
AB636794.1.1068_U	Eukaryota;Rhizaria;Foraminifera;Globothalamea;Rotaliida;Globigerinacea;Pulleniatina;Pulleniatina_obliquiloculata
AB636700.1.1071_U	Eukaryota;Rhizaria;Foraminifera;Globothalamea;Rotaliida;Globigerinacea;Pulleniatina;Pulleniatina_obliquiloculata
AB636715.1.1068_U	Eukaryota;Rhizaria;Foraminifera;Globothalamea;Rotaliida;Globigerinacea;Pulleniatina;Pulleniatina_obliquiloculata
AB636828.1.1065_U	Eukaryota;Rhizaria;Foraminifera;Globothalamea;Rotaliida;Globigerinacea;Pulleniatina;Pulleniatina_obliquiloculata
AB636737.1.1081_U	Eukaryota;Rhizaria;Foraminifera;Globothalamea;Rotaliida;Globigerinacea;Pulleniatina;Pulleniatina_obliquiloculata
AB636781.1.1073_U	Eukaryota;Rhizaria;Foraminifera;Globothalamea;Rotaliida;Globigerinacea;Pulleniatina;Pulleniatina_obliquiloculata
AB636919.1.1083_U	Eukaryota;Rhizaria;Foraminifera;Globothalamea;Rotaliida;Globigerinacea;Pulleniatina;Pulleniatina_obliquiloculata
AB636780.1.1068_U	Eukaryota;Rhizaria;Foraminifera;Globothalamea;Rotaliida;Globigerinacea;Pulleniatina;Pulleniatina_obliquiloculata
AB636894.1.1089_U	Eukaryota;Rhizaria;Foraminifera;Globothalamea;Rotaliida;Globigerinacea;Pulleniatina;Pulleniatina_obliquiloculata
AB636911.1.1079_U	Eukaryota;Rhizaria;Foraminifera;Globothalamea;Rotaliida;Globigerinacea;Pulleniatina;Pulleniatina_obliquiloculata
AB636875.1.1069_U	Eukaryota;Rhizaria;Foraminifera;Globothalamea;Rotaliida;Globigerinacea;Pulleniatina;Pulleniatina_obliquiloculata
AB636923.1.1080_U	Eukaryota;Rhizaria;Foraminifera;Globothalamea;Rotaliida;Globigerinacea;Pulleniatina;Pulleniatina_obliquiloculata
AB636817.1.1071_U	Eukaryota;Rhizaria;Foraminifera;Globothalamea;Rotaliida;Globigerinacea;Pulleniatina;Pulleniatina_obliquiloculata
AB636840.1.1066_U	Eukaryota;Rhizaria;Foraminifera;Globothalamea;Rotaliida;Globigerinacea;Pulleniatina;Pulleniatina_obliquiloculata
AB636902.1.1091_U	Eukaryota;Rhizaria;Foraminifera;Globothalamea;Rotaliida;Globigerinacea;Pulleniatina;Pulleniatina_obliquiloculata
AB636802.1.1070_U	Eukaryota;Rhizaria;Foraminifera;Globothalamea;Rotaliida;Globigerinacea;Pulleniatina;Pulleniatina_obliquiloculata
AB636684.1.1068_U	Eukaryota;Rhizaria;Foraminifera;Globothalamea;Rotaliida;Globigerinacea;Pulleniatina;Pulleniatina_obliquiloculata
AB636804.1.1069_U	Eukaryota;Rhizaria;Foraminifera;Globothalamea;Rotaliida;Globigerinacea;Pulleniatina;Pulleniatina_obliquiloculata
AB636699.1.1073_U	Eukaryota;Rhizaria;Foraminifera;Globothalamea;Rotaliida;Globigerinacea;Pulleniatina;Pulleniatina_obliquiloculata
AB636851.1.1068_U	Eukaryota;Rhizaria;Foraminifera;Globothalamea;Rotaliida;Globigerinacea;Pulleniatina;Pulleniatina_obliquiloculata
AB636850.1.1068_U	Eukaryota;Rhizaria;Foraminifera;Globothalamea;Rotaliida;Globigerinacea;Pulleniatina;Pulleniatina_obliquiloculata
AB636879.1.1069_U	Eukaryota;Rhizaria;Foraminifera;Globothalamea;Rotaliida;Globigerinacea;Pulleniatina;Pulleniatina_obliquiloculata
AB636784.1.1073_U	Eukaryota;Rhizaria;Foraminifera;Globothalamea;Rotaliida;Globigerinacea;Pulleniatina;Pulleniatina_obliquiloculata
AB636697.1.1069_U	Eukaryota;Rhizaria;Foraminifera;Globothalamea;Rotaliida;Globigerinacea;Pulleniatina;Pulleniatina_obliquiloculata
AB636825.1.1067_U	Eukaryota;Rhizaria;Foraminifera;Globothalamea;Rotaliida;Globigerinacea;Pulleniatina;Pulleniatina_obliquiloculata
AB636725.1.1072_U	Eukaryota;Rhizaria;Foraminifera;Globothalamea;Rotaliida;Globigerinacea;Pulleniatina;Pulleniatina_obliquiloculata
AB636757.1.1068_U	Eukaryota;Rhizaria;Foraminifera;Globothalamea;Rotaliida;Globigerinacea;Pulleniatina;Pulleniatina_obliquiloculata
AB636826.1.1069_U	Eukaryota;Rhizaria;Foraminifera;Globothalamea;Rotaliida;Globigerinacea;Pulleniatina;Pulleniatina_obliquiloculata
AB636845.1.1068_U	Eukaryota;Rhizaria;Foraminifera;Globothalamea;Rotaliida;Globigerinacea;Pulleniatina;Pulleniatina_obliquiloculata
DQ407271.1.1047_U	Eukaryota;Rhizaria;Foraminifera;Globothalamea;Rotaliida;Globigerinacea;Pulleniatina;Pulleniatina_obliquiloculata
AB636816.1.1071_U	Eukaryota;Rhizaria;Foraminifera;Globothalamea;Rotaliida;Globigerinacea;Pulleniatina;Pulleniatina_obliquiloculata
AB636848.1.1022_U	Eukaryota;Rhizaria;Foraminifera;Globothalamea;Rotaliida;Globigerinacea;Pulleniatina;Pulleniatina_obliquiloculata
AB636842.1.1067_U	Eukaryota;Rhizaria;Foraminifera;Globothalamea;Rotaliida;Globigerinacea;Pulleniatina;Pulleniatina_obliquiloculata
AB636792.1.1070_U	Eukaryota;Rhizaria;Foraminifera;Globothalamea;Rotaliida;Globigerinacea;Pulleniatina;Pulleniatina_obliquiloculata
AB636786.1.1079_U	Eukaryota;Rhizaria;Foraminifera;Globothalamea;Rotaliida;Globigerinacea;Pulleniatina;Pulleniatina_obliquiloculata
AB636877.1.1066_U	Eukaryota;Rhizaria;Foraminifera;Globothalamea;Rotaliida;Globigerinacea;Pulleniatina;Pulleniatina_obliquiloculata
AB636807.1.1068_U	Eukaryota;Rhizaria;Foraminifera;Globothalamea;Rotaliida;Globigerinacea;Pulleniatina;Pulleniatina_obliquiloculata
AB636876.1.1072_U	Eukaryota;Rhizaria;Foraminifera;Globothalamea;Rotaliida;Globigerinacea;Pulleniatina;Pulleniatina_obliquiloculata
AB636727.1.1070_U	Eukaryota;Rhizaria;Foraminifera;Globothalamea;Rotaliida;Globigerinacea;Pulleniatina;Pulleniatina_obliquiloculata
AB636918.1.1078_U	Eukaryota;Rhizaria;Foraminifera;Globothalamea;Rotaliida;Globigerinacea;Pulleniatina;Pulleniatina_obliquiloculata
AB636708.1.1068_U	Eukaryota;Rhizaria;Foraminifera;Globothalamea;Rotaliida;Globigerinacea;Pulleniatina;Pulleniatina_obliquiloculata
AB636686.1.1068_U	Eukaryota;Rhizaria;Foraminifera;Globothalamea;Rotaliida;Globigerinacea;Pulleniatina;Pulleniatina_obliquiloculata
AB636864.1.1045_U	Eukaryota;Rhizaria;Foraminifera;Globothalamea;Rotaliida;Globigerinacea;Pulleniatina;Pulleniatina_obliquiloculata
AB636866.1.1065_U	Eukaryota;Rhizaria;Foraminifera;Globothalamea;Rotaliida;Globigerinacea;Pulleniatina;Pulleniatina_obliquiloculata
AB636694.1.1068_U	Eukaryota;Rhizaria;Foraminifera;Globothalamea;Rotaliida;Globigerinacea;Pulleniatina;Pulleniatina_obliquiloculata
AB636829.1.1069_U	Eukaryota;Rhizaria;Foraminifera;Globothalamea;Rotaliida;Globigerinacea;Pulleniatina;Pulleniatina_obliquiloculata
AB636730.1.1095_U	Eukaryota;Rhizaria;Foraminifera;Globothalamea;Rotaliida;Globigerinacea;Pulleniatina;Pulleniatina_obliquiloculata
AB636833.1.1066_U	Eukaryota;Rhizaria;Foraminifera;Globothalamea;Rotaliida;Globigerinacea;Pulleniatina;Pulleniatina_obliquiloculata
AB636685.1.1068_U	Eukaryota;Rhizaria;Foraminifera;Globothalamea;Rotaliida;Globigerinacea;Pulleniatina;Pulleniatina_obliquiloculata
AB636849.1.1040_U	Eukaryota;Rhizaria;Foraminifera;Globothalamea;Rotaliida;Globigerinacea;Pulleniatina;Pulleniatina_obliquiloculata
AB636732.1.1090_U	Eukaryota;Rhizaria;Foraminifera;Globothalamea;Rotaliida;Globigerinacea;Pulleniatina;Pulleniatina_obliquiloculata
AB636789.1.1076_U	Eukaryota;Rhizaria;Foraminifera;Globothalamea;Rotaliida;Globigerinacea;Pulleniatina;Pulleniatina_obliquiloculata
AB636701.1.1070_U	Eukaryota;Rhizaria;Foraminifera;Globothalamea;Rotaliida;Globigerinacea;Pulleniatina;Pulleniatina_obliquiloculata
AB636893.1.1090_U	Eukaryota;Rhizaria;Foraminifera;Globothalamea;Rotaliida;Globigerinacea;Pulleniatina;Pulleniatina_obliquiloculata
AB636740.1.1078_U	Eukaryota;Rhizaria;Foraminifera;Globothalamea;Rotaliida;Globigerinacea;Pulleniatina;Pulleniatina_obliquiloculata
AB636705.1.1071_U	Eukaryota;Rhizaria;Foraminifera;Globothalamea;Rotaliida;Globigerinacea;Pulleniatina;Pulleniatina_obliquiloculata
AB468841.1.1057_U	Eukaryota;Rhizaria;Foraminifera;Globothalamea;Rotaliida;Globigerinacea;Pulleniatina;Pulleniatina_obliquiloculata
AB468845.1.1054_U	Eukaryota;Rhizaria;Foraminifera;Globothalamea;Rotaliida;Globigerinacea;Pulleniatina;Pulleniatina_obliquiloculata
AB636777.1.1076_U	Eukaryota;Rhizaria;Foraminifera;Globothalamea;Rotaliida;Globigerinacea;Pulleniatina;Pulleniatina_obliquiloculata
AB636913.1.1079_U	Eukaryota;Rhizaria;Foraminifera;Globothalamea;Rotaliida;Globigerinacea;Pulleniatina;Pulleniatina_obliquiloculata
AB636870.1.1077_U	Eukaryota;Rhizaria;Foraminifera;Globothalamea;Rotaliida;Globigerinacea;Pulleniatina;Pulleniatina_obliquiloculata
AB636884.1.1068_U	Eukaryota;Rhizaria;Foraminifera;Globothalamea;Rotaliida;Globigerinacea;Pulleniatina;Pulleniatina_obliquiloculata
AB636712.1.1070_U	Eukaryota;Rhizaria;Foraminifera;Globothalamea;Rotaliida;Globigerinacea;Pulleniatina;Pulleniatina_obliquiloculata
AB636795.1.1073_U	Eukaryota;Rhizaria;Foraminifera;Globothalamea;Rotaliida;Globigerinacea;Pulleniatina;Pulleniatina_obliquiloculata
AB636790.1.1073_U	Eukaryota;Rhizaria;Foraminifera;Globothalamea;Rotaliida;Globigerinacea;Pulleniatina;Pulleniatina_obliquiloculata
AB636734.1.1092_U	Eukaryota;Rhizaria;Foraminifera;Globothalamea;Rotaliida;Globigerinacea;Pulleniatina;Pulleniatina_obliquiloculata
AB636735.1.1090_U	Eukaryota;Rhizaria;Foraminifera;Globothalamea;Rotaliida;Globigerinacea;Pulleniatina;Pulleniatina_obliquiloculata
AB636912.1.1082_U	Eukaryota;Rhizaria;Foraminifera;Globothalamea;Rotaliida;Globigerinacea;Pulleniatina;Pulleniatina_obliquiloculata
AB636723.1.1077_U	Eukaryota;Rhizaria;Foraminifera;Globothalamea;Rotaliida;Globigerinacea;Pulleniatina;Pulleniatina_obliquiloculata
AB636698.1.1070_U	Eukaryota;Rhizaria;Foraminifera;Globothalamea;Rotaliida;Globigerinacea;Pulleniatina;Pulleniatina_obliquiloculata
AB636899.1.1090_U	Eukaryota;Rhizaria;Foraminifera;Globothalamea;Rotaliida;Globigerinacea;Pulleniatina;Pulleniatina_obliquiloculata
AB636872.1.1077_U	Eukaryota;Rhizaria;Foraminifera;Globothalamea;Rotaliida;Globigerinacea;Pulleniatina;Pulleniatina_obliquiloculata
AB468843.1.1059_U	Eukaryota;Rhizaria;Foraminifera;Globothalamea;Rotaliida;Globigerinacea;Pulleniatina;Pulleniatina_obliquiloculata
AB636910.1.1075_U	Eukaryota;Rhizaria;Foraminifera;Globothalamea;Rotaliida;Globigerinacea;Pulleniatina;Pulleniatina_obliquiloculata
KJ633138.1.879_U	Eukaryota;Rhizaria;Foraminifera;Globothalamea;Rotaliida;Globigerinacea;Sphaeroidinella;Sphaeroidinella_dehiscens
KJ633139.1.885_U	Eukaryota;Rhizaria;Foraminifera;Globothalamea;Rotaliida;Globigerinacea;Sphaeroidinella;Sphaeroidinella_dehiscens
KJ633179.1.893_U	Eukaryota;Rhizaria;Foraminifera;Globothalamea;Rotaliida;Globigerinacea;Sphaeroidinella;Sphaeroidinella_dehiscens
KJ633180.1.897_U	Eukaryota;Rhizaria;Foraminifera;Globothalamea;Rotaliida;Globigerinacea;Sphaeroidinella;Sphaeroidinella_dehiscens
KJ633181.1.905_U	Eukaryota;Rhizaria;Foraminifera;Globothalamea;Rotaliida;Globigerinacea;Sphaeroidinella;Sphaeroidinella_dehiscens
KJ633182.1.906_U	Eukaryota;Rhizaria;Foraminifera;Globothalamea;Rotaliida;Globigerinacea;Sphaeroidinella;Sphaeroidinella_dehiscens
AF250114.1.1160_U	Eukaryota;Rhizaria;Foraminifera;Globothalamea;Rotaliida;Globigerinacea;Turborotalita;Turborotalita_quinqueloba
JQ799895.1.993_U	Eukaryota;Rhizaria;Foraminifera;Globothalamea;Rotaliida;Globigerinacea;Turborotalita;Turborotalita_quinqueloba
AF250112.1.1147_U	Eukaryota;Rhizaria;Foraminifera;Globothalamea;Rotaliida;Globigerinacea;Turborotalita;Turborotalita_quinqueloba
AF250116.1.1051_U	Eukaryota;Rhizaria;Foraminifera;Globothalamea;Rotaliida;Globigerinacea;Turborotalita;Turborotalita_quinqueloba
AF250113.1.1147_U	Eukaryota;Rhizaria;Foraminifera;Globothalamea;Rotaliida;Globigerinacea;Turborotalita;Turborotalita_quinqueloba
AY453127.1.1196_U	Eukaryota;Rhizaria;Foraminifera;Globothalamea;Rotaliida;Globigerinacea;Turborotalita;Turborotalita_quinqueloba
AF250115.1.1157_U	Eukaryota;Rhizaria;Foraminifera;Globothalamea;Rotaliida;Globigerinacea;Turborotalita;Turborotalita_quinqueloba
FJ643307.1.991_U	Eukaryota;Rhizaria;Foraminifera;Globothalamea;Rotaliida;Globorotaliidae;Globorotalia;Globorotalia_hirsuta
AB468848.1.1112_U	Eukaryota;Rhizaria;Foraminifera;Globothalamea;Rotaliida;Globorotaliidae;Globorotalia;Globorotalia_hirsuta
FJ643306.1.1054_U	Eukaryota;Rhizaria;Foraminifera;Globothalamea;Rotaliida;Globorotaliidae;Globorotalia;Globorotalia_hirsuta
AB263443.1.1125_U	Eukaryota;Rhizaria;Foraminifera;Globothalamea;Rotaliida;Globorotaliidae;Globorotalia;Globorotalia_hirsuta
FJ643321.1.959_U	Eukaryota;Rhizaria;Foraminifera;Globothalamea;Rotaliida;Globorotaliidae;Globorotalia;Globorotalia_hirsuta
Z83973.1.1110_U	Eukaryota;Rhizaria;Foraminifera;Globothalamea;Rotaliida;Globorotaliidae;Globorotalia;Globorotalia_hirsuta
AB263444.1.1124_U	Eukaryota;Rhizaria;Foraminifera;Globothalamea;Rotaliida;Globorotaliidae;Globorotalia;Globorotalia_hirsuta
AB468846.1.1113_U	Eukaryota;Rhizaria;Foraminifera;Globothalamea;Rotaliida;Globorotaliidae;Globorotalia;Globorotalia_hirsuta
FJ643308.1.1055_U	Eukaryota;Rhizaria;Foraminifera;Globothalamea;Rotaliida;Globorotaliidae;Globorotalia;Globorotalia_hirsuta
FJ643303.1.1054_U	Eukaryota;Rhizaria;Foraminifera;Globothalamea;Rotaliida;Globorotaliidae;Globorotalia;Globorotalia_hirsuta
FJ643313.1.1059_U	Eukaryota;Rhizaria;Foraminifera;Globothalamea;Rotaliida;Globorotaliidae;Globorotalia;Globorotalia_hirsuta
FJ643305.1.996_U	Eukaryota;Rhizaria;Foraminifera;Globothalamea;Rotaliida;Globorotaliidae;Globorotalia;Globorotalia_hirsuta
FJ643310.1.1053_U	Eukaryota;Rhizaria;Foraminifera;Globothalamea;Rotaliida;Globorotaliidae;Globorotalia;Globorotalia_hirsuta
FJ643311.1.1059_U	Eukaryota;Rhizaria;Foraminifera;Globothalamea;Rotaliida;Globorotaliidae;Globorotalia;Globorotalia_hirsuta
EU199448.1.3592_U	Eukaryota;Rhizaria;Foraminifera;Globothalamea;Rotaliida;Globorotaliidae;Globorotalia;Globorotalia_hirsuta
FJ643309.1.1053_U	Eukaryota;Rhizaria;Foraminifera;Globothalamea;Rotaliida;Globorotaliidae;Globorotalia;Globorotalia_hirsuta
FJ643304.1.1054_U	Eukaryota;Rhizaria;Foraminifera;Globothalamea;Rotaliida;Globorotaliidae;Globorotalia;Globorotalia_hirsuta
AB468849.1.1112_U	Eukaryota;Rhizaria;Foraminifera;Globothalamea;Rotaliida;Globorotaliidae;Globorotalia;Globorotalia_hirsuta
AB468847.1.1113_U	Eukaryota;Rhizaria;Foraminifera;Globothalamea;Rotaliida;Globorotaliidae;Globorotalia;Globorotalia_hirsuta
FJ643314.1.1006_U	Eukaryota;Rhizaria;Foraminifera;Globothalamea;Rotaliida;Globorotaliidae;Globorotalia;Globorotalia_inflata
Z83971.1.1061_U	Eukaryota;Rhizaria;Foraminifera;Globothalamea;Rotaliida;Globorotaliidae;Globorotalia;Globorotalia_inflata
FJ643315.1.1006_U	Eukaryota;Rhizaria;Foraminifera;Globothalamea;Rotaliida;Globorotaliidae;Globorotalia;Globorotalia_inflata
FJ643316.1.1006_U	Eukaryota;Rhizaria;Foraminifera;Globothalamea;Rotaliida;Globorotaliidae;Globorotalia;Globorotalia_inflata
EU199447.1.3327_U	Eukaryota;Rhizaria;Foraminifera;Globothalamea;Rotaliida;Globorotaliidae;Globorotalia;Globorotalia_inflata
FJ643317.1.1007_U	Eukaryota;Rhizaria;Foraminifera;Globothalamea;Rotaliida;Globorotaliidae;Globorotalia;Globorotalia_inflata
FJ643318.1.1007_U	Eukaryota;Rhizaria;Foraminifera;Globothalamea;Rotaliida;Globorotaliidae;Globorotalia;Globorotalia_inflata
AY453134.1.1076_U	Eukaryota;Rhizaria;Foraminifera;Globothalamea;Rotaliida;Globorotaliidae;Globorotalia;Globorotalia_inflata
KJ633231.1.1067_U	Eukaryota;Rhizaria;Foraminifera;Globothalamea;Rotaliida;Globorotaliidae;Globorotalia;Globorotalia_inflata
KJ633232.1.1064_U	Eukaryota;Rhizaria;Foraminifera;Globothalamea;Rotaliida;Globorotaliidae;Globorotalia;Globorotalia_inflata
KJ633233.1.1064_U	Eukaryota;Rhizaria;Foraminifera;Globothalamea;Rotaliida;Globorotaliidae;Globorotalia;Globorotalia_inflata
KJ633234.1.1067_U	Eukaryota;Rhizaria;Foraminifera;Globothalamea;Rotaliida;Globorotaliidae;Globorotalia;Globorotalia_inflata
KJ633235.1.1067_U	Eukaryota;Rhizaria;Foraminifera;Globothalamea;Rotaliida;Globorotaliidae;Globorotalia;Globorotalia_inflata
KJ633236.1.1064_U	Eukaryota;Rhizaria;Foraminifera;Globothalamea;Rotaliida;Globorotaliidae;Globorotalia;Globorotalia_inflata
KJ633237.1.1064_U	Eukaryota;Rhizaria;Foraminifera;Globothalamea;Rotaliida;Globorotaliidae;Globorotalia;Globorotalia_inflata
KJ633238.1.1064_U	Eukaryota;Rhizaria;Foraminifera;Globothalamea;Rotaliida;Globorotaliidae;Globorotalia;Globorotalia_inflata
KJ633239.1.1064_U	Eukaryota;Rhizaria;Foraminifera;Globothalamea;Rotaliida;Globorotaliidae;Globorotalia;Globorotalia_inflata
KJ633240.1.1064_U	Eukaryota;Rhizaria;Foraminifera;Globothalamea;Rotaliida;Globorotaliidae;Globorotalia;Globorotalia_inflata
AB263445.1.1192_U	Eukaryota;Rhizaria;Foraminifera;Globothalamea;Rotaliida;Globorotaliidae;Globorotalia;Globorotalia_menardii
JQ799896.1.1148_U	Eukaryota;Rhizaria;Foraminifera;Globothalamea;Rotaliida;Globorotaliidae;Globorotalia;Globorotalia_menardii
U80794.1.1162_U	Eukaryota;Rhizaria;Foraminifera;Globothalamea;Rotaliida;Globorotaliidae;Globorotalia;Globorotalia_menardii
AB468851.1.1180_U	Eukaryota;Rhizaria;Foraminifera;Globothalamea;Rotaliida;Globorotaliidae;Globorotalia;Globorotalia_menardii
Z83970.1.1178_U	Eukaryota;Rhizaria;Foraminifera;Globothalamea;Rotaliida;Globorotaliidae;Globorotalia;Globorotalia_menardii
AB468850.1.1181_U	Eukaryota;Rhizaria;Foraminifera;Globothalamea;Rotaliida;Globorotaliidae;Globorotalia;Globorotalia_menardii
KJ633241.1.1181_U	Eukaryota;Rhizaria;Foraminifera;Globothalamea;Rotaliida;Globorotaliidae;Globorotalia;Globorotalia_menardii
KJ633242.1.1181_U	Eukaryota;Rhizaria;Foraminifera;Globothalamea;Rotaliida;Globorotaliidae;Globorotalia;Globorotalia_menardii
KJ633243.1.1181_U	Eukaryota;Rhizaria;Foraminifera;Globothalamea;Rotaliida;Globorotaliidae;Globorotalia;Globorotalia_menardii
KJ633244.1.1181_U	Eukaryota;Rhizaria;Foraminifera;Globothalamea;Rotaliida;Globorotaliidae;Globorotalia;Globorotalia_menardii
KJ633245.1.1181_U	Eukaryota;Rhizaria;Foraminifera;Globothalamea;Rotaliida;Globorotaliidae;Globorotalia;Globorotalia_menardii
KJ633246.1.1181_U	Eukaryota;Rhizaria;Foraminifera;Globothalamea;Rotaliida;Globorotaliidae;Globorotalia;Globorotalia_menardii
KJ633247.1.1181_U	Eukaryota;Rhizaria;Foraminifera;Globothalamea;Rotaliida;Globorotaliidae;Globorotalia;Globorotalia_menardii
KJ633248.1.1181_U	Eukaryota;Rhizaria;Foraminifera;Globothalamea;Rotaliida;Globorotaliidae;Globorotalia;Globorotalia_menardii
JQ799898.1.1096_U	Eukaryota;Rhizaria;Foraminifera;Globothalamea;Rotaliida;Globorotaliidae;Globorotalia;Globorotalia_scitula
AB468853.1.1194_U	Eukaryota;Rhizaria;Foraminifera;Globothalamea;Rotaliida;Globorotaliidae;Globorotalia;Globorotalia_truncatulinoides
Z83968.1.1166_U	Eukaryota;Rhizaria;Foraminifera;Globothalamea;Rotaliida;Globorotaliidae;Globorotalia;Globorotalia_truncatulinoides
FJ643343.1.1100_U	Eukaryota;Rhizaria;Foraminifera;Globothalamea;Rotaliida;Globorotaliidae;Globorotalia;Globorotalia_truncatulinoides
AJ272476.1.1086_U	Eukaryota;Rhizaria;Foraminifera;Globothalamea;Rotaliida;Globorotaliidae;Globorotalia;Globorotalia_truncatulinoides
FJ643328.1.1118_U	Eukaryota;Rhizaria;Foraminifera;Globothalamea;Rotaliida;Globorotaliidae;Globorotalia;Globorotalia_truncatulinoides
FJ643340.1.1099_U	Eukaryota;Rhizaria;Foraminifera;Globothalamea;Rotaliida;Globorotaliidae;Globorotalia;Globorotalia_truncatulinoides
AY359166.1.1166_U	Eukaryota;Rhizaria;Foraminifera;Globothalamea;Rotaliida;Globorotaliidae;Globorotalia;Globorotalia_truncatulinoides
AB468855.1.1187_U	Eukaryota;Rhizaria;Foraminifera;Globothalamea;Rotaliida;Globorotaliidae;Globorotalia;Globorotalia_truncatulinoides
FJ643422.1.1074_U	Eukaryota;Rhizaria;Foraminifera;Globothalamea;Rotaliida;Globorotaliidae;Globorotalia;Globorotalia_truncatulinoides
AY359167.1.1151_U	Eukaryota;Rhizaria;Foraminifera;Globothalamea;Rotaliida;Globorotaliidae;Globorotalia;Globorotalia_truncatulinoides
AB468852.1.1189_U	Eukaryota;Rhizaria;Foraminifera;Globothalamea;Rotaliida;Globorotaliidae;Globorotalia;Globorotalia_truncatulinoides
FJ643322.1.1071_U	Eukaryota;Rhizaria;Foraminifera;Globothalamea;Rotaliida;Globorotaliidae;Globorotalia;Globorotalia_truncatulinoides
FJ643329.1.1060_U	Eukaryota;Rhizaria;Foraminifera;Globothalamea;Rotaliida;Globorotaliidae;Globorotalia;Globorotalia_truncatulinoides
AB263447.1.1206_U	Eukaryota;Rhizaria;Foraminifera;Globothalamea;Rotaliida;Globorotaliidae;Globorotalia;Globorotalia_truncatulinoides
FJ643336.1.1127_U	Eukaryota;Rhizaria;Foraminifera;Globothalamea;Rotaliida;Globorotaliidae;Globorotalia;Globorotalia_truncatulinoides
FJ643327.1.1118_U	Eukaryota;Rhizaria;Foraminifera;Globothalamea;Rotaliida;Globorotaliidae;Globorotalia;Globorotalia_truncatulinoides
FJ643337.1.1102_U	Eukaryota;Rhizaria;Foraminifera;Globothalamea;Rotaliida;Globorotaliidae;Globorotalia;Globorotalia_truncatulinoides
AB468854.1.1189_U	Eukaryota;Rhizaria;Foraminifera;Globothalamea;Rotaliida;Globorotaliidae;Globorotalia;Globorotalia_truncatulinoides
AY453133.1.1199_U	Eukaryota;Rhizaria;Foraminifera;Globothalamea;Rotaliida;Globorotaliidae;Globorotalia;Globorotalia_truncatulinoides
FJ643332.1.1112_U	Eukaryota;Rhizaria;Foraminifera;Globothalamea;Rotaliida;Globorotaliidae;Globorotalia;Globorotalia_truncatulinoides
AJ272477.1.1085_U	Eukaryota;Rhizaria;Foraminifera;Globothalamea;Rotaliida;Globorotaliidae;Globorotalia;Globorotalia_truncatulinoides
FJ643421.1.1068_U	Eukaryota;Rhizaria;Foraminifera;Globothalamea;Rotaliida;Globorotaliidae;Globorotalia;Globorotalia_truncatulinoides
FJ643341.1.1098_U	Eukaryota;Rhizaria;Foraminifera;Globothalamea;Rotaliida;Globorotaliidae;Globorotalia;Globorotalia_truncatulinoides
FJ643334.1.1127_U	Eukaryota;Rhizaria;Foraminifera;Globothalamea;Rotaliida;Globorotaliidae;Globorotalia;Globorotalia_truncatulinoides
FJ643324.1.1106_U	Eukaryota;Rhizaria;Foraminifera;Globothalamea;Rotaliida;Globorotaliidae;Globorotalia;Globorotalia_truncatulinoides
FJ643333.1.1112_U	Eukaryota;Rhizaria;Foraminifera;Globothalamea;Rotaliida;Globorotaliidae;Globorotalia;Globorotalia_truncatulinoides
AB263446.1.1201_U	Eukaryota;Rhizaria;Foraminifera;Globothalamea;Rotaliida;Globorotaliidae;Globorotalia;Globorotalia_truncatulinoides
FJ643339.1.1112_U	Eukaryota;Rhizaria;Foraminifera;Globothalamea;Rotaliida;Globorotaliidae;Globorotalia;Globorotalia_truncatulinoides
FJ643323.1.1106_U	Eukaryota;Rhizaria;Foraminifera;Globothalamea;Rotaliida;Globorotaliidae;Globorotalia;Globorotalia_truncatulinoides
AJ272474.1.1111_U	Eukaryota;Rhizaria;Foraminifera;Globothalamea;Rotaliida;Globorotaliidae;Globorotalia;Globorotalia_truncatulinoides
FJ643342.1.1112_U	Eukaryota;Rhizaria;Foraminifera;Globothalamea;Rotaliida;Globorotaliidae;Globorotalia;Globorotalia_truncatulinoides
FJ643331.1.1112_U	Eukaryota;Rhizaria;Foraminifera;Globothalamea;Rotaliida;Globorotaliidae;Globorotalia;Globorotalia_truncatulinoides
Z83969.1.1162_U	Eukaryota;Rhizaria;Foraminifera;Globothalamea;Rotaliida;Globorotaliidae;Globorotalia;Globorotalia_truncatulinoides
FJ643326.1.1118_U	Eukaryota;Rhizaria;Foraminifera;Globothalamea;Rotaliida;Globorotaliidae;Globorotalia;Globorotalia_truncatulinoides
FJ643338.1.1112_U	Eukaryota;Rhizaria;Foraminifera;Globothalamea;Rotaliida;Globorotaliidae;Globorotalia;Globorotalia_truncatulinoides
AJ272475.1.1091_U	Eukaryota;Rhizaria;Foraminifera;Globothalamea;Rotaliida;Globorotaliidae;Globorotalia;Globorotalia_truncatulinoides
AB809078.1.1199_U	Eukaryota;Rhizaria;Foraminifera;Globothalamea;Rotaliida;Globorotaliidae;Globorotalia;Globorotalia_truncatulinoides
AB809079.1.1201_U	Eukaryota;Rhizaria;Foraminifera;Globothalamea;Rotaliida;Globorotaliidae;Globorotalia;Globorotalia_truncatulinoides
AB809080.1.1204_U	Eukaryota;Rhizaria;Foraminifera;Globothalamea;Rotaliida;Globorotaliidae;Globorotalia;Globorotalia_truncatulinoides
AB809081.1.1201_U	Eukaryota;Rhizaria;Foraminifera;Globothalamea;Rotaliida;Globorotaliidae;Globorotalia;Globorotalia_truncatulinoides
AB809082.1.1201_U	Eukaryota;Rhizaria;Foraminifera;Globothalamea;Rotaliida;Globorotaliidae;Globorotalia;Globorotalia_truncatulinoides
AB809083.1.1201_U	Eukaryota;Rhizaria;Foraminifera;Globothalamea;Rotaliida;Globorotaliidae;Globorotalia;Globorotalia_truncatulinoides
AB809084.1.1200_U	Eukaryota;Rhizaria;Foraminifera;Globothalamea;Rotaliida;Globorotaliidae;Globorotalia;Globorotalia_truncatulinoides
AB809085.1.1198_U	Eukaryota;Rhizaria;Foraminifera;Globothalamea;Rotaliida;Globorotaliidae;Globorotalia;Globorotalia_truncatulinoides
AB809086.1.1199_U	Eukaryota;Rhizaria;Foraminifera;Globothalamea;Rotaliida;Globorotaliidae;Globorotalia;Globorotalia_truncatulinoides
AB809087.1.1200_U	Eukaryota;Rhizaria;Foraminifera;Globothalamea;Rotaliida;Globorotaliidae;Globorotalia;Globorotalia_truncatulinoides
AB809088.1.1203_U	Eukaryota;Rhizaria;Foraminifera;Globothalamea;Rotaliida;Globorotaliidae;Globorotalia;Globorotalia_truncatulinoides
AB809089.1.1196_U	Eukaryota;Rhizaria;Foraminifera;Globothalamea;Rotaliida;Globorotaliidae;Globorotalia;Globorotalia_truncatulinoides
AB809090.1.1195_U	Eukaryota;Rhizaria;Foraminifera;Globothalamea;Rotaliida;Globorotaliidae;Globorotalia;Globorotalia_truncatulinoides
AB809091.1.1201_U	Eukaryota;Rhizaria;Foraminifera;Globothalamea;Rotaliida;Globorotaliidae;Globorotalia;Globorotalia_truncatulinoides
AB809092.1.1198_U	Eukaryota;Rhizaria;Foraminifera;Globothalamea;Rotaliida;Globorotaliidae;Globorotalia;Globorotalia_truncatulinoides
AB809093.1.1202_U	Eukaryota;Rhizaria;Foraminifera;Globothalamea;Rotaliida;Globorotaliidae;Globorotalia;Globorotalia_truncatulinoides
AB809094.1.1197_U	Eukaryota;Rhizaria;Foraminifera;Globothalamea;Rotaliida;Globorotaliidae;Globorotalia;Globorotalia_truncatulinoides
AB809095.1.1198_U	Eukaryota;Rhizaria;Foraminifera;Globothalamea;Rotaliida;Globorotaliidae;Globorotalia;Globorotalia_truncatulinoides
AB809096.1.1201_U	Eukaryota;Rhizaria;Foraminifera;Globothalamea;Rotaliida;Globorotaliidae;Globorotalia;Globorotalia_truncatulinoides
AB809097.1.1203_U	Eukaryota;Rhizaria;Foraminifera;Globothalamea;Rotaliida;Globorotaliidae;Globorotalia;Globorotalia_truncatulinoides
KJ633249.1.1187_U	Eukaryota;Rhizaria;Foraminifera;Globothalamea;Rotaliida;Globorotaliidae;Globorotalia;Globorotalia_truncatulinoides
KJ633250.1.1186_U	Eukaryota;Rhizaria;Foraminifera;Globothalamea;Rotaliida;Globorotaliidae;Globorotalia;Globorotalia_truncatulinoides
KJ633251.1.1188_U	Eukaryota;Rhizaria;Foraminifera;Globothalamea;Rotaliida;Globorotaliidae;Globorotalia;Globorotalia_truncatulinoides
KJ633252.1.1189_U	Eukaryota;Rhizaria;Foraminifera;Globothalamea;Rotaliida;Globorotaliidae;Globorotalia;Globorotalia_truncatulinoides
KJ633253.1.1188_U	Eukaryota;Rhizaria;Foraminifera;Globothalamea;Rotaliida;Globorotaliidae;Globorotalia;Globorotalia_truncatulinoides
KJ633254.1.1189_U	Eukaryota;Rhizaria;Foraminifera;Globothalamea;Rotaliida;Globorotaliidae;Globorotalia;Globorotalia_truncatulinoides
KJ633255.1.1190_U	Eukaryota;Rhizaria;Foraminifera;Globothalamea;Rotaliida;Globorotaliidae;Globorotalia;Globorotalia_truncatulinoides
KJ633256.1.1186_U	Eukaryota;Rhizaria;Foraminifera;Globothalamea;Rotaliida;Globorotaliidae;Globorotalia;Globorotalia_truncatulinoides
KJ633257.1.1192_U	Eukaryota;Rhizaria;Foraminifera;Globothalamea;Rotaliida;Globorotaliidae;Globorotalia;Globorotalia_truncatulinoides
KJ633258.1.1188_U	Eukaryota;Rhizaria;Foraminifera;Globothalamea;Rotaliida;Globorotaliidae;Globorotalia;Globorotalia_truncatulinoides
KJ633259.1.1189_U	Eukaryota;Rhizaria;Foraminifera;Globothalamea;Rotaliida;Globorotaliidae;Globorotalia;Globorotalia_truncatulinoides
KJ633260.1.1192_U	Eukaryota;Rhizaria;Foraminifera;Globothalamea;Rotaliida;Globorotaliidae;Globorotalia;Globorotalia_truncatulinoides
KJ633140.1.1189_U	Eukaryota;Rhizaria;Foraminifera;Globothalamea;Rotaliida;Globorotaliidae;Globorotalia;Globorotalia_tumida
KJ633141.1.1189_U	Eukaryota;Rhizaria;Foraminifera;Globothalamea;Rotaliida;Globorotaliidae;Globorotalia;Globorotalia_tumida
KJ633142.1.1189_U	Eukaryota;Rhizaria;Foraminifera;Globothalamea;Rotaliida;Globorotaliidae;Globorotalia;Globorotalia_tumida
KJ633216.1.1189_U	Eukaryota;Rhizaria;Foraminifera;Globothalamea;Rotaliida;Globorotaliidae;Globorotalia;Globorotalia_tumida
KJ633217.1.1189_U	Eukaryota;Rhizaria;Foraminifera;Globothalamea;Rotaliida;Globorotaliidae;Globorotalia;Globorotalia_tumida
KJ633218.1.1189_U	Eukaryota;Rhizaria;Foraminifera;Globothalamea;Rotaliida;Globorotaliidae;Globorotalia;Globorotalia_tumida
KJ633219.1.1188_U	Eukaryota;Rhizaria;Foraminifera;Globothalamea;Rotaliida;Globorotaliidae;Globorotalia;Globorotalia_tumida
KJ633220.1.1189_U	Eukaryota;Rhizaria;Foraminifera;Globothalamea;Rotaliida;Globorotaliidae;Globorotalia;Globorotalia_tumida
KJ633221.1.1164_U	Eukaryota;Rhizaria;Foraminifera;Globothalamea;Rotaliida;Globorotaliidae;Globorotalia;Globorotalia_tumida
KJ633222.1.1149_U	Eukaryota;Rhizaria;Foraminifera;Globothalamea;Rotaliida;Globorotaliidae;Globorotalia;Globorotalia_tumida
KJ633223.1.1118_U	Eukaryota;Rhizaria;Foraminifera;Globothalamea;Rotaliida;Globorotaliidae;Globorotalia;Globorotalia_tumida
KJ633224.1.1149_U	Eukaryota;Rhizaria;Foraminifera;Globothalamea;Rotaliida;Globorotaliidae;Globorotalia;Globorotalia_tumida
KJ633225.1.1113_U	Eukaryota;Rhizaria;Foraminifera;Globothalamea;Rotaliida;Globorotaliidae;Globorotalia;Globorotalia_tumida
KJ633226.1.1168_U	Eukaryota;Rhizaria;Foraminifera;Globothalamea;Rotaliida;Globorotaliidae;Globorotalia;Globorotalia_tumida
KJ633227.1.1188_U	Eukaryota;Rhizaria;Foraminifera;Globothalamea;Rotaliida;Globorotaliidae;Globorotalia;Globorotalia_tumida
KJ633228.1.1189_U	Eukaryota;Rhizaria;Foraminifera;Globothalamea;Rotaliida;Globorotaliidae;Globorotalia;Globorotalia_tumida
KJ633229.1.1189_U	Eukaryota;Rhizaria;Foraminifera;Globothalamea;Rotaliida;Globorotaliidae;Globorotalia;Globorotalia_tumida
KJ633230.1.1189_U	Eukaryota;Rhizaria;Foraminifera;Globothalamea;Rotaliida;Globorotaliidae;Globorotalia;Globorotalia_tumida
JQ799897.1.1146_U	Eukaryota;Rhizaria;Foraminifera;Globothalamea;Rotaliida;Globorotaliidae;Globorotalia;Globorotalia_ungulata
KJ633143.1.1188_U	Eukaryota;Rhizaria;Foraminifera;Globothalamea;Rotaliida;Globorotaliidae;Globorotalia;Globorotalia_ungulata
KJ633144.1.1188_U	Eukaryota;Rhizaria;Foraminifera;Globothalamea;Rotaliida;Globorotaliidae;Globorotalia;Globorotalia_ungulata
KJ633145.1.1188_U	Eukaryota;Rhizaria;Foraminifera;Globothalamea;Rotaliida;Globorotaliidae;Globorotalia;Globorotalia_ungulata
KJ633146.1.1188_U	Eukaryota;Rhizaria;Foraminifera;Globothalamea;Rotaliida;Globorotaliidae;Globorotalia;Globorotalia_ungulata
KJ633147.1.1188_U	Eukaryota;Rhizaria;Foraminifera;Globothalamea;Rotaliida;Globorotaliidae;Globorotalia;Globorotalia_ungulata
KJ633148.1.1188_U	Eukaryota;Rhizaria;Foraminifera;Globothalamea;Rotaliida;Globorotaliidae;Globorotalia;Globorotalia_ungulata
KJ633149.1.1188_U	Eukaryota;Rhizaria;Foraminifera;Globothalamea;Rotaliida;Globorotaliidae;Globorotalia;Globorotalia_ungulata
KJ633150.1.1188_U	Eukaryota;Rhizaria;Foraminifera;Globothalamea;Rotaliida;Globorotaliidae;Globorotalia;Globorotalia_ungulata
KJ633151.1.1188_U	Eukaryota;Rhizaria;Foraminifera;Globothalamea;Rotaliida;Globorotaliidae;Globorotalia;Globorotalia_ungulata
KJ633152.1.1188_U	Eukaryota;Rhizaria;Foraminifera;Globothalamea;Rotaliida;Globorotaliidae;Globorotalia;Globorotalia_ungulata
KJ633153.1.1189_U	Eukaryota;Rhizaria;Foraminifera;Globothalamea;Rotaliida;Globorotaliidae;Globorotalia;Globorotalia_ungulata
KJ633154.1.1188_U	Eukaryota;Rhizaria;Foraminifera;Globothalamea;Rotaliida;Globorotaliidae;Globorotalia;Globorotalia_ungulata
KJ633155.1.1188_U	Eukaryota;Rhizaria;Foraminifera;Globothalamea;Rotaliida;Globorotaliidae;Globorotalia;Globorotalia_ungulata
KJ633156.1.1188_U	Eukaryota;Rhizaria;Foraminifera;Globothalamea;Rotaliida;Globorotaliidae;Globorotalia;Globorotalia_ungulata
KJ633157.1.1188_U	Eukaryota;Rhizaria;Foraminifera;Globothalamea;Rotaliida;Globorotaliidae;Globorotalia;Globorotalia_ungulata
KJ633158.1.1188_U	Eukaryota;Rhizaria;Foraminifera;Globothalamea;Rotaliida;Globorotaliidae;Globorotalia;Globorotalia_ungulata
KJ633159.1.1189_U	Eukaryota;Rhizaria;Foraminifera;Globothalamea;Rotaliida;Globorotaliidae;Globorotalia;Globorotalia_ungulata
KJ633160.1.1188_U	Eukaryota;Rhizaria;Foraminifera;Globothalamea;Rotaliida;Globorotaliidae;Globorotalia;Globorotalia_ungulata
KJ633161.1.1188_U	Eukaryota;Rhizaria;Foraminifera;Globothalamea;Rotaliida;Globorotaliidae;Globorotalia;Globorotalia_ungulata
KJ633162.1.1189_U	Eukaryota;Rhizaria;Foraminifera;Globothalamea;Rotaliida;Globorotaliidae;Globorotalia;Globorotalia_ungulata
KJ633163.1.1188_U	Eukaryota;Rhizaria;Foraminifera;Globothalamea;Rotaliida;Globorotaliidae;Globorotalia;Globorotalia_ungulata
KJ633164.1.1188_U	Eukaryota;Rhizaria;Foraminifera;Globothalamea;Rotaliida;Globorotaliidae;Globorotalia;Globorotalia_ungulata
KJ633165.1.1188_U	Eukaryota;Rhizaria;Foraminifera;Globothalamea;Rotaliida;Globorotaliidae;Globorotalia;Globorotalia_ungulata
KJ633166.1.1188_U	Eukaryota;Rhizaria;Foraminifera;Globothalamea;Rotaliida;Globorotaliidae;Globorotalia;Globorotalia_ungulata
KJ633167.1.1188_U	Eukaryota;Rhizaria;Foraminifera;Globothalamea;Rotaliida;Globorotaliidae;Globorotalia;Globorotalia_ungulata
KJ633168.1.1188_U	Eukaryota;Rhizaria;Foraminifera;Globothalamea;Rotaliida;Globorotaliidae;Globorotalia;Globorotalia_ungulata
KJ633169.1.1188_U	Eukaryota;Rhizaria;Foraminifera;Globothalamea;Rotaliida;Globorotaliidae;Globorotalia;Globorotalia_ungulata
KJ633170.1.1188_U	Eukaryota;Rhizaria;Foraminifera;Globothalamea;Rotaliida;Globorotaliidae;Globorotalia;Globorotalia_ungulata
KJ633171.1.1188_U	Eukaryota;Rhizaria;Foraminifera;Globothalamea;Rotaliida;Globorotaliidae;Globorotalia;Globorotalia_ungulata
KJ633172.1.1188_U	Eukaryota;Rhizaria;Foraminifera;Globothalamea;Rotaliida;Globorotaliidae;Globorotalia;Globorotalia_ungulata
KJ633173.1.1185_U	Eukaryota;Rhizaria;Foraminifera;Globothalamea;Rotaliida;Globorotaliidae;Globorotalia;Globorotalia_ungulata
KJ633174.1.1188_U	Eukaryota;Rhizaria;Foraminifera;Globothalamea;Rotaliida;Globorotaliidae;Globorotalia;Globorotalia_ungulata
KJ633175.1.1185_U	Eukaryota;Rhizaria;Foraminifera;Globothalamea;Rotaliida;Globorotaliidae;Globorotalia;Globorotalia_ungulata
KJ633176.1.1188_U	Eukaryota;Rhizaria;Foraminifera;Globothalamea;Rotaliida;Globorotaliidae;Globorotalia;Globorotalia_ungulata
KJ633178.1.1187_U	Eukaryota;Rhizaria;Foraminifera;Globothalamea;Rotaliida;Globorotaliidae;Globorotalia;Globorotalia_ungulata
Z83972.1.1053_U	Eukaryota;Rhizaria;Foraminifera;Globothalamea;Rotaliida;Globorotaliidae;Neogloboquadrina;Neogloboquadrina_dutertrei
U65635.1.1035_U	Eukaryota;Rhizaria;Foraminifera;Globothalamea;Rotaliida;Globorotaliidae;Neogloboquadrina;Neogloboquadrina_dutertrei
AB468839.1.1052_U	Eukaryota;Rhizaria;Foraminifera;Globothalamea;Rotaliida;Globorotaliidae;Neogloboquadrina;Neogloboquadrina_dutertrei
AY241707.1.1028_U	Eukaryota;Rhizaria;Foraminifera;Globothalamea;Rotaliida;Globorotaliidae;Neogloboquadrina;Neogloboquadrina_dutertrei
AB468838.1.1054_U	Eukaryota;Rhizaria;Foraminifera;Globothalamea;Rotaliida;Globorotaliidae;Neogloboquadrina;Neogloboquadrina_dutertrei
EU199449.1.3412_U	Eukaryota;Rhizaria;Foraminifera;Globothalamea;Rotaliida;Globorotaliidae;Neogloboquadrina;Neogloboquadrina_dutertrei
AY453135.1.1062_U	Eukaryota;Rhizaria;Foraminifera;Globothalamea;Rotaliida;Globorotaliidae;Neogloboquadrina;Neogloboquadrina_dutertrei
AB263437.1.1064_U	Eukaryota;Rhizaria;Foraminifera;Globothalamea;Rotaliida;Globorotaliidae;Neogloboquadrina;Neogloboquadrina_dutertrei
AB263438.1.1066_U	Eukaryota;Rhizaria;Foraminifera;Globothalamea;Rotaliida;Globorotaliidae;Neogloboquadrina;Neogloboquadrina_dutertrei
FJ643370.1.1084_U	Eukaryota;Rhizaria;Foraminifera;Globothalamea;Rotaliida;Globorotaliidae;Neogloboquadrina;Neogloboquadrina_incompta
FJ643374.1.1084_U	Eukaryota;Rhizaria;Foraminifera;Globothalamea;Rotaliida;Globorotaliidae;Neogloboquadrina;Neogloboquadrina_incompta
AY453129.1.1149_U	Eukaryota;Rhizaria;Foraminifera;Globothalamea;Rotaliida;Globorotaliidae;Neogloboquadrina;Neogloboquadrina_incompta
AY453130.1.1154_U	Eukaryota;Rhizaria;Foraminifera;Globothalamea;Rotaliida;Globorotaliidae;Neogloboquadrina;Neogloboquadrina_incompta
AF250118.1.1115_U	Eukaryota;Rhizaria;Foraminifera;Globothalamea;Rotaliida;Globorotaliidae;Neogloboquadrina;Neogloboquadrina_incompta
FJ643371.1.1046_U	Eukaryota;Rhizaria;Foraminifera;Globothalamea;Rotaliida;Globorotaliidae;Neogloboquadrina;Neogloboquadrina_incompta
AY453128.1.1149_U	Eukaryota;Rhizaria;Foraminifera;Globothalamea;Rotaliida;Globorotaliidae;Neogloboquadrina;Neogloboquadrina_incompta
FJ643375.1.1066_U	Eukaryota;Rhizaria;Foraminifera;Globothalamea;Rotaliida;Globorotaliidae;Neogloboquadrina;Neogloboquadrina_incompta
FJ643373.1.987_U	Eukaryota;Rhizaria;Foraminifera;Globothalamea;Rotaliida;Globorotaliidae;Neogloboquadrina;Neogloboquadrina_incompta
AF250117.1.1115_U	Eukaryota;Rhizaria;Foraminifera;Globothalamea;Rotaliida;Globorotaliidae;Neogloboquadrina;Neogloboquadrina_incompta
FJ643372.1.1065_U	Eukaryota;Rhizaria;Foraminifera;Globothalamea;Rotaliida;Globorotaliidae;Neogloboquadrina;Neogloboquadrina_incompta
EF447102.1.1088_U	Eukaryota;Rhizaria;Foraminifera;Globothalamea;Rotaliida;Globorotaliidae;Neogloboquadrina;Neogloboquadrina_pachyderma
AY453137.1.1108_U	Eukaryota;Rhizaria;Foraminifera;Globothalamea;Rotaliida;Globorotaliidae;Neogloboquadrina;Neogloboquadrina_pachyderma
AY453131.1.1151_U	Eukaryota;Rhizaria;Foraminifera;Globothalamea;Rotaliida;Globorotaliidae;Neogloboquadrina;Neogloboquadrina_pachyderma
AY453125.1.1102_U	Eukaryota;Rhizaria;Foraminifera;Globothalamea;Rotaliida;Globorotaliidae;Neogloboquadrina;Neogloboquadrina_pachyderma
AY973272.1.1103_U	Eukaryota;Rhizaria;Foraminifera;Globothalamea;Rotaliida;Globorotaliidae;Neogloboquadrina;Neogloboquadrina_pachyderma
AY305330.1.1096_U	Eukaryota;Rhizaria;Foraminifera;Globothalamea;Rotaliida;Globorotaliidae;Neogloboquadrina;Neogloboquadrina_pachyderma
AF250119.1.1113_U	Eukaryota;Rhizaria;Foraminifera;Globothalamea;Rotaliida;Globorotaliidae;Neogloboquadrina;Neogloboquadrina_pachyderma
EF447103.1.1066_U	Eukaryota;Rhizaria;Foraminifera;Globothalamea;Rotaliida;Globorotaliidae;Neogloboquadrina;Neogloboquadrina_pachyderma
AY453132.1.1102_U	Eukaryota;Rhizaria;Foraminifera;Globothalamea;Rotaliida;Globorotaliidae;Neogloboquadrina;Neogloboquadrina_pachyderma
AY241711.1.1113_U	Eukaryota;Rhizaria;Foraminifera;Globothalamea;Rotaliida;Globorotaliidae;Neogloboquadrina;Neogloboquadrina_pachyderma
AY305331.1.1102_U	Eukaryota;Rhizaria;Foraminifera;Globothalamea;Rotaliida;Globorotaliidae;Neogloboquadrina;Neogloboquadrina_pachyderma
AF250120.1.1059_U	Eukaryota;Rhizaria;Foraminifera;Globothalamea;Rotaliida;Globorotaliidae;Neogloboquadrina;Neogloboquadrina_pachyderma
AY453126.1.1102_U	Eukaryota;Rhizaria;Foraminifera;Globothalamea;Rotaliida;Globorotaliidae;Neogloboquadrina;Neogloboquadrina_pachyderma
AY305332.1.1082_U	Eukaryota;Rhizaria;Foraminifera;Globothalamea;Rotaliida;Globorotaliidae;Neogloboquadrina;Neogloboquadrina_pachyderma
AY453138.1.1120_U	Eukaryota;Rhizaria;Foraminifera;Globothalamea;Rotaliida;Globorotaliidae;Neogloboquadrina;Neogloboquadrina_pachyderma
AY305329.1.1078_U	Eukaryota;Rhizaria;Foraminifera;Globothalamea;Rotaliida;Globorotaliidae;Neogloboquadrina;Neogloboquadrina_pachyderma
AJ307747.1.1021_U	Eukaryota;Rhizaria;Foraminifera;Globothalamea;Rotaliida;Globothalamea_XX;Globothalamea_XXX;Globothalamea_XXX_sp.
AJ879133.1.3405_U	Eukaryota;Rhizaria;Foraminifera;Globothalamea;Rotaliida;Nummulitoidea;Nummulitidae;Cycloclypeus_carpenteri
AJ488885.1.1007_U	Eukaryota;Rhizaria;Foraminifera;Globothalamea;Rotaliida;Nummulitoidea;Nummulitidae;Cycloclypeus_carpenteri
AJ879138.1.1031_U	Eukaryota;Rhizaria;Foraminifera;Globothalamea;Rotaliida;Nummulitoidea;Nummulitidae;Heterostegina_depressa
AJ488891.1.1016_U	Eukaryota;Rhizaria;Foraminifera;Globothalamea;Rotaliida;Nummulitoidea;Nummulitidae;Heterostegina_depressa
AJ488890.1.1015_U	Eukaryota;Rhizaria;Foraminifera;Globothalamea;Rotaliida;Nummulitoidea;Nummulitidae;Heterostegina_depressa
AJ879132.1.3413_U	Eukaryota;Rhizaria;Foraminifera;Globothalamea;Rotaliida;Nummulitoidea;Nummulitidae;Heterostegina_depressa
AJ879131.1.3425_U	Eukaryota;Rhizaria;Foraminifera;Globothalamea;Rotaliida;Nummulitoidea;Nummulitidae;Heterostegina_depressa
AJ879139.1.1032_U	Eukaryota;Rhizaria;Foraminifera;Globothalamea;Rotaliida;Nummulitoidea;Nummulitidae;Heterostegina_depressa
AJ488892.1.1019_U	Eukaryota;Rhizaria;Foraminifera;Globothalamea;Rotaliida;Nummulitoidea;Nummulitidae;Heterostegina_depressa
AJ488893.1.1016_U	Eukaryota;Rhizaria;Foraminifera;Globothalamea;Rotaliida;Nummulitoidea;Nummulitidae;Heterostegina_depressa
AJ318226.1.3366_U	Eukaryota;Rhizaria;Foraminifera;Globothalamea;Rotaliida;Nummulitoidea;Nummulitidae;Nummulites_venosus
AJ879146.1.1026_U	Eukaryota;Rhizaria;Foraminifera;Globothalamea;Rotaliida;Nummulitoidea;Nummulitidae;Nummulites_venosus
AJ879145.1.1025_U	Eukaryota;Rhizaria;Foraminifera;Globothalamea;Rotaliida;Nummulitoidea;Nummulitidae;Nummulites_venosus
AJ311212.1.1011_U	Eukaryota;Rhizaria;Foraminifera;Globothalamea;Rotaliida;Nummulitoidea;Nummulitidae;Nummulites_venosus
DQ440525.1.3403_U	Eukaryota;Rhizaria;Foraminifera;Globothalamea;Rotaliida;Nummulitoidea;Nummulitidae;Operculina_ammonoides
AJ488888.1.1007_U	Eukaryota;Rhizaria;Foraminifera;Globothalamea;Rotaliida;Nummulitoidea;Nummulitidae;Operculina_ammonoides
AJ488889.1.1009_U	Eukaryota;Rhizaria;Foraminifera;Globothalamea;Rotaliida;Nummulitoidea;Nummulitidae;Operculina_ammonoides
DQ440526.1.3401_U	Eukaryota;Rhizaria;Foraminifera;Globothalamea;Rotaliida;Nummulitoidea;Nummulitidae;Operculina_ammonoides
AJ879142.1.1029_U	Eukaryota;Rhizaria;Foraminifera;Globothalamea;Rotaliida;Nummulitoidea;Nummulitidae;Operculina_complanata
AJ879143.1.1020_U	Eukaryota;Rhizaria;Foraminifera;Globothalamea;Rotaliida;Nummulitoidea;Nummulitidae;Operculina_complanata
AJ879144.1.1031_U	Eukaryota;Rhizaria;Foraminifera;Globothalamea;Rotaliida;Nummulitoidea;Nummulitidae;Operculina_complanata
AY804333.1.3299_U	Eukaryota;Rhizaria;Foraminifera;Globothalamea;Rotaliida;Nummulitoidea;Nummulitidae;Operculina_complanata
AJ879130.1.3393_U	Eukaryota;Rhizaria;Foraminifera;Globothalamea;Rotaliida;Nummulitoidea;Nummulitidae;Operculina_discoidalis
AJ879147.1.3410_U	Eukaryota;Rhizaria;Foraminifera;Globothalamea;Rotaliida;Nummulitoidea;Nummulitidae;Operculina_discoidalis
AJ879164.1.3399_U	Eukaryota;Rhizaria;Foraminifera;Globothalamea;Rotaliida;Nummulitoidea;Nummulitidae;Operculina_elegans
AJ879141.1.1020_U	Eukaryota;Rhizaria;Foraminifera;Globothalamea;Rotaliida;Nummulitoidea;Nummulitidae;Operculina_elegans
AJ488887.1.1011_U	Eukaryota;Rhizaria;Foraminifera;Globothalamea;Rotaliida;Nummulitoidea;Nummulitidae;Operculina_sp.
AJ879148.1.1020_U	Eukaryota;Rhizaria;Foraminifera;Globothalamea;Rotaliida;Nummulitoidea;Nummulitidae;Operculinella_cumingii
AJ879136.1.3419_U	Eukaryota;Rhizaria;Foraminifera;Globothalamea;Rotaliida;Nummulitoidea;Nummulitidae;Operculinella_cumingii
AJ879135.1.3410_U	Eukaryota;Rhizaria;Foraminifera;Globothalamea;Rotaliida;Nummulitoidea;Nummulitidae;Planoperculina_heterosteginoides
AJ879134.1.3455_U	Eukaryota;Rhizaria;Foraminifera;Globothalamea;Rotaliida;Nummulitoidea;Nummulitidae;Planostegina_longisepta
AJ879140.1.1042_U	Eukaryota;Rhizaria;Foraminifera;Globothalamea;Rotaliida;Nummulitoidea;Nummulitidae;Planostegina_operculinoides
AJ488886.1.1030_U	Eukaryota;Rhizaria;Foraminifera;Globothalamea;Rotaliida;Nummulitoidea;Nummulitidae;Planostegina_operculinoides
DQ440527.1.3473_U	Eukaryota;Rhizaria;Foraminifera;Globothalamea;Rotaliida;Nummulitoidea;Nummulitidae;Planostegina_operculinoides
AJ504684.1.1071_U	Eukaryota;Rhizaria;Foraminifera;Globothalamea;Rotaliida;Planorbulinidae;Planorbulinacea;Planorbulina_mediterranensis
DQ205361.1.1107_U	Eukaryota;Rhizaria;Foraminifera;Globothalamea;Rotaliida;Planorbulinidae;Planorbulinacea;Planorbulina_mediterranensis
DQ452709.1.1078_U	Eukaryota;Rhizaria;Foraminifera;Globothalamea;Rotaliida;Planorbulinidae;Planorbulinacea;Planorbulina_mediterranensis
AY934740.1.1080_U	Eukaryota;Rhizaria;Foraminifera;Globothalamea;Rotaliida;Planorbulinidae;Planorbulinacea;Planorbulinella_sp.
DQ452708.1.981_U	Eukaryota;Rhizaria;Foraminifera;Globothalamea;Rotaliida;Planorbulinidae;Planorbulinacea;Planorbulinella_sp.
DQ452687.1.3365_U	Eukaryota;Rhizaria;Foraminifera;Globothalamea;Rotaliida;Planorbulinidae;Planorbulinacea;Planorbulinella_sp.
DQ205362.1.1195_U	Eukaryota;Rhizaria;Foraminifera;Globothalamea;Rotaliida;Planorbulinidae;Planulinidae;Hyalinea_balthica
DQ195539.1.1057_U	Eukaryota;Rhizaria;Foraminifera;Globothalamea;Rotaliida;Planorbulinidae;Planulinidae;Hyalinea_balthica
AJ504687.1.1045_U	Eukaryota;Rhizaria;Foraminifera;Globothalamea;Rotaliida;Planorbulinidae;Planulinidae;Hyalinea_balthica
AJ307742.1.1034_U	Eukaryota;Rhizaria;Foraminifera;Globothalamea;Rotaliida;Rotaliida_X;Jadammina;Jadammina_macrescens
FM999881.1.915_U	Eukaryota;Rhizaria;Foraminifera;Globothalamea;Rotaliida;Rotaliida_X;Rotaliida_XX;Rotaliida_XX_sp.
FM999882.1.850_U	Eukaryota;Rhizaria;Foraminifera;Globothalamea;Rotaliida;Rotaliida_X;Rotaliida_XX;Rotaliida_XX_sp.
AM111373.1.1046_U	Eukaryota;Rhizaria;Foraminifera;Globothalamea;Rotaliida;Rotaliida_X;Rotaliida_XX;Rotaliida_XX_sp.
AY818727.1.853_U	Eukaryota;Rhizaria;Foraminifera;Globothalamea;Rotaliida;Rotaliida_X;Rotaliida_XX;Rotaliida_XX_sp.
FM999880.1.993_U	Eukaryota;Rhizaria;Foraminifera;Globothalamea;Rotaliida;Rotaliida_X;Rotaliida_XX;Rotaliida_XX_sp.
FM999878.1.1023_U	Eukaryota;Rhizaria;Foraminifera;Globothalamea;Rotaliida;Rotaliida_X;Rotaliida_XX;Rotaliida_XX_sp.
HQ867754.1.1596_U	Eukaryota;Rhizaria;Foraminifera;Globothalamea;Rotaliida;Rotaliida_X;Rotaliida_XX;Rotaliida_XX_sp.
FM999897.1.1069_U	Eukaryota;Rhizaria;Foraminifera;Globothalamea;Rotaliida;Rotaliida_X;Rotaliida_XX;Rotaliida_XX_sp.
FM999852.1.1098_U	Eukaryota;Rhizaria;Foraminifera;Globothalamea;Rotaliida;Rotaliida_X;Rotaliida_XX;Rotaliida_XX_sp.
FM999896.1.971_U	Eukaryota;Rhizaria;Foraminifera;Globothalamea;Rotaliida;Rotaliida_X;Rotaliida_XX;Rotaliida_XX_sp.
FM999892.1.1131_U	Eukaryota;Rhizaria;Foraminifera;Globothalamea;Rotaliida;Rotaliida_X;Rotaliida_XX;Rotaliida_XX_sp.
AF381182.1.1046_U	Eukaryota;Rhizaria;Foraminifera;Globothalamea;Rotaliida;Rotaliida_X;Rotaliida_XX;Rotaliida_XX_sp.
FM999889.1.1131_U	Eukaryota;Rhizaria;Foraminifera;Globothalamea;Rotaliida;Rotaliida_X;Rotaliida_XX;Rotaliida_XX_sp.
FM999893.1.1110_U	Eukaryota;Rhizaria;Foraminifera;Globothalamea;Rotaliida;Rotaliida_X;Rotaliida_XX;Rotaliida_XX_sp.
AJ307748.1.1172_U	Eukaryota;Rhizaria;Foraminifera;Globothalamea;Rotaliida;Rotaliida_X;Rotaliida_XX;Rotaliida_XX_sp.
FM999898.1.1051_U	Eukaryota;Rhizaria;Foraminifera;Globothalamea;Rotaliida;Rotaliida_X;Rotaliida_XX;Rotaliida_XX_sp.
FM999890.1.1131_U	Eukaryota;Rhizaria;Foraminifera;Globothalamea;Rotaliida;Rotaliida_X;Rotaliida_XX;Rotaliida_XX_sp.
FM999865.1.1003_U	Eukaryota;Rhizaria;Foraminifera;Globothalamea;Rotaliida;Rotaliida_X;Rotaliida_XX;Rotaliida_XX_sp.
FM999877.1.1024_U	Eukaryota;Rhizaria;Foraminifera;Globothalamea;Rotaliida;Rotaliida_X;Rotaliida_XX;Rotaliida_XX_sp.
FM999851.1.1115_U	Eukaryota;Rhizaria;Foraminifera;Globothalamea;Rotaliida;Rotaliida_X;Rotaliida_XX;Rotaliida_XX_sp.
FM999857.1.1095_U	Eukaryota;Rhizaria;Foraminifera;Globothalamea;Rotaliida;Rotaliida_X;Rotaliida_XX;Rotaliida_XX_sp.
AF381181.1.1046_U	Eukaryota;Rhizaria;Foraminifera;Globothalamea;Rotaliida;Rotaliida_X;Rotaliida_XX;Rotaliida_XX_sp.
FM999856.1.1082_U	Eukaryota;Rhizaria;Foraminifera;Globothalamea;Rotaliida;Rotaliida_X;Rotaliida_XX;Rotaliida_XX_sp.
FM999876.1.1023_U	Eukaryota;Rhizaria;Foraminifera;Globothalamea;Rotaliida;Rotaliida_X;Rotaliida_XX;Rotaliida_XX_sp.
AM111372.1.1046_U	Eukaryota;Rhizaria;Foraminifera;Globothalamea;Rotaliida;Rotaliida_X;Rotaliida_XX;Rotaliida_XX_sp.
FM999891.1.1131_U	Eukaryota;Rhizaria;Foraminifera;Globothalamea;Rotaliida;Rotaliida_X;Rotaliida_XX;Rotaliida_XX_sp.
FM999875.1.1023_U	Eukaryota;Rhizaria;Foraminifera;Globothalamea;Rotaliida;Rotaliida_X;Rotaliida_XX;Rotaliida_XX_sp.
FM999895.1.1038_U	Eukaryota;Rhizaria;Foraminifera;Globothalamea;Rotaliida;Rotaliida_X;Rotaliida_XX;Rotaliida_XX_sp.
EU213234.1.916_U	Eukaryota;Rhizaria;Foraminifera;Globothalamea;Rotaliida;Rotaliida_X;Rotaliida_XX;Rotaliida_XX_sp.
FJ705892.1.3301_U	Eukaryota;Rhizaria;Foraminifera;Globothalamea;Rotaliida;Rotaliida_X;Rotaliida_XX;Rotaliida_XX_sp.
FM999879.1.1024_U	Eukaryota;Rhizaria;Foraminifera;Globothalamea;Rotaliida;Rotaliida_X;Rotaliida_XX;Rotaliida_XX_sp.
FM999855.1.1083_U	Eukaryota;Rhizaria;Foraminifera;Globothalamea;Rotaliida;Rotaliida_X;Rotaliida_XX;Rotaliida_XX_sp.
FM999883.1.867_U	Eukaryota;Rhizaria;Foraminifera;Globothalamea;Rotaliida;Rotaliida_X;Rotaliida_XX;Rotaliida_XX_sp.
FM999850.1.1020_U	Eukaryota;Rhizaria;Foraminifera;Globothalamea;Rotaliida;Rotaliida_X;Rotaliida_XX;Rotaliida_XX_sp.
FM999853.1.1046_U	Eukaryota;Rhizaria;Foraminifera;Globothalamea;Rotaliida;Rotaliida_X;Rotaliida_XX;Rotaliida_XX_sp.
FM999854.1.1110_U	Eukaryota;Rhizaria;Foraminifera;Globothalamea;Rotaliida;Rotaliida_X;Rotaliida_XX;Rotaliida_XX_sp.
JN003670.1.955_U	Eukaryota;Rhizaria;Foraminifera;Globothalamea;Rotaliida;Rotaliida_X;Rotaliida_XX;Rotaliida_XX_sp.
EU213229.1.913_U	Eukaryota;Rhizaria;Foraminifera;Globothalamea;Rotaliida;Rotaliida_X;Rotaliida_XX;Rotaliida_XX_sp.
FM999849.1.1117_U	Eukaryota;Rhizaria;Foraminifera;Globothalamea;Rotaliida;Rotaliida_X;Rotaliida_XX;Rotaliida_XX_sp.
EU213240.1.921_U	Eukaryota;Rhizaria;Foraminifera;Globothalamea;Rotaliida;Rotaliida_X;Rotaliida_XX;Rotaliida_XX_sp.
JN003656.1.955_U	Eukaryota;Rhizaria;Foraminifera;Globothalamea;Rotaliida;Rotaliida_X;Rotaliida_XX;Rotaliida_XX_sp.
GU433634.1.1283_U	Eukaryota;Rhizaria;Foraminifera;Globothalamea;Rotaliida;Rotaliida_X;Rotaliida_XX;Rotaliida_XX_sp.
FM999932.1.1082_U	Eukaryota;Rhizaria;Foraminifera;Globothalamea;Rotaliida;Rotaliida_X;Rotaliina;Rotaliina_sp.
FM999933.1.1082_U	Eukaryota;Rhizaria;Foraminifera;Globothalamea;Rotaliida;Rotaliida_X;Rotaliina;Rotaliina_sp.
FM999935.1.1082_U	Eukaryota;Rhizaria;Foraminifera;Globothalamea;Rotaliida;Rotaliida_X;Rotaliina;Rotaliina_sp.
FM999936.1.1082_U	Eukaryota;Rhizaria;Foraminifera;Globothalamea;Rotaliida;Rotaliida_X;Rotaliina;Rotaliina_sp.
FM999934.1.1082_U	Eukaryota;Rhizaria;Foraminifera;Globothalamea;Rotaliida;Rotaliida_X;Rotaliina;Rotaliina_sp.
KF042557.1.2607_U	Eukaryota;Rhizaria;Foraminifera;Globothalamea;Rotaliida;Rotalioidea;Elphidiellidae;Elphidiella_groenlandica
KF042558.1.2507_U	Eukaryota;Rhizaria;Foraminifera;Globothalamea;Rotaliida;Rotalioidea;Elphidiellidae;Elphidiella_groenlandica
KF042589.1.1266_U	Eukaryota;Rhizaria;Foraminifera;Globothalamea;Rotaliida;Rotalioidea;Elphidiellidae;Elphidiella_groenlandica
KF042590.1.943_U	Eukaryota;Rhizaria;Foraminifera;Globothalamea;Rotaliida;Rotalioidea;Elphidiellidae;Elphidiella_groenlandica
KF042591.1.936_U	Eukaryota;Rhizaria;Foraminifera;Globothalamea;Rotaliida;Rotalioidea;Elphidiellidae;Elphidiella_groenlandica
HM213837.1.2256_U	Eukaryota;Rhizaria;Foraminifera;Globothalamea;Rotaliida;Rotalioidea;Elphidiidae;Elphidium_aculeatum
HM213823.1.2220_U	Eukaryota;Rhizaria;Foraminifera;Globothalamea;Rotaliida;Rotalioidea;Elphidiidae;Elphidium_aculeatum
HM213822.1.2248_U	Eukaryota;Rhizaria;Foraminifera;Globothalamea;Rotaliida;Rotalioidea;Elphidiidae;Elphidium_aculeatum
HM213836.1.2630_U	Eukaryota;Rhizaria;Foraminifera;Globothalamea;Rotaliida;Rotalioidea;Elphidiidae;Elphidium_aculeatum
HM213835.1.2251_U	Eukaryota;Rhizaria;Foraminifera;Globothalamea;Rotaliida;Rotalioidea;Elphidiidae;Elphidium_aculeatum
HM213834.1.2254_U	Eukaryota;Rhizaria;Foraminifera;Globothalamea;Rotaliida;Rotalioidea;Elphidiidae;Elphidium_aculeatum
HM213838.1.2607_U	Eukaryota;Rhizaria;Foraminifera;Globothalamea;Rotaliida;Rotalioidea;Elphidiidae;Elphidium_aculeatum
KF042540.1.2256_U	Eukaryota;Rhizaria;Foraminifera;Globothalamea;Rotaliida;Rotalioidea;Elphidiidae;Elphidium_aculeatum
KF042541.1.2255_U	Eukaryota;Rhizaria;Foraminifera;Globothalamea;Rotaliida;Rotalioidea;Elphidiidae;Elphidium_aculeatum
HM213832.1.3179_U	Eukaryota;Rhizaria;Foraminifera;Globothalamea;Rotaliida;Rotalioidea;Elphidiidae;Elphidium_albiumbilicatum
HM213833.1.3116_U	Eukaryota;Rhizaria;Foraminifera;Globothalamea;Rotaliida;Rotalioidea;Elphidiidae;Elphidium_albiumbilicatum
KF042546.1.2882_U	Eukaryota;Rhizaria;Foraminifera;Globothalamea;Rotaliida;Rotalioidea;Elphidiidae;Elphidium_asklundi
KF042547.1.2916_U	Eukaryota;Rhizaria;Foraminifera;Globothalamea;Rotaliida;Rotalioidea;Elphidiidae;Elphidium_asklundi
KF042548.1.2888_U	Eukaryota;Rhizaria;Foraminifera;Globothalamea;Rotaliida;Rotalioidea;Elphidiidae;Elphidium_asklundi
KF042549.1.2884_U	Eukaryota;Rhizaria;Foraminifera;Globothalamea;Rotaliida;Rotalioidea;Elphidiidae;Elphidium_asklundi
KF042576.1.1020_U	Eukaryota;Rhizaria;Foraminifera;Globothalamea;Rotaliida;Rotalioidea;Elphidiidae;Elphidium_asklundi
KF042577.1.1022_U	Eukaryota;Rhizaria;Foraminifera;Globothalamea;Rotaliida;Rotalioidea;Elphidiidae;Elphidium_asklundi
KF042550.1.2674_U	Eukaryota;Rhizaria;Foraminifera;Globothalamea;Rotaliida;Rotalioidea;Elphidiidae;Elphidium_bartletti
KF042551.1.3037_U	Eukaryota;Rhizaria;Foraminifera;Globothalamea;Rotaliida;Rotalioidea;Elphidiidae;Elphidium_bartletti
KF042552.1.2538_U	Eukaryota;Rhizaria;Foraminifera;Globothalamea;Rotaliida;Rotalioidea;Elphidiidae;Elphidium_bartletti
KF042553.1.2560_U	Eukaryota;Rhizaria;Foraminifera;Globothalamea;Rotaliida;Rotalioidea;Elphidiidae;Elphidium_bartletti
KF042585.1.1978_U	Eukaryota;Rhizaria;Foraminifera;Globothalamea;Rotaliida;Rotalioidea;Elphidiidae;Elphidium_bartletti
KF042586.1.1703_U	Eukaryota;Rhizaria;Foraminifera;Globothalamea;Rotaliida;Rotalioidea;Elphidiidae;Elphidium_bartletti
KF042564.1.890_U	Eukaryota;Rhizaria;Foraminifera;Globothalamea;Rotaliida;Rotalioidea;Elphidiidae;Elphidium_crispum
KF042565.1.890_U	Eukaryota;Rhizaria;Foraminifera;Globothalamea;Rotaliida;Rotalioidea;Elphidiidae;Elphidium_crispum
KF042566.1.890_U	Eukaryota;Rhizaria;Foraminifera;Globothalamea;Rotaliida;Rotalioidea;Elphidiidae;Elphidium_crispum
KF042567.1.881_U	Eukaryota;Rhizaria;Foraminifera;Globothalamea;Rotaliida;Rotalioidea;Elphidiidae;Elphidium_crispum
KF042568.1.867_U	Eukaryota;Rhizaria;Foraminifera;Globothalamea;Rotaliida;Rotalioidea;Elphidiidae;Elphidium_crispum
AF533842.1.946_U	Eukaryota;Rhizaria;Foraminifera;Globothalamea;Rotaliida;Rotalioidea;Elphidiidae;Elphidium_excavatum
GQ853563.1.956_U	Eukaryota;Rhizaria;Foraminifera;Globothalamea;Rotaliida;Rotalioidea;Elphidiidae;Elphidium_excavatum
HM213830.1.4173_U	Eukaryota;Rhizaria;Foraminifera;Globothalamea;Rotaliida;Rotalioidea;Elphidiidae;Elphidium_excavatum
HM213829.1.4147_U	Eukaryota;Rhizaria;Foraminifera;Globothalamea;Rotaliida;Rotalioidea;Elphidiidae;Elphidium_excavatum
AY465847.1.989_U	Eukaryota;Rhizaria;Foraminifera;Globothalamea;Rotaliida;Rotalioidea;Elphidiidae;Elphidium_excavatum
GQ853560.1.941_U	Eukaryota;Rhizaria;Foraminifera;Globothalamea;Rotaliida;Rotalioidea;Elphidiidae;Elphidium_excavatum
HM213831.1.4129_U	Eukaryota;Rhizaria;Foraminifera;Globothalamea;Rotaliida;Rotalioidea;Elphidiidae;Elphidium_excavatum
GQ853562.1.988_U	Eukaryota;Rhizaria;Foraminifera;Globothalamea;Rotaliida;Rotalioidea;Elphidiidae;Elphidium_excavatum
AY465844.1.985_U	Eukaryota;Rhizaria;Foraminifera;Globothalamea;Rotaliida;Rotalioidea;Elphidiidae;Elphidium_excavatum
GQ853561.1.984_U	Eukaryota;Rhizaria;Foraminifera;Globothalamea;Rotaliida;Rotalioidea;Elphidiidae;Elphidium_excavatum
GQ853566.1.958_U	Eukaryota;Rhizaria;Foraminifera;Globothalamea;Rotaliida;Rotalioidea;Elphidiidae;Elphidium_excavatum
EF534073.1.2778_U	Eukaryota;Rhizaria;Foraminifera;Globothalamea;Rotaliida;Rotalioidea;Elphidiidae;Elphidium_excavatum
AY465845.1.985_U	Eukaryota;Rhizaria;Foraminifera;Globothalamea;Rotaliida;Rotalioidea;Elphidiidae;Elphidium_excavatum
AY465843.1.988_U	Eukaryota;Rhizaria;Foraminifera;Globothalamea;Rotaliida;Rotalioidea;Elphidiidae;Elphidium_excavatum
AY465846.1.989_U	Eukaryota;Rhizaria;Foraminifera;Globothalamea;Rotaliida;Rotalioidea;Elphidiidae;Elphidium_excavatum
GQ853564.1.962_U	Eukaryota;Rhizaria;Foraminifera;Globothalamea;Rotaliida;Rotalioidea;Elphidiidae;Elphidium_excavatum
KF042532.1.4127_U	Eukaryota;Rhizaria;Foraminifera;Globothalamea;Rotaliida;Rotalioidea;Elphidiidae;Elphidium_excavatum
KF042533.1.4130_U	Eukaryota;Rhizaria;Foraminifera;Globothalamea;Rotaliida;Rotalioidea;Elphidiidae;Elphidium_excavatum
KF042534.1.4058_U	Eukaryota;Rhizaria;Foraminifera;Globothalamea;Rotaliida;Rotalioidea;Elphidiidae;Elphidium_excavatum
KF042535.1.4091_U	Eukaryota;Rhizaria;Foraminifera;Globothalamea;Rotaliida;Rotalioidea;Elphidiidae;Elphidium_excavatum
KF042537.1.4099_U	Eukaryota;Rhizaria;Foraminifera;Globothalamea;Rotaliida;Rotalioidea;Elphidiidae;Elphidium_excavatum
KF042560.1.971_U	Eukaryota;Rhizaria;Foraminifera;Globothalamea;Rotaliida;Rotalioidea;Elphidiidae;Elphidium_excavatum
KF042561.1.971_U	Eukaryota;Rhizaria;Foraminifera;Globothalamea;Rotaliida;Rotalioidea;Elphidiidae;Elphidium_excavatum
KF042562.1.929_U	Eukaryota;Rhizaria;Foraminifera;Globothalamea;Rotaliida;Rotalioidea;Elphidiidae;Elphidium_excavatum
KF042563.1.971_U	Eukaryota;Rhizaria;Foraminifera;Globothalamea;Rotaliida;Rotalioidea;Elphidiidae;Elphidium_excavatum
KF042536.1.4133_U	Eukaryota;Rhizaria;Foraminifera;Globothalamea;Rotaliida;Rotalioidea;Elphidiidae;Elphidium_excavatum
KF042554.1.3046_U	Eukaryota;Rhizaria;Foraminifera;Globothalamea;Rotaliida;Rotalioidea;Elphidiidae;Elphidium_frigidum
KF042555.1.3035_U	Eukaryota;Rhizaria;Foraminifera;Globothalamea;Rotaliida;Rotalioidea;Elphidiidae;Elphidium_frigidum
KF042556.1.3045_U	Eukaryota;Rhizaria;Foraminifera;Globothalamea;Rotaliida;Rotalioidea;Elphidiidae;Elphidium_frigidum
KF042587.1.875_U	Eukaryota;Rhizaria;Foraminifera;Globothalamea;Rotaliida;Rotalioidea;Elphidiidae;Elphidium_frigidum
KF042588.1.875_U	Eukaryota;Rhizaria;Foraminifera;Globothalamea;Rotaliida;Rotalioidea;Elphidiidae;Elphidium_frigidum
JN655762.1.808_U	Eukaryota;Rhizaria;Foraminifera;Globothalamea;Rotaliida;Rotalioidea;Elphidiidae;Elphidium_macellum
JN655702.1.2313_U	Eukaryota;Rhizaria;Foraminifera;Globothalamea;Rotaliida;Rotalioidea;Elphidiidae;Elphidium_macellum
JN655756.1.803_U	Eukaryota;Rhizaria;Foraminifera;Globothalamea;Rotaliida;Rotalioidea;Elphidiidae;Elphidium_macellum
JN655728.1.804_U	Eukaryota;Rhizaria;Foraminifera;Globothalamea;Rotaliida;Rotalioidea;Elphidiidae;Elphidium_macellum
JN655701.1.2308_U	Eukaryota;Rhizaria;Foraminifera;Globothalamea;Rotaliida;Rotalioidea;Elphidiidae;Elphidium_macellum
JN655748.1.807_U	Eukaryota;Rhizaria;Foraminifera;Globothalamea;Rotaliida;Rotalioidea;Elphidiidae;Elphidium_macellum
JN655707.1.806_U	Eukaryota;Rhizaria;Foraminifera;Globothalamea;Rotaliida;Rotalioidea;Elphidiidae;Elphidium_macellum
JN655699.1.2307_U	Eukaryota;Rhizaria;Foraminifera;Globothalamea;Rotaliida;Rotalioidea;Elphidiidae;Elphidium_macellum
JN655706.1.808_U	Eukaryota;Rhizaria;Foraminifera;Globothalamea;Rotaliida;Rotalioidea;Elphidiidae;Elphidium_macellum
JN655726.1.803_U	Eukaryota;Rhizaria;Foraminifera;Globothalamea;Rotaliida;Rotalioidea;Elphidiidae;Elphidium_macellum
JN655750.1.807_U	Eukaryota;Rhizaria;Foraminifera;Globothalamea;Rotaliida;Rotalioidea;Elphidiidae;Elphidium_macellum
JN655754.1.810_U	Eukaryota;Rhizaria;Foraminifera;Globothalamea;Rotaliida;Rotalioidea;Elphidiidae;Elphidium_macellum
JN655742.1.809_U	Eukaryota;Rhizaria;Foraminifera;Globothalamea;Rotaliida;Rotalioidea;Elphidiidae;Elphidium_macellum
JN655708.1.801_U	Eukaryota;Rhizaria;Foraminifera;Globothalamea;Rotaliida;Rotalioidea;Elphidiidae;Elphidium_macellum
JN655739.1.808_U	Eukaryota;Rhizaria;Foraminifera;Globothalamea;Rotaliida;Rotalioidea;Elphidiidae;Elphidium_macellum
JN655758.1.805_U	Eukaryota;Rhizaria;Foraminifera;Globothalamea;Rotaliida;Rotalioidea;Elphidiidae;Elphidium_macellum
JN655715.1.808_U	Eukaryota;Rhizaria;Foraminifera;Globothalamea;Rotaliida;Rotalioidea;Elphidiidae;Elphidium_macellum
JN655743.1.812_U	Eukaryota;Rhizaria;Foraminifera;Globothalamea;Rotaliida;Rotalioidea;Elphidiidae;Elphidium_macellum
JN655761.1.804_U	Eukaryota;Rhizaria;Foraminifera;Globothalamea;Rotaliida;Rotalioidea;Elphidiidae;Elphidium_macellum
JN655724.1.809_U	Eukaryota;Rhizaria;Foraminifera;Globothalamea;Rotaliida;Rotalioidea;Elphidiidae;Elphidium_macellum
JN655704.1.806_U	Eukaryota;Rhizaria;Foraminifera;Globothalamea;Rotaliida;Rotalioidea;Elphidiidae;Elphidium_macellum
JN655757.1.807_U	Eukaryota;Rhizaria;Foraminifera;Globothalamea;Rotaliida;Rotalioidea;Elphidiidae;Elphidium_macellum
JN655721.1.809_U	Eukaryota;Rhizaria;Foraminifera;Globothalamea;Rotaliida;Rotalioidea;Elphidiidae;Elphidium_macellum
JN655725.1.808_U	Eukaryota;Rhizaria;Foraminifera;Globothalamea;Rotaliida;Rotalioidea;Elphidiidae;Elphidium_macellum
JN655717.1.806_U	Eukaryota;Rhizaria;Foraminifera;Globothalamea;Rotaliida;Rotalioidea;Elphidiidae;Elphidium_macellum
JN655767.1.804_U	Eukaryota;Rhizaria;Foraminifera;Globothalamea;Rotaliida;Rotalioidea;Elphidiidae;Elphidium_macellum
JN655700.1.2316_U	Eukaryota;Rhizaria;Foraminifera;Globothalamea;Rotaliida;Rotalioidea;Elphidiidae;Elphidium_macellum
JN655703.1.806_U	Eukaryota;Rhizaria;Foraminifera;Globothalamea;Rotaliida;Rotalioidea;Elphidiidae;Elphidium_macellum
JN655698.1.2308_U	Eukaryota;Rhizaria;Foraminifera;Globothalamea;Rotaliida;Rotalioidea;Elphidiidae;Elphidium_macellum
JN655730.1.809_U	Eukaryota;Rhizaria;Foraminifera;Globothalamea;Rotaliida;Rotalioidea;Elphidiidae;Elphidium_macellum
JN655760.1.805_U	Eukaryota;Rhizaria;Foraminifera;Globothalamea;Rotaliida;Rotalioidea;Elphidiidae;Elphidium_macellum
JN655755.1.808_U	Eukaryota;Rhizaria;Foraminifera;Globothalamea;Rotaliida;Rotalioidea;Elphidiidae;Elphidium_macellum
JN655709.1.805_U	Eukaryota;Rhizaria;Foraminifera;Globothalamea;Rotaliida;Rotalioidea;Elphidiidae;Elphidium_macellum
JN655697.1.2308_U	Eukaryota;Rhizaria;Foraminifera;Globothalamea;Rotaliida;Rotalioidea;Elphidiidae;Elphidium_macellum
JN655737.1.810_U	Eukaryota;Rhizaria;Foraminifera;Globothalamea;Rotaliida;Rotalioidea;Elphidiidae;Elphidium_macellum
JN655751.1.811_U	Eukaryota;Rhizaria;Foraminifera;Globothalamea;Rotaliida;Rotalioidea;Elphidiidae;Elphidium_macellum
JN655753.1.810_U	Eukaryota;Rhizaria;Foraminifera;Globothalamea;Rotaliida;Rotalioidea;Elphidiidae;Elphidium_macellum
JN655745.1.806_U	Eukaryota;Rhizaria;Foraminifera;Globothalamea;Rotaliida;Rotalioidea;Elphidiidae;Elphidium_macellum
JN655722.1.808_U	Eukaryota;Rhizaria;Foraminifera;Globothalamea;Rotaliida;Rotalioidea;Elphidiidae;Elphidium_macellum
JN655771.1.804_U	Eukaryota;Rhizaria;Foraminifera;Globothalamea;Rotaliida;Rotalioidea;Elphidiidae;Elphidium_macellum
JN655716.1.807_U	Eukaryota;Rhizaria;Foraminifera;Globothalamea;Rotaliida;Rotalioidea;Elphidiidae;Elphidium_macellum
JN655747.1.803_U	Eukaryota;Rhizaria;Foraminifera;Globothalamea;Rotaliida;Rotalioidea;Elphidiidae;Elphidium_macellum
JN655713.1.807_U	Eukaryota;Rhizaria;Foraminifera;Globothalamea;Rotaliida;Rotalioidea;Elphidiidae;Elphidium_macellum
JN655744.1.804_U	Eukaryota;Rhizaria;Foraminifera;Globothalamea;Rotaliida;Rotalioidea;Elphidiidae;Elphidium_macellum
JN655766.1.808_U	Eukaryota;Rhizaria;Foraminifera;Globothalamea;Rotaliida;Rotalioidea;Elphidiidae;Elphidium_macellum
JN655768.1.804_U	Eukaryota;Rhizaria;Foraminifera;Globothalamea;Rotaliida;Rotalioidea;Elphidiidae;Elphidium_macellum
JN655729.1.808_U	Eukaryota;Rhizaria;Foraminifera;Globothalamea;Rotaliida;Rotalioidea;Elphidiidae;Elphidium_macellum
JN655740.1.808_U	Eukaryota;Rhizaria;Foraminifera;Globothalamea;Rotaliida;Rotalioidea;Elphidiidae;Elphidium_macellum
JN655712.1.811_U	Eukaryota;Rhizaria;Foraminifera;Globothalamea;Rotaliida;Rotalioidea;Elphidiidae;Elphidium_macellum
JN655732.1.802_U	Eukaryota;Rhizaria;Foraminifera;Globothalamea;Rotaliida;Rotalioidea;Elphidiidae;Elphidium_macellum
JN655714.1.811_U	Eukaryota;Rhizaria;Foraminifera;Globothalamea;Rotaliida;Rotalioidea;Elphidiidae;Elphidium_macellum
JN655710.1.803_U	Eukaryota;Rhizaria;Foraminifera;Globothalamea;Rotaliida;Rotalioidea;Elphidiidae;Elphidium_macellum
JN655736.1.809_U	Eukaryota;Rhizaria;Foraminifera;Globothalamea;Rotaliida;Rotalioidea;Elphidiidae;Elphidium_macellum
JN655770.1.807_U	Eukaryota;Rhizaria;Foraminifera;Globothalamea;Rotaliida;Rotalioidea;Elphidiidae;Elphidium_macellum
JN655731.1.806_U	Eukaryota;Rhizaria;Foraminifera;Globothalamea;Rotaliida;Rotalioidea;Elphidiidae;Elphidium_macellum
JN655741.1.809_U	Eukaryota;Rhizaria;Foraminifera;Globothalamea;Rotaliida;Rotalioidea;Elphidiidae;Elphidium_macellum
JN655735.1.808_U	Eukaryota;Rhizaria;Foraminifera;Globothalamea;Rotaliida;Rotalioidea;Elphidiidae;Elphidium_macellum
JN655727.1.808_U	Eukaryota;Rhizaria;Foraminifera;Globothalamea;Rotaliida;Rotalioidea;Elphidiidae;Elphidium_macellum
JN655763.1.806_U	Eukaryota;Rhizaria;Foraminifera;Globothalamea;Rotaliida;Rotalioidea;Elphidiidae;Elphidium_macellum
JN655711.1.807_U	Eukaryota;Rhizaria;Foraminifera;Globothalamea;Rotaliida;Rotalioidea;Elphidiidae;Elphidium_macellum
JN655759.1.805_U	Eukaryota;Rhizaria;Foraminifera;Globothalamea;Rotaliida;Rotalioidea;Elphidiidae;Elphidium_macellum
HM213824.1.2171_U	Eukaryota;Rhizaria;Foraminifera;Globothalamea;Rotaliida;Rotalioidea;Elphidiidae;Elphidium_margaritaceum
HM213826.1.2164_U	Eukaryota;Rhizaria;Foraminifera;Globothalamea;Rotaliida;Rotalioidea;Elphidiidae;Elphidium_margaritaceum
HM213825.1.2188_U	Eukaryota;Rhizaria;Foraminifera;Globothalamea;Rotaliida;Rotalioidea;Elphidiidae;Elphidium_margaritaceum
KF042542.1.2215_U	Eukaryota;Rhizaria;Foraminifera;Globothalamea;Rotaliida;Rotalioidea;Elphidiidae;Elphidium_margaritaceum
KF042543.1.2211_U	Eukaryota;Rhizaria;Foraminifera;Globothalamea;Rotaliida;Rotalioidea;Elphidiidae;Elphidium_margaritaceum
KF042544.1.2190_U	Eukaryota;Rhizaria;Foraminifera;Globothalamea;Rotaliida;Rotalioidea;Elphidiidae;Elphidium_margaritaceum
KF042545.1.2191_U	Eukaryota;Rhizaria;Foraminifera;Globothalamea;Rotaliida;Rotalioidea;Elphidiidae;Elphidium_margaritaceum
KF042569.1.815_U	Eukaryota;Rhizaria;Foraminifera;Globothalamea;Rotaliida;Rotalioidea;Elphidiidae;Elphidium_margaritaceum
KF042570.1.824_U	Eukaryota;Rhizaria;Foraminifera;Globothalamea;Rotaliida;Rotalioidea;Elphidiidae;Elphidium_margaritaceum
KF042571.1.1460_U	Eukaryota;Rhizaria;Foraminifera;Globothalamea;Rotaliida;Rotalioidea;Elphidiidae;Elphidium_margaritaceum
KF042572.1.1681_U	Eukaryota;Rhizaria;Foraminifera;Globothalamea;Rotaliida;Rotalioidea;Elphidiidae;Elphidium_margaritaceum
KF042573.1.1677_U	Eukaryota;Rhizaria;Foraminifera;Globothalamea;Rotaliida;Rotalioidea;Elphidiidae;Elphidium_margaritaceum
KF042574.1.879_U	Eukaryota;Rhizaria;Foraminifera;Globothalamea;Rotaliida;Rotalioidea;Elphidiidae;Elphidium_margaritaceum
KF042575.1.877_U	Eukaryota;Rhizaria;Foraminifera;Globothalamea;Rotaliida;Rotalioidea;Elphidiidae;Elphidium_margaritaceum
GQ853558.1.987_U	Eukaryota;Rhizaria;Foraminifera;Globothalamea;Rotaliida;Rotalioidea;Elphidiidae;Elphidium_sp.
GQ853559.1.974_U	Eukaryota;Rhizaria;Foraminifera;Globothalamea;Rotaliida;Rotalioidea;Elphidiidae;Elphidium_sp.
FM999867.1.801_U	Eukaryota;Rhizaria;Foraminifera;Globothalamea;Rotaliida;Rotalioidea;Elphidiidae;Elphidium_williamsoni
FM999866.1.810_U	Eukaryota;Rhizaria;Foraminifera;Globothalamea;Rotaliida;Rotalioidea;Elphidiidae;Elphidium_williamsoni
FM999871.1.809_U	Eukaryota;Rhizaria;Foraminifera;Globothalamea;Rotaliida;Rotalioidea;Elphidiidae;Elphidium_williamsoni
HM213827.1.2062_U	Eukaryota;Rhizaria;Foraminifera;Globothalamea;Rotaliida;Rotalioidea;Elphidiidae;Elphidium_williamsoni
AF286476.1.835_U	Eukaryota;Rhizaria;Foraminifera;Globothalamea;Rotaliida;Rotalioidea;Elphidiidae;Elphidium_williamsoni
AY359161.1.855_U	Eukaryota;Rhizaria;Foraminifera;Globothalamea;Rotaliida;Rotalioidea;Elphidiidae;Elphidium_williamsoni
FM999869.1.810_U	Eukaryota;Rhizaria;Foraminifera;Globothalamea;Rotaliida;Rotalioidea;Elphidiidae;Elphidium_williamsoni
AY359162.1.854_U	Eukaryota;Rhizaria;Foraminifera;Globothalamea;Rotaliida;Rotalioidea;Elphidiidae;Elphidium_williamsoni
FM999870.1.811_U	Eukaryota;Rhizaria;Foraminifera;Globothalamea;Rotaliida;Rotalioidea;Elphidiidae;Elphidium_williamsoni
HM213839.1.2229_U	Eukaryota;Rhizaria;Foraminifera;Globothalamea;Rotaliida;Rotalioidea;Elphidiidae;Elphidium_williamsoni
HM213828.1.2127_U	Eukaryota;Rhizaria;Foraminifera;Globothalamea;Rotaliida;Rotalioidea;Elphidiidae;Elphidium_williamsoni
AF533843.1.805_U	Eukaryota;Rhizaria;Foraminifera;Globothalamea;Rotaliida;Rotalioidea;Elphidiidae;Elphidium_williamsoni
KF042538.1.2226_U	Eukaryota;Rhizaria;Foraminifera;Globothalamea;Rotaliida;Rotalioidea;Elphidiidae;Elphidium_williamsoni
KF042539.1.2229_U	Eukaryota;Rhizaria;Foraminifera;Globothalamea;Rotaliida;Rotalioidea;Elphidiidae;Elphidium_williamsoni
FR754385.1.1006_U	Eukaryota;Rhizaria;Foraminifera;Globothalamea;Rotaliida;Rotalioidea;Rotaliidae;Ammonia_aberdoveyensis
FR754386.1.1016_U	Eukaryota;Rhizaria;Foraminifera;Globothalamea;Rotaliida;Rotalioidea;Rotaliidae;Ammonia_aberdoveyensis
GQ853572.1.924_U	Eukaryota;Rhizaria;Foraminifera;Globothalamea;Rotaliida;Rotalioidea;Rotaliidae;Ammonia_aomoriensis
GQ853575.1.938_U	Eukaryota;Rhizaria;Foraminifera;Globothalamea;Rotaliida;Rotalioidea;Rotaliidae;Ammonia_aomoriensis
GQ853569.1.934_U	Eukaryota;Rhizaria;Foraminifera;Globothalamea;Rotaliida;Rotalioidea;Rotaliidae;Ammonia_aomoriensis
GQ853571.1.911_U	Eukaryota;Rhizaria;Foraminifera;Globothalamea;Rotaliida;Rotalioidea;Rotaliidae;Ammonia_aomoriensis
GQ853574.1.888_U	Eukaryota;Rhizaria;Foraminifera;Globothalamea;Rotaliida;Rotalioidea;Rotaliidae;Ammonia_aomoriensis
GQ853573.1.970_U	Eukaryota;Rhizaria;Foraminifera;Globothalamea;Rotaliida;Rotalioidea;Rotaliidae;Ammonia_aomoriensis
GQ853570.1.944_U	Eukaryota;Rhizaria;Foraminifera;Globothalamea;Rotaliida;Rotalioidea;Rotaliidae;Ammonia_aomoriensis
KF023074.1.991_U	Eukaryota;Rhizaria;Foraminifera;Globothalamea;Rotaliida;Rotalioidea;Rotaliidae;Ammonia_aomoriensis
FR839689.1.1024_U	Eukaryota;Rhizaria;Foraminifera;Globothalamea;Rotaliida;Rotalioidea;Rotaliidae;Ammonia_aoteana
FR839690.1.1025_U	Eukaryota;Rhizaria;Foraminifera;Globothalamea;Rotaliida;Rotalioidea;Rotaliidae;Ammonia_aoteana
FR839706.1.1029_U	Eukaryota;Rhizaria;Foraminifera;Globothalamea;Rotaliida;Rotalioidea;Rotaliidae;Ammonia_batava
FR839705.1.1029_U	Eukaryota;Rhizaria;Foraminifera;Globothalamea;Rotaliida;Rotalioidea;Rotaliidae;Ammonia_batava
FM999845.1.985_U	Eukaryota;Rhizaria;Foraminifera;Globothalamea;Rotaliida;Rotalioidea;Rotaliidae;Ammonia_beccarii
FM999846.1.987_U	Eukaryota;Rhizaria;Foraminifera;Globothalamea;Rotaliida;Rotalioidea;Rotaliidae;Ammonia_beccarii
FM999843.1.945_U	Eukaryota;Rhizaria;Foraminifera;Globothalamea;Rotaliida;Rotalioidea;Rotaliidae;Ammonia_beccarii
X86094.1.2864_U	Eukaryota;Rhizaria;Foraminifera;Globothalamea;Rotaliida;Rotalioidea;Rotaliidae;Ammonia_beccarii
FM999848.1.919_U	Eukaryota;Rhizaria;Foraminifera;Globothalamea;Rotaliida;Rotalioidea;Rotaliidae;Ammonia_beccarii
U07937.1.1711_U	Eukaryota;Rhizaria;Foraminifera;Globothalamea;Rotaliida;Rotalioidea;Rotaliidae;Ammonia_beccarii
Z69616.1.1027_U	Eukaryota;Rhizaria;Foraminifera;Globothalamea;Rotaliida;Rotalioidea;Rotaliidae;Ammonia_beccarii
AY465834.1.1040_U	Eukaryota;Rhizaria;Foraminifera;Globothalamea;Rotaliida;Rotalioidea;Rotaliidae;Ammonia_beccarii
AF533834.1.998_U	Eukaryota;Rhizaria;Foraminifera;Globothalamea;Rotaliida;Rotalioidea;Rotaliidae;Ammonia_beccarii
FM999847.1.926_U	Eukaryota;Rhizaria;Foraminifera;Globothalamea;Rotaliida;Rotalioidea;Rotaliidae;Ammonia_beccarii
AF190877.1.1008_U	Eukaryota;Rhizaria;Foraminifera;Globothalamea;Rotaliida;Rotalioidea;Rotaliidae;Ammonia_catesbyana
AF190874.1.1009_U	Eukaryota;Rhizaria;Foraminifera;Globothalamea;Rotaliida;Rotalioidea;Rotaliidae;Ammonia_catesbyana
AF190873.1.1009_U	Eukaryota;Rhizaria;Foraminifera;Globothalamea;Rotaliida;Rotalioidea;Rotaliidae;Ammonia_catesbyana
AF190875.1.1009_U	Eukaryota;Rhizaria;Foraminifera;Globothalamea;Rotaliida;Rotalioidea;Rotaliidae;Ammonia_catesbyana
AF190878.1.1008_U	Eukaryota;Rhizaria;Foraminifera;Globothalamea;Rotaliida;Rotalioidea;Rotaliidae;Ammonia_catesbyana
AF190879.1.1008_U	Eukaryota;Rhizaria;Foraminifera;Globothalamea;Rotaliida;Rotalioidea;Rotaliidae;Ammonia_catesbyana
AF190876.1.1009_U	Eukaryota;Rhizaria;Foraminifera;Globothalamea;Rotaliida;Rotalioidea;Rotaliidae;Ammonia_catesbyana
AF190872.1.1010_U	Eukaryota;Rhizaria;Foraminifera;Globothalamea;Rotaliida;Rotalioidea;Rotaliidae;Ammonia_catesbyana
HM448841.1.906_U	Eukaryota;Rhizaria;Foraminifera;Globothalamea;Rotaliida;Rotalioidea;Rotaliidae;Ammonia_falsobeccarii
FR839699.1.1017_U	Eukaryota;Rhizaria;Foraminifera;Globothalamea;Rotaliida;Rotalioidea;Rotaliidae;Ammonia_sp.
FR839710.1.1040_U	Eukaryota;Rhizaria;Foraminifera;Globothalamea;Rotaliida;Rotalioidea;Rotaliidae;Ammonia_sp.
HE598564.1.1014_U	Eukaryota;Rhizaria;Foraminifera;Globothalamea;Rotaliida;Rotalioidea;Rotaliidae;Ammonia_sp.
FR839700.1.1013_U	Eukaryota;Rhizaria;Foraminifera;Globothalamea;Rotaliida;Rotalioidea;Rotaliidae;Ammonia_sp.
FR839696.1.1010_U	Eukaryota;Rhizaria;Foraminifera;Globothalamea;Rotaliida;Rotalioidea;Rotaliidae;Ammonia_sp.
FR839691.1.988_U	Eukaryota;Rhizaria;Foraminifera;Globothalamea;Rotaliida;Rotalioidea;Rotaliidae;Ammonia_sp.
EF534072.1.3015_U	Eukaryota;Rhizaria;Foraminifera;Globothalamea;Rotaliida;Rotalioidea;Rotaliidae;Ammonia_sp.
FR754387.1.1016_U	Eukaryota;Rhizaria;Foraminifera;Globothalamea;Rotaliida;Rotalioidea;Rotaliidae;Ammonia_sp.
GQ853567.1.1063_U	Eukaryota;Rhizaria;Foraminifera;Globothalamea;Rotaliida;Rotalioidea;Rotaliidae;Ammonia_sp.
FR839713.1.1039_U	Eukaryota;Rhizaria;Foraminifera;Globothalamea;Rotaliida;Rotalioidea;Rotaliidae;Ammonia_sp.
FR839703.1.1022_U	Eukaryota;Rhizaria;Foraminifera;Globothalamea;Rotaliida;Rotalioidea;Rotaliidae;Ammonia_sp.
FR754382.1.1021_U	Eukaryota;Rhizaria;Foraminifera;Globothalamea;Rotaliida;Rotalioidea;Rotaliidae;Ammonia_sp.
EU213237.1.897_U	Eukaryota;Rhizaria;Foraminifera;Globothalamea;Rotaliida;Rotalioidea;Rotaliidae;Ammonia_sp.
HE598563.1.1034_U	Eukaryota;Rhizaria;Foraminifera;Globothalamea;Rotaliida;Rotalioidea;Rotaliidae;Ammonia_sp.
FR839704.1.1021_U	Eukaryota;Rhizaria;Foraminifera;Globothalamea;Rotaliida;Rotalioidea;Rotaliidae;Ammonia_sp.
FR839751.1.1026_U	Eukaryota;Rhizaria;Foraminifera;Globothalamea;Rotaliida;Rotalioidea;Rotaliidae;Ammonia_sp.
FR839698.1.1014_U	Eukaryota;Rhizaria;Foraminifera;Globothalamea;Rotaliida;Rotalioidea;Rotaliidae;Ammonia_sp.
HE598565.1.1009_U	Eukaryota;Rhizaria;Foraminifera;Globothalamea;Rotaliida;Rotalioidea;Rotaliidae;Ammonia_sp.
HM244866.1.1926_U	Eukaryota;Rhizaria;Foraminifera;Globothalamea;Rotaliida;Rotalioidea;Rotaliidae;Ammonia_sp.
FR839707.1.1035_U	Eukaryota;Rhizaria;Foraminifera;Globothalamea;Rotaliida;Rotalioidea;Rotaliidae;Ammonia_sp.
FR839748.1.992_U	Eukaryota;Rhizaria;Foraminifera;Globothalamea;Rotaliida;Rotalioidea;Rotaliidae;Ammonia_sp.
FR839709.1.1010_U	Eukaryota;Rhizaria;Foraminifera;Globothalamea;Rotaliida;Rotalioidea;Rotaliidae;Ammonia_sp.
FR754388.1.1025_U	Eukaryota;Rhizaria;Foraminifera;Globothalamea;Rotaliida;Rotalioidea;Rotaliidae;Ammonia_sp.
FR839712.1.1046_U	Eukaryota;Rhizaria;Foraminifera;Globothalamea;Rotaliida;Rotalioidea;Rotaliidae;Ammonia_sp.
HE598562.1.1030_U	Eukaryota;Rhizaria;Foraminifera;Globothalamea;Rotaliida;Rotalioidea;Rotaliidae;Ammonia_sp.
FR839701.1.1026_U	Eukaryota;Rhizaria;Foraminifera;Globothalamea;Rotaliida;Rotalioidea;Rotaliidae;Ammonia_sp.
FR839702.1.1020_U	Eukaryota;Rhizaria;Foraminifera;Globothalamea;Rotaliida;Rotalioidea;Rotaliidae;Ammonia_sp.
GQ853568.1.1067_U	Eukaryota;Rhizaria;Foraminifera;Globothalamea;Rotaliida;Rotalioidea;Rotaliidae;Ammonia_sp.
FR754383.1.1024_U	Eukaryota;Rhizaria;Foraminifera;Globothalamea;Rotaliida;Rotalioidea;Rotaliidae;Ammonia_sp.
EU213236.1.893_U	Eukaryota;Rhizaria;Foraminifera;Globothalamea;Rotaliida;Rotalioidea;Rotaliidae;Ammonia_sp.
FR754384.1.1028_U	Eukaryota;Rhizaria;Foraminifera;Globothalamea;Rotaliida;Rotalioidea;Rotaliidae;Ammonia_sp.
FR839694.1.1012_U	Eukaryota;Rhizaria;Foraminifera;Globothalamea;Rotaliida;Rotalioidea;Rotaliidae;Ammonia_sp.
FR839695.1.1014_U	Eukaryota;Rhizaria;Foraminifera;Globothalamea;Rotaliida;Rotalioidea;Rotaliidae;Ammonia_sp.
Z69617.1.1024_U	Eukaryota;Rhizaria;Foraminifera;Globothalamea;Rotaliida;Rotalioidea;Rotaliidae;Ammonia_sp.
FR839693.1.1023_U	Eukaryota;Rhizaria;Foraminifera;Globothalamea;Rotaliida;Rotalioidea;Rotaliidae;Ammonia_sp.
FR839749.1.1044_U	Eukaryota;Rhizaria;Foraminifera;Globothalamea;Rotaliida;Rotalioidea;Rotaliidae;Ammonia_sp.
FR839750.1.1031_U	Eukaryota;Rhizaria;Foraminifera;Globothalamea;Rotaliida;Rotalioidea;Rotaliidae;Ammonia_sp.
FR839747.1.1011_U	Eukaryota;Rhizaria;Foraminifera;Globothalamea;Rotaliida;Rotalioidea;Rotaliidae;Ammonia_sp.
FR839711.1.1040_U	Eukaryota;Rhizaria;Foraminifera;Globothalamea;Rotaliida;Rotalioidea;Rotaliidae;Ammonia_sp.
FR839697.1.1016_U	Eukaryota;Rhizaria;Foraminifera;Globothalamea;Rotaliida;Rotalioidea;Rotaliidae;Ammonia_sp.
FR839692.1.988_U	Eukaryota;Rhizaria;Foraminifera;Globothalamea;Rotaliida;Rotalioidea;Rotaliidae;Ammonia_sp.
FR839708.1.1033_U	Eukaryota;Rhizaria;Foraminifera;Globothalamea;Rotaliida;Rotalioidea;Rotaliidae;Ammonia_sp.
AY359130.1.1050_U	Eukaryota;Rhizaria;Foraminifera;Globothalamea;Rotaliida;Rotalioidea;Rotaliidae;Ammonia_tepida
AY359129.1.1017_U	Eukaryota;Rhizaria;Foraminifera;Globothalamea;Rotaliida;Rotalioidea;Rotaliidae;Ammonia_tepida
AY210767.1.1018_U	Eukaryota;Rhizaria;Foraminifera;Globothalamea;Rotaliida;Rotalioidea;Rotaliidae;Ammonia_tepida
AY488864.1.989_U	Eukaryota;Rhizaria;Foraminifera;Globothalamea;Rotaliida;Rotalioidea;Rotaliidae;Ammonia_tepida
AF533835.1.956_U	Eukaryota;Rhizaria;Foraminifera;Globothalamea;Rotaliida;Rotalioidea;Rotaliidae;Ammonia_tepida
AY488863.1.989_U	Eukaryota;Rhizaria;Foraminifera;Globothalamea;Rotaliida;Rotalioidea;Rotaliidae;Ammonia_tepida
AY359128.1.1017_U	Eukaryota;Rhizaria;Foraminifera;Globothalamea;Rotaliida;Rotalioidea;Rotaliidae;Ammonia_tepida
AF533837.1.1018_U	Eukaryota;Rhizaria;Foraminifera;Globothalamea;Rotaliida;Serioidea;Bolivinacea;Brizalina_alata
GQ265802.1.1033_U	Eukaryota;Rhizaria;Foraminifera;Globothalamea;Rotaliida;Serioidea;Bolivinacea;Streptochilus_globigerus
GQ265797.1.1029_U	Eukaryota;Rhizaria;Foraminifera;Globothalamea;Rotaliida;Serioidea;Bolivinacea;Streptochilus_globigerus
GQ265800.1.1031_U	Eukaryota;Rhizaria;Foraminifera;Globothalamea;Rotaliida;Serioidea;Bolivinacea;Streptochilus_globigerus
GQ265791.1.1035_U	Eukaryota;Rhizaria;Foraminifera;Globothalamea;Rotaliida;Serioidea;Bolivinacea;Streptochilus_globigerus
GQ265804.1.1032_U	Eukaryota;Rhizaria;Foraminifera;Globothalamea;Rotaliida;Serioidea;Bolivinacea;Streptochilus_globigerus
GQ265790.1.1031_U	Eukaryota;Rhizaria;Foraminifera;Globothalamea;Rotaliida;Serioidea;Bolivinacea;Streptochilus_globigerus
GQ265801.1.1033_U	Eukaryota;Rhizaria;Foraminifera;Globothalamea;Rotaliida;Serioidea;Bolivinacea;Streptochilus_globigerus
GQ265789.1.1031_U	Eukaryota;Rhizaria;Foraminifera;Globothalamea;Rotaliida;Serioidea;Bolivinacea;Streptochilus_globigerus
FR754373.1.1016_U	Eukaryota;Rhizaria;Foraminifera;Globothalamea;Rotaliida;Serioidea;Bolivinacea;Streptochilus_globigerus
GQ265799.1.1031_U	Eukaryota;Rhizaria;Foraminifera;Globothalamea;Rotaliida;Serioidea;Bolivinacea;Streptochilus_globigerus
GQ265793.1.1030_U	Eukaryota;Rhizaria;Foraminifera;Globothalamea;Rotaliida;Serioidea;Bolivinacea;Streptochilus_globigerus
GQ265787.1.1035_U	Eukaryota;Rhizaria;Foraminifera;Globothalamea;Rotaliida;Serioidea;Bolivinacea;Streptochilus_globigerus
GQ265796.1.1031_U	Eukaryota;Rhizaria;Foraminifera;Globothalamea;Rotaliida;Serioidea;Bolivinacea;Streptochilus_globigerus
GQ265803.1.1032_U	Eukaryota;Rhizaria;Foraminifera;Globothalamea;Rotaliida;Serioidea;Bolivinacea;Streptochilus_globigerus
GQ265805.1.1032_U	Eukaryota;Rhizaria;Foraminifera;Globothalamea;Rotaliida;Serioidea;Bolivinacea;Streptochilus_globigerus
GQ265795.1.1030_U	Eukaryota;Rhizaria;Foraminifera;Globothalamea;Rotaliida;Serioidea;Bolivinacea;Streptochilus_globigerus
GQ265788.1.1030_U	Eukaryota;Rhizaria;Foraminifera;Globothalamea;Rotaliida;Serioidea;Bolivinacea;Streptochilus_globigerus
GQ265798.1.1029_U	Eukaryota;Rhizaria;Foraminifera;Globothalamea;Rotaliida;Serioidea;Bolivinacea;Streptochilus_globigerus
GQ265794.1.1030_U	Eukaryota;Rhizaria;Foraminifera;Globothalamea;Rotaliida;Serioidea;Bolivinacea;Streptochilus_globigerus
GQ265792.1.1034_U	Eukaryota;Rhizaria;Foraminifera;Globothalamea;Rotaliida;Serioidea;Bolivinacea;Streptochilus_globigerus
KC525207.1.1117_U	Eukaryota;Rhizaria;Foraminifera;Globothalamea;Rotaliida;Serioidea;Bolivinacea;Streptochilus_sp.
KC525208.1.1154_U	Eukaryota;Rhizaria;Foraminifera;Globothalamea;Rotaliida;Serioidea;Bolivinacea;Streptochilus_sp.
KC525209.1.1072_U	Eukaryota;Rhizaria;Foraminifera;Globothalamea;Rotaliida;Serioidea;Bolivinacea;Streptochilus_sp.
KC525210.1.1170_U	Eukaryota;Rhizaria;Foraminifera;Globothalamea;Rotaliida;Serioidea;Bolivinacea;Streptochilus_sp.
KC525211.1.1169_U	Eukaryota;Rhizaria;Foraminifera;Globothalamea;Rotaliida;Serioidea;Bolivinacea;Streptochilus_sp.
KC525212.1.1124_U	Eukaryota;Rhizaria;Foraminifera;Globothalamea;Rotaliida;Serioidea;Bolivinacea;Streptochilus_sp.
JQ013745.1.1156_U	Eukaryota;Rhizaria;Foraminifera;Globothalamea;Rotaliida;Serioidea;Bolivinidae;Bolivina_argentea
FJ705914.1.1087_U	Eukaryota;Rhizaria;Foraminifera;Globothalamea;Rotaliida;Serioidea;Bolivinidae;Bolivina_skagerrakensis
FR754371.1.1079_U	Eukaryota;Rhizaria;Foraminifera;Globothalamea;Rotaliida;Serioidea;Bolivinidae;Bolivina_skagerrakensis
FR754368.1.1055_U	Eukaryota;Rhizaria;Foraminifera;Globothalamea;Rotaliida;Serioidea;Bolivinidae;Bolivina_skagerrakensis
FR754370.1.1060_U	Eukaryota;Rhizaria;Foraminifera;Globothalamea;Rotaliida;Serioidea;Bolivinidae;Bolivina_skagerrakensis
FJ705905.1.1022_U	Eukaryota;Rhizaria;Foraminifera;Globothalamea;Rotaliida;Serioidea;Bolivinidae;Bolivina_skagerrakensis
FR754369.1.1098_U	Eukaryota;Rhizaria;Foraminifera;Globothalamea;Rotaliida;Serioidea;Bolivinidae;Bolivina_skagerrakensis
Z69613.1.1052_U	Eukaryota;Rhizaria;Foraminifera;Globothalamea;Rotaliida;Serioidea;Bolivinidae;Bolivina_sp.
AY934735.1.1053_U	Eukaryota;Rhizaria;Foraminifera;Globothalamea;Rotaliida;Serioidea;Bolivinidae;Bolivina_sp.
AY934736.1.1004_U	Eukaryota;Rhizaria;Foraminifera;Globothalamea;Rotaliida;Serioidea;Bolivinidae;Bolivina_sp.
DQ452688.1.913_U	Eukaryota;Rhizaria;Foraminifera;Globothalamea;Rotaliida;Serioidea;Bolivinidae;Bolivina_sp.
FR754372.1.1051_U	Eukaryota;Rhizaria;Foraminifera;Globothalamea;Rotaliida;Serioidea;Bolivinidae;Bolivina_sp.
AY465835.1.1066_U	Eukaryota;Rhizaria;Foraminifera;Globothalamea;Rotaliida;Serioidea;Bolivinidae;Bolivina_spathulata
AY465836.1.1063_U	Eukaryota;Rhizaria;Foraminifera;Globothalamea;Rotaliida;Serioidea;Bolivinidae;Bolivina_spathulata
AJ318227.1.3111_U	Eukaryota;Rhizaria;Foraminifera;Globothalamea;Rotaliida;Serioidea;Bolivinidae;Bolivina_spathulata
FM999858.1.964_U	Eukaryota;Rhizaria;Foraminifera;Globothalamea;Rotaliida;Serioidea;Bolivinidae;Bolivina_spathulata
AY465837.1.1066_U	Eukaryota;Rhizaria;Foraminifera;Globothalamea;Rotaliida;Serioidea;Bolivinidae;Bolivina_spathulata
AY465838.1.1085_U	Eukaryota;Rhizaria;Foraminifera;Globothalamea;Rotaliida;Serioidea;Bolivinidae;Bolivina_subaenariensis
AY465839.1.1091_U	Eukaryota;Rhizaria;Foraminifera;Globothalamea;Rotaliida;Serioidea;Bolivinidae;Bolivina_subaenariensis
AY465840.1.1093_U	Eukaryota;Rhizaria;Foraminifera;Globothalamea;Rotaliida;Serioidea;Bolivinidae;Bolivina_subaenariensis
AY465841.1.1080_U	Eukaryota;Rhizaria;Foraminifera;Globothalamea;Rotaliida;Serioidea;Bolivinidae;Bolivina_subaenariensis
AY210768.1.1027_U	Eukaryota;Rhizaria;Foraminifera;Globothalamea;Rotaliida;Serioidea;Bolivinidae;Bolivina_variabilis
AY359132.1.1008_U	Eukaryota;Rhizaria;Foraminifera;Globothalamea;Rotaliida;Serioidea;Bolivinidae;Bolivina_variabilis
AY359137.1.1017_U	Eukaryota;Rhizaria;Foraminifera;Globothalamea;Rotaliida;Serioidea;Bolivinidae;Bolivina_variabilis
FM999860.1.983_U	Eukaryota;Rhizaria;Foraminifera;Globothalamea;Rotaliida;Serioidea;Bolivinidae;Bolivina_variabilis
AY359131.1.1028_U	Eukaryota;Rhizaria;Foraminifera;Globothalamea;Rotaliida;Serioidea;Bolivinidae;Bolivina_variabilis
AY359133.1.1028_U	Eukaryota;Rhizaria;Foraminifera;Globothalamea;Rotaliida;Serioidea;Bolivinidae;Bolivina_variabilis
FR839732.1.1011_U	Eukaryota;Rhizaria;Foraminifera;Globothalamea;Rotaliida;Serioidea;Bolivinidae;Bolivina_variabilis
AY359140.1.1053_U	Eukaryota;Rhizaria;Foraminifera;Globothalamea;Rotaliida;Serioidea;Bolivinidae;Bolivina_variabilis
FR754375.1.1011_U	Eukaryota;Rhizaria;Foraminifera;Globothalamea;Rotaliida;Serioidea;Bolivinidae;Bolivina_variabilis
AY359134.1.1028_U	Eukaryota;Rhizaria;Foraminifera;Globothalamea;Rotaliida;Serioidea;Bolivinidae;Bolivina_variabilis
FR754374.1.1019_U	Eukaryota;Rhizaria;Foraminifera;Globothalamea;Rotaliida;Serioidea;Bolivinidae;Bolivina_variabilis
AY210769.1.1024_U	Eukaryota;Rhizaria;Foraminifera;Globothalamea;Rotaliida;Serioidea;Bolivinidae;Bolivina_variabilis
AY359138.1.1053_U	Eukaryota;Rhizaria;Foraminifera;Globothalamea;Rotaliida;Serioidea;Bolivinidae;Bolivina_variabilis
AF533836.1.984_U	Eukaryota;Rhizaria;Foraminifera;Globothalamea;Rotaliida;Serioidea;Bolivinidae;Bolivina_variabilis
AY359142.1.1024_U	Eukaryota;Rhizaria;Foraminifera;Globothalamea;Rotaliida;Serioidea;Bolivinidae;Bolivina_variabilis
AY359141.1.1022_U	Eukaryota;Rhizaria;Foraminifera;Globothalamea;Rotaliida;Serioidea;Bolivinidae;Bolivina_variabilis
AY359135.1.1018_U	Eukaryota;Rhizaria;Foraminifera;Globothalamea;Rotaliida;Serioidea;Bolivinidae;Bolivina_variabilis
FM999859.1.952_U	Eukaryota;Rhizaria;Foraminifera;Globothalamea;Rotaliida;Serioidea;Bolivinidae;Bolivina_variabilis
AY359139.1.1054_U	Eukaryota;Rhizaria;Foraminifera;Globothalamea;Rotaliida;Serioidea;Bolivinidae;Bolivina_variabilis
FR839733.1.1017_U	Eukaryota;Rhizaria;Foraminifera;Globothalamea;Rotaliida;Serioidea;Bolivinidae;Bolivina_variabilis
AY359136.1.1018_U	Eukaryota;Rhizaria;Foraminifera;Globothalamea;Rotaliida;Serioidea;Bolivinidae;Bolivina_variabilis
FJ705907.1.1336_U	Eukaryota;Rhizaria;Foraminifera;Globothalamea;Rotaliida;Serioidea;Cassidulinidae;Cassidulina_laevigata
AY934738.1.1063_U	Eukaryota;Rhizaria;Foraminifera;Globothalamea;Rotaliida;Serioidea;Cassidulinidae;Cassidulina_laevigata
FJ705915.1.1108_U	Eukaryota;Rhizaria;Foraminifera;Globothalamea;Rotaliida;Serioidea;Cassidulinidae;Cassidulina_laevigata
DQ452690.1.1073_U	Eukaryota;Rhizaria;Foraminifera;Globothalamea;Rotaliida;Serioidea;Cassidulinidae;Cassidulina_laevigata
DQ452689.1.1133_U	Eukaryota;Rhizaria;Foraminifera;Globothalamea;Rotaliida;Serioidea;Cassidulinidae;Cassidulinoides_parkerianus
DQ408639.1.3348_U	Eukaryota;Rhizaria;Foraminifera;Globothalamea;Rotaliida;Serioidea;Cassidulinidae;Cassidulinoides_parkerianus
AY934737.1.1130_U	Eukaryota;Rhizaria;Foraminifera;Globothalamea;Rotaliida;Serioidea;Cassidulinidae;Cassidulinoides_porrectus
DQ205355.1.1103_U	Eukaryota;Rhizaria;Foraminifera;Globothalamea;Rotaliida;Serioidea;Cassidulinidae;Cassidulinoides_porrectus
AY179177.1.1169_U	Eukaryota;Rhizaria;Foraminifera;Globothalamea;Rotaliida;Serioidea;Cassidulinidae;Glandulina_antarctica
EU672990.1.3894_U	Eukaryota;Rhizaria;Foraminifera;Globothalamea;Rotaliida;Serioidea;Cassidulinidae;Glandulina_antarctica
FR875108.1.1153_U	Eukaryota;Rhizaria;Foraminifera;Globothalamea;Rotaliida;Serioidea;Cassidulinidae;Globocassidulina_biora
FR875109.1.1153_U	Eukaryota;Rhizaria;Foraminifera;Globothalamea;Rotaliida;Serioidea;Cassidulinidae;Globocassidulina_biora
FR875107.1.1156_U	Eukaryota;Rhizaria;Foraminifera;Globothalamea;Rotaliida;Serioidea;Cassidulinidae;Globocassidulina_biora
FR875112.1.1155_U	Eukaryota;Rhizaria;Foraminifera;Globothalamea;Rotaliida;Serioidea;Cassidulinidae;Globocassidulina_biora
FR875104.1.1078_U	Eukaryota;Rhizaria;Foraminifera;Globothalamea;Rotaliida;Serioidea;Cassidulinidae;Globocassidulina_biora
FR875106.1.1154_U	Eukaryota;Rhizaria;Foraminifera;Globothalamea;Rotaliida;Serioidea;Cassidulinidae;Globocassidulina_biora
FR875110.1.1153_U	Eukaryota;Rhizaria;Foraminifera;Globothalamea;Rotaliida;Serioidea;Cassidulinidae;Globocassidulina_biora
FR875113.1.1153_U	Eukaryota;Rhizaria;Foraminifera;Globothalamea;Rotaliida;Serioidea;Cassidulinidae;Globocassidulina_biora
FR875103.1.1088_U	Eukaryota;Rhizaria;Foraminifera;Globothalamea;Rotaliida;Serioidea;Cassidulinidae;Globocassidulina_biora
FR875105.1.1077_U	Eukaryota;Rhizaria;Foraminifera;Globothalamea;Rotaliida;Serioidea;Cassidulinidae;Globocassidulina_biora
FR875111.1.1156_U	Eukaryota;Rhizaria;Foraminifera;Globothalamea;Rotaliida;Serioidea;Cassidulinidae;Globocassidulina_biora
AJ514840.1.1041_U	Eukaryota;Rhizaria;Foraminifera;Globothalamea;Rotaliida;Serioidea;Cassidulinidae;Globocassidulina_sp.
AJ504686.1.1099_U	Eukaryota;Rhizaria;Foraminifera;Globothalamea;Rotaliida;Serioidea;Cassidulinidae;Globocassidulina_sp.
FJ705913.1.2033_U	Eukaryota;Rhizaria;Foraminifera;Globothalamea;Rotaliida;Serioidea;Cassidulinidae;Globocassidulina_sp.
FJ705906.1.1301_U	Eukaryota;Rhizaria;Foraminifera;Globothalamea;Rotaliida;Serioidea;Cassidulinidae;Globocassidulina_sp.
DQ408638.1.3278_U	Eukaryota;Rhizaria;Foraminifera;Globothalamea;Rotaliida;Serioidea;Cassidulinidae;Islandiella_norcrossi
AJ504685.1.1081_U	Eukaryota;Rhizaria;Foraminifera;Globothalamea;Rotaliida;Serioidea;Cassidulinidae;Islandiella_norcrossi
DQ205354.1.1106_U	Eukaryota;Rhizaria;Foraminifera;Globothalamea;Rotaliida;Serioidea;Cassidulinidae;Islandiella_sp.
FM999913.1.1019_U	Eukaryota;Rhizaria;Foraminifera;Globothalamea;Rotaliida;Serioidea;Rectuvigerina;Rectuvigerina_sp.
FM999911.1.949_U	Eukaryota;Rhizaria;Foraminifera;Globothalamea;Rotaliida;Serioidea;Rectuvigerina;Rectuvigerina_sp.
FM999912.1.1033_U	Eukaryota;Rhizaria;Foraminifera;Globothalamea;Rotaliida;Serioidea;Rectuvigerina;Rectuvigerina_sp.
AY914566.1.1092_U	Eukaryota;Rhizaria;Foraminifera;Globothalamea;Rotaliida;Serioidea;Uvigerinidae;Trifarina_earlandi
DQ408640.1.3571_U	Eukaryota;Rhizaria;Foraminifera;Globothalamea;Rotaliida;Serioidea;Uvigerinidae;Trifarina_earlandi
DQ205390.1.1140_U	Eukaryota;Rhizaria;Foraminifera;Globothalamea;Rotaliida;Serioidea;Uvigerinidae;Trifarina_earlandi
AY914567.1.997_U	Eukaryota;Rhizaria;Foraminifera;Globothalamea;Rotaliida;Serioidea;Uvigerinidae;Trifarina_earlandi
AY914568.1.975_U	Eukaryota;Rhizaria;Foraminifera;Globothalamea;Rotaliida;Serioidea;Uvigerinidae;Trifarina_earlandi
DQ205356.1.1167_U	Eukaryota;Rhizaria;Foraminifera;Globothalamea;Rotaliida;Serioidea;Uvigerinidae;Trifarina_earlandi
AY914565.1.1074_U	Eukaryota;Rhizaria;Foraminifera;Globothalamea;Rotaliida;Serioidea;Uvigerinidae;Trifarina_earlandi
AY210780.1.1135_U	Eukaryota;Rhizaria;Foraminifera;Globothalamea;Rotaliida;Serioidea;Uvigerinidae;Uvigerina_akitaensis
AY210779.1.1071_U	Eukaryota;Rhizaria;Foraminifera;Globothalamea;Rotaliida;Serioidea;Uvigerinidae;Uvigerina_akitaensis
AY465858.1.1071_U	Eukaryota;Rhizaria;Foraminifera;Globothalamea;Rotaliida;Serioidea;Uvigerinidae;Uvigerina_akitaensis
AY465859.1.1071_U	Eukaryota;Rhizaria;Foraminifera;Globothalamea;Rotaliida;Serioidea;Uvigerinidae;Uvigerina_akitaensis
FM999925.1.1027_U	Eukaryota;Rhizaria;Foraminifera;Globothalamea;Rotaliida;Serioidea;Uvigerinidae;Uvigerina_akitaensis
AY465856.1.1072_U	Eukaryota;Rhizaria;Foraminifera;Globothalamea;Rotaliida;Serioidea;Uvigerinidae;Uvigerina_akitaensis
AY465860.1.1135_U	Eukaryota;Rhizaria;Foraminifera;Globothalamea;Rotaliida;Serioidea;Uvigerinidae;Uvigerina_elongatastriata
AY914578.1.1050_U	Eukaryota;Rhizaria;Foraminifera;Globothalamea;Rotaliida;Serioidea;Uvigerinidae;Uvigerina_elongatastriata
AY210778.1.1073_U	Eukaryota;Rhizaria;Foraminifera;Globothalamea;Rotaliida;Serioidea;Uvigerinidae;Uvigerina_elongatastriata
AY465861.1.1132_U	Eukaryota;Rhizaria;Foraminifera;Globothalamea;Rotaliida;Serioidea;Uvigerinidae;Uvigerina_elongatastriata
AY914577.1.1152_U	Eukaryota;Rhizaria;Foraminifera;Globothalamea;Rotaliida;Serioidea;Uvigerinidae;Uvigerina_elongatastriata
AF533851.1.1092_U	Eukaryota;Rhizaria;Foraminifera;Globothalamea;Rotaliida;Serioidea;Uvigerinidae;Uvigerina_elongatastriata
FM999926.1.1162_U	Eukaryota;Rhizaria;Foraminifera;Globothalamea;Rotaliida;Serioidea;Uvigerinidae;Uvigerina_mediterranea
FM999919.1.869_U	Eukaryota;Rhizaria;Foraminifera;Globothalamea;Rotaliida;Serioidea;Uvigerinidae;Uvigerina_mediterranea
AF533852.1.1152_U	Eukaryota;Rhizaria;Foraminifera;Globothalamea;Rotaliida;Serioidea;Uvigerinidae;Uvigerina_mediterranea
AY359179.1.1199_U	Eukaryota;Rhizaria;Foraminifera;Globothalamea;Rotaliida;Serioidea;Uvigerinidae;Uvigerina_mediterranea
DQ522033.1.1232_U	Eukaryota;Rhizaria;Foraminifera;Globothalamea;Rotaliida;Serioidea;Uvigerinidae;Uvigerina_mediterranea
FM999920.1.869_U	Eukaryota;Rhizaria;Foraminifera;Globothalamea;Rotaliida;Serioidea;Uvigerinidae;Uvigerina_mediterranea
FM999921.1.869_U	Eukaryota;Rhizaria;Foraminifera;Globothalamea;Rotaliida;Serioidea;Uvigerinidae;Uvigerina_mediterranea
FM999922.1.867_U	Eukaryota;Rhizaria;Foraminifera;Globothalamea;Rotaliida;Serioidea;Uvigerinidae;Uvigerina_mediterranea
DQ522032.1.1199_U	Eukaryota;Rhizaria;Foraminifera;Globothalamea;Rotaliida;Serioidea;Uvigerinidae;Uvigerina_mediterranea
AY359178.1.1200_U	Eukaryota;Rhizaria;Foraminifera;Globothalamea;Rotaliida;Serioidea;Uvigerinidae;Uvigerina_mediterranea
AF533854.1.1160_U	Eukaryota;Rhizaria;Foraminifera;Globothalamea;Rotaliida;Serioidea;Uvigerinidae;Uvigerina_mediterranea
FM999927.1.1159_U	Eukaryota;Rhizaria;Foraminifera;Globothalamea;Rotaliida;Serioidea;Uvigerinidae;Uvigerina_mediterranea
AF533853.1.868_U	Eukaryota;Rhizaria;Foraminifera;Globothalamea;Rotaliida;Serioidea;Uvigerinidae;Uvigerina_mediterranea
AY359177.1.1200_U	Eukaryota;Rhizaria;Foraminifera;Globothalamea;Rotaliida;Serioidea;Uvigerinidae;Uvigerina_mediterranea
FM999917.1.869_U	Eukaryota;Rhizaria;Foraminifera;Globothalamea;Rotaliida;Serioidea;Uvigerinidae;Uvigerina_mediterranea
FM999918.1.869_U	Eukaryota;Rhizaria;Foraminifera;Globothalamea;Rotaliida;Serioidea;Uvigerinidae;Uvigerina_mediterranea
FM999923.1.822_U	Eukaryota;Rhizaria;Foraminifera;Globothalamea;Rotaliida;Serioidea;Uvigerinidae;Uvigerina_mediterranea
DQ522031.1.1159_U	Eukaryota;Rhizaria;Foraminifera;Globothalamea;Rotaliida;Serioidea;Uvigerinidae;Uvigerina_mediterranea
AY452795.1.817_U	Eukaryota;Rhizaria;Foraminifera;Globothalamea;Rotaliida;Serioidea;Uvigerinidae;Uvigerina_mediterranea
AY359183.1.1068_U	Eukaryota;Rhizaria;Foraminifera;Globothalamea;Rotaliida;Serioidea;Uvigerinidae;Uvigerina_peregrina
AY359184.1.1066_U	Eukaryota;Rhizaria;Foraminifera;Globothalamea;Rotaliida;Serioidea;Uvigerinidae;Uvigerina_peregrina
AY359185.1.1067_U	Eukaryota;Rhizaria;Foraminifera;Globothalamea;Rotaliida;Serioidea;Uvigerinidae;Uvigerina_peregrina
AY359187.1.1069_U	Eukaryota;Rhizaria;Foraminifera;Globothalamea;Rotaliida;Serioidea;Uvigerinidae;Uvigerina_peregrina
DQ205358.1.1196_U	Eukaryota;Rhizaria;Foraminifera;Globothalamea;Rotaliida;Serioidea;Uvigerinidae;Uvigerina_peregrina
AY914571.1.1044_U	Eukaryota;Rhizaria;Foraminifera;Globothalamea;Rotaliida;Serioidea;Uvigerinidae;Uvigerina_peregrina
DQ195537.1.1034_U	Eukaryota;Rhizaria;Foraminifera;Globothalamea;Rotaliida;Serioidea;Uvigerinidae;Uvigerina_peregrina
AY359182.1.1068_U	Eukaryota;Rhizaria;Foraminifera;Globothalamea;Rotaliida;Serioidea;Uvigerinidae;Uvigerina_peregrina
AY359189.1.1067_U	Eukaryota;Rhizaria;Foraminifera;Globothalamea;Rotaliida;Serioidea;Uvigerinidae;Uvigerina_peregrina
AY359186.1.1067_U	Eukaryota;Rhizaria;Foraminifera;Globothalamea;Rotaliida;Serioidea;Uvigerinidae;Uvigerina_peregrina
DQ205359.1.1154_U	Eukaryota;Rhizaria;Foraminifera;Globothalamea;Rotaliida;Serioidea;Uvigerinidae;Uvigerina_peregrina
AY914570.1.1091_U	Eukaryota;Rhizaria;Foraminifera;Globothalamea;Rotaliida;Serioidea;Uvigerinidae;Uvigerina_peregrina
FM999928.1.1025_U	Eukaryota;Rhizaria;Foraminifera;Globothalamea;Rotaliida;Serioidea;Uvigerinidae;Uvigerina_peregrina
AY914569.1.1092_U	Eukaryota;Rhizaria;Foraminifera;Globothalamea;Rotaliida;Serioidea;Uvigerinidae;Uvigerina_peregrina
AY914575.1.1092_U	Eukaryota;Rhizaria;Foraminifera;Globothalamea;Rotaliida;Serioidea;Uvigerinidae;Uvigerina_peregrina
AF533855.1.1021_U	Eukaryota;Rhizaria;Foraminifera;Globothalamea;Rotaliida;Serioidea;Uvigerinidae;Uvigerina_peregrina
DQ408642.1.3517_U	Eukaryota;Rhizaria;Foraminifera;Globothalamea;Rotaliida;Serioidea;Uvigerinidae;Uvigerina_peregrina
AY914599.1.1004_U	Eukaryota;Rhizaria;Foraminifera;Globothalamea;Rotaliida;Serioidea;Uvigerinidae;Uvigerina_peregrina
AY914576.1.1092_U	Eukaryota;Rhizaria;Foraminifera;Globothalamea;Rotaliida;Serioidea;Uvigerinidae;Uvigerina_peregrina
AY359188.1.1067_U	Eukaryota;Rhizaria;Foraminifera;Globothalamea;Rotaliida;Serioidea;Uvigerinidae;Uvigerina_peregrina
AY914573.1.1092_U	Eukaryota;Rhizaria;Foraminifera;Globothalamea;Rotaliida;Serioidea;Uvigerinidae;Uvigerina_peregrina
AY359180.1.1068_U	Eukaryota;Rhizaria;Foraminifera;Globothalamea;Rotaliida;Serioidea;Uvigerinidae;Uvigerina_peregrina
AY914572.1.1029_U	Eukaryota;Rhizaria;Foraminifera;Globothalamea;Rotaliida;Serioidea;Uvigerinidae;Uvigerina_peregrina
AY914574.1.1092_U	Eukaryota;Rhizaria;Foraminifera;Globothalamea;Rotaliida;Serioidea;Uvigerinidae;Uvigerina_peregrina
AY914582.1.1016_U	Eukaryota;Rhizaria;Foraminifera;Globothalamea;Rotaliida;Serioidea;Uvigerinidae;Uvigerina_peregrina
AY359181.1.1068_U	Eukaryota;Rhizaria;Foraminifera;Globothalamea;Rotaliida;Serioidea;Uvigerinidae;Uvigerina_peregrina
DQ408641.1.3579_U	Eukaryota;Rhizaria;Foraminifera;Globothalamea;Rotaliida;Serioidea;Uvigerinidae;Uvigerina_phlegeri
AY914563.1.1105_U	Eukaryota;Rhizaria;Foraminifera;Globothalamea;Rotaliida;Serioidea;Uvigerinidae;Uvigerina_phlegeri
DQ205357.1.1140_U	Eukaryota;Rhizaria;Foraminifera;Globothalamea;Rotaliida;Serioidea;Uvigerinidae;Uvigerina_phlegeri
AY914564.1.1099_U	Eukaryota;Rhizaria;Foraminifera;Globothalamea;Rotaliida;Serioidea;Uvigerinidae;Uvigerina_phlegeri
FR839730.1.1019_U	Eukaryota;Rhizaria;Foraminifera;Globothalamea;Textulariida;Eggerellidae;Eggerelloides;Eggerelloides_scaber
AJ318228.1.3553_U	Eukaryota;Rhizaria;Foraminifera;Globothalamea;Textulariida;Eggerellidae;Eggerelloides;Eggerelloides_scaber
FR839725.1.1046_U	Eukaryota;Rhizaria;Foraminifera;Globothalamea;Textulariida;Eggerellidae;Eggerelloides;Eggerelloides_scaber
FR839726.1.1043_U	Eukaryota;Rhizaria;Foraminifera;Globothalamea;Textulariida;Eggerellidae;Eggerelloides;Eggerelloides_scaber
FR839728.1.1043_U	Eukaryota;Rhizaria;Foraminifera;Globothalamea;Textulariida;Eggerellidae;Eggerelloides;Eggerelloides_scaber
FR839731.1.1037_U	Eukaryota;Rhizaria;Foraminifera;Globothalamea;Textulariida;Eggerellidae;Eggerelloides;Eggerelloides_scaber
FR839727.1.1028_U	Eukaryota;Rhizaria;Foraminifera;Globothalamea;Textulariida;Eggerellidae;Eggerelloides;Eggerelloides_scaber
AJ317982.1.977_U	Eukaryota;Rhizaria;Foraminifera;Globothalamea;Textulariida;Eggerellidae;Eggerelloides;Eggerelloides_scaber
FR839729.1.1002_U	Eukaryota;Rhizaria;Foraminifera;Globothalamea;Textulariida;Eggerellidae;Eggerelloides;Eggerelloides_scaber
AJ312435.1.1060_U	Eukaryota;Rhizaria;Foraminifera;Globothalamea;Textulariida;Lituolacea;Ammobaculites;Ammobaculites_sp.
AJ312434.1.987_U	Eukaryota;Rhizaria;Foraminifera;Globothalamea;Textulariida;Lituolacea;Ammotium;Ammotium_pseudocassis
AJ312436.1.1042_U	Eukaryota;Rhizaria;Foraminifera;Globothalamea;Textulariida;Lituolacea;Haplophragmoides;Haplophragmoides_wilberti
EU672991.1.3123_U	Eukaryota;Rhizaria;Foraminifera;Globothalamea;Textulariida;Reophacidae;Reophax;Reophax_sp.
AJ514850.1.962_U	Eukaryota;Rhizaria;Foraminifera;Globothalamea;Textulariida;Reophacidae;Reophax;Reophax_sp.
JN003662.1.1015_U	Eukaryota;Rhizaria;Foraminifera;Globothalamea;Textulariida;Reophacidae;Reophax;Reophax_sp.
AJ514851.1.946_U	Eukaryota;Rhizaria;Foraminifera;Globothalamea;Textulariida;Reophacidae;Reophax;Reophax_sp.
HE998675.1.3119_U	Eukaryota;Rhizaria;Foraminifera;Globothalamea;Textulariida;Reophacidae;Reophax;Reophax_sp.
AJ504689.1.1069_U	Eukaryota;Rhizaria;Foraminifera;Globothalamea;Textulariida;Spiroplectamminacea;Spiroplectammina;Spiroplectammina_sp.
AJ504690.1.1055_U	Eukaryota;Rhizaria;Foraminifera;Globothalamea;Textulariida;Textulariacea;Siphoniferoides;Siphoniferoides_sp.
EU672994.1.3458_U	Eukaryota;Rhizaria;Foraminifera;Globothalamea;Textulariida;Textulariacea;Textularia;Textularia_sagittula
FR821696.1.3450_U	Eukaryota;Rhizaria;Foraminifera;Globothalamea;Textulariida;Textulariacea;Textularia;Textularia_sagittula
HE998672.1.3450_U	Eukaryota;Rhizaria;Foraminifera;Globothalamea;Textulariida;Textulariacea;Textularia;Textularia_sagittula
Z69610.1.1034_U	Eukaryota;Rhizaria;Foraminifera;Globothalamea;Textulariida;Textulariacea;Textularia;Textularia_sp.
FR839723.1.1021_U	Eukaryota;Rhizaria;Foraminifera;Globothalamea;Textulariida;Textulariida_X;Leptohyalis;Leptohyalis_scotti
FR839717.1.1022_U	Eukaryota;Rhizaria;Foraminifera;Globothalamea;Textulariida;Textulariida_X;Leptohyalis;Leptohyalis_scotti
FR839722.1.1025_U	Eukaryota;Rhizaria;Foraminifera;Globothalamea;Textulariida;Textulariida_X;Leptohyalis;Leptohyalis_scotti
FR839720.1.1023_U	Eukaryota;Rhizaria;Foraminifera;Globothalamea;Textulariida;Textulariida_X;Leptohyalis;Leptohyalis_scotti
FR839721.1.1015_U	Eukaryota;Rhizaria;Foraminifera;Globothalamea;Textulariida;Textulariida_X;Leptohyalis;Leptohyalis_scotti
FR839718.1.1024_U	Eukaryota;Rhizaria;Foraminifera;Globothalamea;Textulariida;Textulariida_X;Leptohyalis;Leptohyalis_scotti
FR839715.1.1020_U	Eukaryota;Rhizaria;Foraminifera;Globothalamea;Textulariida;Textulariida_X;Leptohyalis;Leptohyalis_scotti
FR839724.1.1021_U	Eukaryota;Rhizaria;Foraminifera;Globothalamea;Textulariida;Textulariida_X;Leptohyalis;Leptohyalis_scotti
FR839719.1.1023_U	Eukaryota;Rhizaria;Foraminifera;Globothalamea;Textulariida;Textulariida_X;Leptohyalis;Leptohyalis_scotti
FR839716.1.1024_U	Eukaryota;Rhizaria;Foraminifera;Globothalamea;Textulariida;Textulariida_X;Leptohyalis;Leptohyalis_scotti
FR839714.1.1019_U	Eukaryota;Rhizaria;Foraminifera;Globothalamea;Textulariida;Textulariida_X;Leptohyalis;Leptohyalis_scotti
HE998676.1.3149_U	Eukaryota;Rhizaria;Foraminifera;Globothalamea;Textulariida;Textulariida_X;Leptohyalis;Leptohyalis_scotti
AJ307741.1.1056_U	Eukaryota;Rhizaria;Foraminifera;Globothalamea;Textulariida;Textulariida_XX;Arenoparrella;Arenoparrella_mexicana
AJ504688.1.1043_U	Eukaryota;Rhizaria;Foraminifera;Globothalamea;Textulariida;Textulariida_XX;Bigenerina;Bigenerina_sp.
Z69611.1.1043_U	Eukaryota;Rhizaria;Foraminifera;Globothalamea;Textulariida;Textulariida_XX;Bigenerina;Bigenerina_sp.
AJ317980.1.1043_U	Eukaryota;Rhizaria;Foraminifera;Globothalamea;Textulariida;Textulariida_XX;Bigenerina;Bigenerina_sp.
FR754403.1.821_U	Eukaryota;Rhizaria;Foraminifera;Globothalamea;Textulariida;Textulariida_XX;Liebusella;Liebusella_goesi
FR754401.1.1057_U	Eukaryota;Rhizaria;Foraminifera;Globothalamea;Textulariida;Textulariida_XX;Liebusella;Liebusella_goesi
FR754402.1.1057_U	Eukaryota;Rhizaria;Foraminifera;Globothalamea;Textulariida;Textulariida_XX;Liebusella;Liebusella_goesi
FR839752.1.1025_U	Eukaryota;Rhizaria;Foraminifera;Globothalamea;Textulariida;Textulariida_XX;Spirotextularia;Spirotextularia_sp.
FR839753.1.1041_U	Eukaryota;Rhizaria;Foraminifera;Globothalamea;Textulariida;Textulariida_XX;Spirotextularia;Spirotextularia_sp.
FR839755.1.1026_U	Eukaryota;Rhizaria;Foraminifera;Globothalamea;Textulariida;Textulariida_XX;Spirotextularia;Spirotextularia_sp.
HE998673.1.3386_U	Eukaryota;Rhizaria;Foraminifera;Globothalamea;Textulariida;Textulariida_XX;Spirotextularia;Spirotextularia_sp.
FR754404.1.1028_U	Eukaryota;Rhizaria;Foraminifera;Globothalamea;Textulariida;Textulariida_XX;Valvulina;Valvulina_conica
FR839745.1.1022_U	Eukaryota;Rhizaria;Foraminifera;Globothalamea;Textulariida;Textulariids;Eggerella;Eggerella_sp.
FR839738.1.1088_U	Eukaryota;Rhizaria;Foraminifera;Globothalamea;Textulariida;Textulariids;Eggerella;Eggerella_sp.
FR839742.1.1088_U	Eukaryota;Rhizaria;Foraminifera;Globothalamea;Textulariida;Textulariids;Eggerella;Eggerella_sp.
FR839743.1.1090_U	Eukaryota;Rhizaria;Foraminifera;Globothalamea;Textulariida;Textulariids;Eggerella;Eggerella_sp.
FR839739.1.1084_U	Eukaryota;Rhizaria;Foraminifera;Globothalamea;Textulariida;Textulariids;Eggerella;Eggerella_sp.
FR839740.1.1088_U	Eukaryota;Rhizaria;Foraminifera;Globothalamea;Textulariida;Textulariids;Eggerella;Eggerella_sp.
FR839744.1.1020_U	Eukaryota;Rhizaria;Foraminifera;Globothalamea;Textulariida;Textulariids;Eggerella;Eggerella_sp.
FR839741.1.1097_U	Eukaryota;Rhizaria;Foraminifera;Globothalamea;Textulariida;Textulariids;Eggerella;Eggerella_sp.
FR839746.1.1089_U	Eukaryota;Rhizaria;Foraminifera;Globothalamea;Textulariida;Textulariids;Eggerella;Eggerella_sp.
Z69612.1.1032_U	Eukaryota;Rhizaria;Foraminifera;Globothalamea;Textulariida;Trochamminidae;Trochammina;Trochammina_hadai
AJ317979.1.1032_U	Eukaryota;Rhizaria;Foraminifera;Globothalamea;Textulariida;Trochamminidae;Trochammina;Trochammina_hadai
DQ408637.1.3475_U	Eukaryota;Rhizaria;Foraminifera;Globothalamea;Textulariida;Trochamminidae;Trochammina;Trochammina_hadai
X86095.1.3341_U	Eukaryota;Rhizaria;Foraminifera;Globothalamea;Textulariida;Trochamminidae;Trochammina;Trochammina_sp.
FR875097.1.1100_U	Eukaryota;Rhizaria;Foraminifera;Monothalamids;CMonothalamids_Clade-B;Monothalamids_Clade-B_X;Bowseria;Bowseria_arctowskii
FR875094.1.1178_U	Eukaryota;Rhizaria;Foraminifera;Monothalamids;CMonothalamids_Clade-B;Monothalamids_Clade-B_X;Bowseria;Bowseria_arctowskii
FR875095.1.1177_U	Eukaryota;Rhizaria;Foraminifera;Monothalamids;CMonothalamids_Clade-B;Monothalamids_Clade-B_X;Bowseria;Bowseria_arctowskii
FR875096.1.1177_U	Eukaryota;Rhizaria;Foraminifera;Monothalamids;CMonothalamids_Clade-B;Monothalamids_Clade-B_X;Bowseria;Bowseria_arctowskii
FR875099.1.1100_U	Eukaryota;Rhizaria;Foraminifera;Monothalamids;CMonothalamids_Clade-B;Monothalamids_Clade-B_X;Bowseria;Bowseria_arctowskii
FR875098.1.1097_U	Eukaryota;Rhizaria;Foraminifera;Monothalamids;CMonothalamids_Clade-B;Monothalamids_Clade-B_X;Bowseria;Bowseria_arctowskii
AJ514836.1.1032_U	Eukaryota;Rhizaria;Foraminifera;Monothalamids;Monothalamids_Clade-BM;Bathysiphonidae;Bathysiphon;Bathysiphon_argenteus
FR821694.1.3331_U	Eukaryota;Rhizaria;Foraminifera;Monothalamids;Monothalamids_Clade-BM;Bathysiphonidae;Bathysiphon;Bathysiphon_argenteus
HE998681.1.3331_U	Eukaryota;Rhizaria;Foraminifera;Monothalamids;Monothalamids_Clade-BM;Bathysiphonidae;Bathysiphon;Bathysiphon_argenteus
AJ514837.1.963_U	Eukaryota;Rhizaria;Foraminifera;Monothalamids;Monothalamids_Clade-BM;Bathysiphonidae;Bathysiphon;Bathysiphon_flexilis
AJ514838.1.986_U	Eukaryota;Rhizaria;Foraminifera;Monothalamids;Monothalamids_Clade-BM;Bathysiphonidae;Bathysiphon;Bathysiphon_minuta
FR875123.1.974_U	Eukaryota;Rhizaria;Foraminifera;Monothalamids;Monothalamids_Clade-BM;Bathysiphonidae;Micrometula;Micrometula_hyalostriata
FR875116.1.1002_U	Eukaryota;Rhizaria;Foraminifera;Monothalamids;Monothalamids_Clade-BM;Bathysiphonidae;Micrometula;Micrometula_hyalostriata
FR875121.1.980_U	Eukaryota;Rhizaria;Foraminifera;Monothalamids;Monothalamids_Clade-BM;Bathysiphonidae;Micrometula;Micrometula_hyalostriata
FR875125.1.978_U	Eukaryota;Rhizaria;Foraminifera;Monothalamids;Monothalamids_Clade-BM;Bathysiphonidae;Micrometula;Micrometula_hyalostriata
FR875126.1.980_U	Eukaryota;Rhizaria;Foraminifera;Monothalamids;Monothalamids_Clade-BM;Bathysiphonidae;Micrometula;Micrometula_hyalostriata
FR875129.1.1006_U	Eukaryota;Rhizaria;Foraminifera;Monothalamids;Monothalamids_Clade-BM;Bathysiphonidae;Micrometula;Micrometula_hyalostriata
FR875115.1.1008_U	Eukaryota;Rhizaria;Foraminifera;Monothalamids;Monothalamids_Clade-BM;Bathysiphonidae;Micrometula;Micrometula_hyalostriata
FR875127.1.979_U	Eukaryota;Rhizaria;Foraminifera;Monothalamids;Monothalamids_Clade-BM;Bathysiphonidae;Micrometula;Micrometula_hyalostriata
FR875130.1.1004_U	Eukaryota;Rhizaria;Foraminifera;Monothalamids;Monothalamids_Clade-BM;Bathysiphonidae;Micrometula;Micrometula_hyalostriata
FR875118.1.972_U	Eukaryota;Rhizaria;Foraminifera;Monothalamids;Monothalamids_Clade-BM;Bathysiphonidae;Micrometula;Micrometula_hyalostriata
FR875131.1.1004_U	Eukaryota;Rhizaria;Foraminifera;Monothalamids;Monothalamids_Clade-BM;Bathysiphonidae;Micrometula;Micrometula_hyalostriata
FR875117.1.977_U	Eukaryota;Rhizaria;Foraminifera;Monothalamids;Monothalamids_Clade-BM;Bathysiphonidae;Micrometula;Micrometula_hyalostriata
FR875128.1.1006_U	Eukaryota;Rhizaria;Foraminifera;Monothalamids;Monothalamids_Clade-BM;Bathysiphonidae;Micrometula;Micrometula_hyalostriata
FR875124.1.978_U	Eukaryota;Rhizaria;Foraminifera;Monothalamids;Monothalamids_Clade-BM;Bathysiphonidae;Micrometula;Micrometula_hyalostriata
FR875122.1.980_U	Eukaryota;Rhizaria;Foraminifera;Monothalamids;Monothalamids_Clade-BM;Bathysiphonidae;Micrometula;Micrometula_hyalostriata
FR875132.1.1005_U	Eukaryota;Rhizaria;Foraminifera;Monothalamids;Monothalamids_Clade-BM;Bathysiphonidae;Micrometula;Micrometula_hyalostriata
FR875119.1.972_U	Eukaryota;Rhizaria;Foraminifera;Monothalamids;Monothalamids_Clade-BM;Bathysiphonidae;Micrometula;Micrometula_hyalostriata
FR875114.1.1001_U	Eukaryota;Rhizaria;Foraminifera;Monothalamids;Monothalamids_Clade-BM;Bathysiphonidae;Micrometula;Micrometula_hyalostriata
FR875120.1.980_U	Eukaryota;Rhizaria;Foraminifera;Monothalamids;Monothalamids_Clade-BM;Bathysiphonidae;Micrometula;Micrometula_hyalostriata
HE998682.1.3253_U	Eukaryota;Rhizaria;Foraminifera;Monothalamids;Monothalamids_Clade-BM;Bathysiphonidae;Micrometula;Micrometula_hyalostriata
AJ514853.1.1014_U	Eukaryota;Rhizaria;Foraminifera;Monothalamids;Monothalamids_Clade-C;Astrorhizidae;Rhizammina;Rhizammina_algaeformis
EU649779.1.3213_U	Eukaryota;Rhizaria;Foraminifera;Monothalamids;Monothalamids_Clade-C;Astrorhizidae;Rhizammina;Rhizammina_algaeformis
AJ514854.1.1023_U	Eukaryota;Rhizaria;Foraminifera;Monothalamids;Monothalamids_Clade-C;Astrorhizidae;Rhizammina;Rhizammina_sp.
EU649778.1.4054_U	Eukaryota;Rhizaria;Foraminifera;Monothalamids;Monothalamids_Clade-C;Monothalamids_Clade-C_X;Shinkaiya;Shinkaiya_lindsayi
[truncated: 478 more rows]
